# Supplementary material for: Effect of downregulated citrate synthase on oxidative phosphorylation signaling pathway in HEI-OC1 cells
Source: Proteome Sci. 2022 Sep 7;20:14. doi: 10.1186/s12953-022-00196-0 (PMC9450364; doi:10.1186/s12953-022-00196-0)
Supplement: Supplementary file 4 — Additional file 4: Supplementary Table 2. [file 12953_2022_196_MOESM4_ESM.xls]

GO_Name	GO_ID	Pvalue	Pvalue_adjusted	Genes	Count	Pop_Hit	List_Total	Background_Genes	URL
cellular component organization or biogenesis	GO:0071840	6.58E-09	1.81E-05	Col1a1|0.870673527;Hist1h4a|0.904739224;Tagln|1.161577952;Prdx4|1.156603774;Tk1|1.114723764;Hist2h2ac|1.10832894;Serpine1|0.895946907;Ccdc47|0.897983393;Chd3|1.143622722;Wdr74|1.146459227;Arl8b|0.898220641;Fkbp1a|1.172413793;Mad1l1|1.112490098;Itgav|0.907486886;Krt10|1.150806452;Pml|1.109148431;Ndufs3|0.881260287;Hmga2|1.200220022;Lnp|0.907725322;Piezo1|0.907032181;Wapl|1.134774486;Myo9b|1.243129…	102	16165	204	52649	http://www.ebi.ac.uk/QuickGO/GTerm?id=GO:0071840
cellular component organization	GO:0016043	1.00E-08	1.81E-05	Col1a1|0.870673527;Hist1h4a|0.904739224;Tagln|1.161577952;Prdx4|1.156603774;Tk1|1.114723764;Hist2h2ac|1.10832894;Serpine1|0.895946907;Ccdc47|0.897983393;Chd3|1.143622722;Arl8b|0.898220641;Fkbp1a|1.172413793;Mad1l1|1.112490098;Itgav|0.907486886;Krt10|1.150806452;Pml|1.109148431;Ndufs3|0.881260287;Hmga2|1.200220022;Lnp|0.907725322;Piezo1|0.907032181;Wapl|1.134774486;Myo9b|1.243129557;Dag1|0.8903591…	100	15821	204	52649	http://www.ebi.ac.uk/QuickGO/GTerm?id=GO:0016043
cellular component biogenesis	GO:0044085	2.57E-07	2.22E-04	Col1a1|0.870673527;Hist1h4a|0.904739224;Tk1|1.114723764;Wdr74|1.146459227;Fkbp1a|1.172413793;Krt10|1.150806452;Pml|1.109148431;Hmga2|1.200220022;Lnp|0.907725322;Piezo1|0.907032181;Dag1|0.890359168;Gsdmdc1|1.137590168;Tcirg1|0.881232361;Ndufb5|0.895073425;Ndufa13|0.900926586;RASA1|1.151425498;Psmd10|0.868955851;Cdk5|1.113606341;Wdr45b|0.850335415;Ndufa2|0.871986894;Ppm1f|1.13587827;Cyld|1.10304942…	54	6909	204	52649	http://www.ebi.ac.uk/QuickGO/GTerm?id=GO:0044085
organelle organization	GO:0006996	4.17E-07	2.22E-04	Hist1h4a|0.904739224;Tagln|1.161577952;Hist2h2ac|1.10832894;Ccdc47|0.897983393;Chd3|1.143622722;Arl8b|0.898220641;Mad1l1|1.112490098;Pml|1.109148431;Hmga2|1.200220022;Lnp|0.907725322;Wapl|1.134774486;Dag1|0.890359168;Rhot2|0.89549763;Krt17|1.125431836;Ndufb5|0.895073425;Mrps25|1.131361577;Ndufa13|0.900926586;RASA1|1.151425498;Chd6|1.10581732;Krt13|1.204188482;Mad2l1|1.15544181;Psmd10|0.868955851;…	68	9825	204	52649	http://www.ebi.ac.uk/QuickGO/GTerm?id=GO:0006996
mitochondrial respiratory chain complex I assembly	GO:0032981	4.31E-07	2.22E-04	Ndufb5|0.895073425;Ndufa13|0.900926586;Ndufa2|0.871986894;Ndufb8|0.795913785;Ndufs7|0.904761905;Ndufb3|0.81799591	6	73	204	52649	http://www.ebi.ac.uk/QuickGO/GTerm?id=GO:0032981
mitochondrial respiratory chain complex I biogenesis	GO:0097031	4.31E-07	2.22E-04	Ndufb5|0.895073425;Ndufa13|0.900926586;Ndufa2|0.871986894;Ndufb8|0.795913785;Ndufs7|0.904761905;Ndufb3|0.81799591	6	73	204	52649	http://www.ebi.ac.uk/QuickGO/GTerm?id=GO:0097031
NADH dehydrogenase complex assembly	GO:0010257	4.31E-07	2.22E-04	Ndufb5|0.895073425;Ndufa13|0.900926586;Ndufa2|0.871986894;Ndufb8|0.795913785;Ndufs7|0.904761905;Ndufb3|0.81799591	6	73	204	52649	http://www.ebi.ac.uk/QuickGO/GTerm?id=GO:0010257
cellular component assembly	GO:0022607	4.95E-07	2.23E-04	Col1a1|0.870673527;Hist1h4a|0.904739224;Tk1|1.114723764;Fkbp1a|1.172413793;Krt10|1.150806452;Pml|1.109148431;Hmga2|1.200220022;Lnp|0.907725322;Piezo1|0.907032181;Dag1|0.890359168;Gsdmdc1|1.137590168;Tcirg1|0.881232361;Ndufb5|0.895073425;Ndufa13|0.900926586;RASA1|1.151425498;Psmd10|0.868955851;Cdk5|1.113606341;Wdr45b|0.850335415;Ndufa2|0.871986894;Ppm1f|1.13587827;Cyld|1.103049422;Sumo1|1.13189448…	51	6476	204	52649	http://www.ebi.ac.uk/QuickGO/GTerm?id=GO:0022607
cellular metabolic process	GO:0044237	2.80E-06	1.12E-03	Col1a1|0.870673527;Lmnb1|0.907486886;Hist1h4a|0.904739224;Ugdh|0.855717931;Cul1|1.101654846;Prdx4|1.156603774;Tk1|1.114723764;Hist2h2ac|1.10832894;Serpine1|0.895946907;Cs|0.504985889;Impad1|0.853370396;Hmgcs1|0.88791883;Nln|0.901830283;Ccdc47|0.897983393;Atp2b4|0.908158397;Chd3|1.143622722;Wdr74|1.146459227;Srsf5|1.133635636;Dcps|1.141900937;Hspe1|0.89549763;Serpinb1a|0.90023753;Gsr|1.163061114;F…	141	28049	204	52649	http://www.ebi.ac.uk/QuickGO/GTerm?id=GO:0044237
metabolic process	GO:0008152	3.11E-06	1.12E-03	Col1a1|0.870673527;Lmnb1|0.907486886;Hist1h4a|0.904739224;Ugdh|0.855717931;Abcb1b|0.883239171;Cul1|1.101654846;Prdx4|1.156603774;Ndufv1|0.894624674;Tk1|1.114723764;Hist2h2ac|1.10832894;Serpine1|0.895946907;Cs|0.504985889;Impad1|0.853370396;Hmgcs1|0.88791883;Nln|0.901830283;Ccdc47|0.897983393;Atp2b4|0.908158397;Chd3|1.143622722;Wdr74|1.146459227;Srsf5|1.133635636;Lbr|0.892147588;Dcps|1.141900937;H…	158	32873	204	52649	http://www.ebi.ac.uk/QuickGO/GTerm?id=GO:0008152
protein complex biogenesis	GO:0070271	4.19E-06	1.31E-03	Col1a1|0.870673527;Hist1h4a|0.904739224;Tk1|1.114723764;Fkbp1a|1.172413793;Krt10|1.150806452;Pml|1.109148431;Piezo1|0.907032181;Gsdmdc1|1.137590168;Tcirg1|0.881232361;Ndufb5|0.895073425;Ndufa13|0.900926586;RASA1|1.151425498;Psmd10|0.868955851;Ndufa2|0.871986894;Cyld|1.103049422;Sumo1|1.131894484;Ndufb8|0.795913785;Aldh5a1|1.15285253;Sh3pxd2a|0.881467545;Cdc42ep1|1.110817942;Maip1|0.878169014;Brk1…	32	3456	204	52649	http://www.ebi.ac.uk/QuickGO/GTerm?id=GO:0070271
regulation of catalytic activity	GO:0050790	4.35E-06	1.31E-03	Lmnb1|0.907486886;Serpine1|0.895946907;Atp2b4|0.908158397;Serpinb1a|0.90023753;Fkbp1a|1.172413793;Ppp4r2|1.120328651;Mad1l1|1.112490098;Prkar2b|1.129358531;Pml|1.109148431;Serpinb2|0.908180301;Cd2bp2|1.103575184;Myo9b|1.243129557;Dag1|0.890359168;Ndufa13|0.900926586;RASA1|1.151425498;Serpinc1|0.867849638;Mad2l1|1.15544181;Psmd10|0.868955851;Cdk5|1.113606341;Tax1bp3|0.883682599;Ppm1f|1.13587827;Da…	44	5619	204	52649	http://www.ebi.ac.uk/QuickGO/GTerm?id=GO:0050790
regulation of proteolysis	GO:0030162	5.01E-06	1.39E-03	Serpine1|0.895946907;Serpinb1a|0.90023753;Mad1l1|1.112490098;Pml|1.109148431;Prkacb|1.412545235;Serpinb2|0.908180301;Ndufa13|0.900926586;Serpinc1|0.867849638;Mad2l1|1.15544181;Psmd10|0.868955851;Cdk5|1.113606341;Ppm1f|1.13587827;Dap|0.887682869;Sufu|1.100840336;Sumo1|1.131894484;Cdc23|0.888338055;Hspbp1|1.209334438;Bub1b|0.901140684;Pcolce|1.145654506;Lats1|0.874853527;Pacsin3|1.226551628;Ahsg|0.…	22	1891	204	52649	http://www.ebi.ac.uk/QuickGO/GTerm?id=GO:0030162
macromolecular complex assembly	GO:0065003	5.78E-06	1.49E-03	Col1a1|0.870673527;Hist1h4a|0.904739224;Tk1|1.114723764;Fkbp1a|1.172413793;Krt10|1.150806452;Pml|1.109148431;Hmga2|1.200220022;Piezo1|0.907032181;Gsdmdc1|1.137590168;Tcirg1|0.881232361;Ndufb5|0.895073425;Ndufa13|0.900926586;RASA1|1.151425498;Psmd10|0.868955851;Ndufa2|0.871986894;Cyld|1.103049422;Sumo1|1.131894484;Ndufb8|0.795913785;Aldh5a1|1.15285253;Sh3pxd2a|0.881467545;Cdc42ep1|1.110817942;Brk1…	36	4209	204	52649	http://www.ebi.ac.uk/QuickGO/GTerm?id=GO:0065003
negative regulation of smoothened signaling pathway involved in dorsal/ventral neural tube patterning	GO:1901621	6.74E-06	1.54E-03	Prkacb|1.412545235;Sufu|1.100840336;Tulp3|1.102496715	3	10	204	52649	http://www.ebi.ac.uk/QuickGO/GTerm?id=GO:1901621
protein complex subunit organization	GO:0071822	6.83E-06	1.54E-03	Col1a1|0.870673527;Hist1h4a|0.904739224;Tk1|1.114723764;Chd3|1.143622722;Fkbp1a|1.172413793;Krt10|1.150806452;Pml|1.109148431;Piezo1|0.907032181;Gsdmdc1|1.137590168;Krt17|1.125431836;Tcirg1|0.881232361;Ndufb5|0.895073425;Ndufa13|0.900926586;RASA1|1.151425498;Psmd10|0.868955851;Ndufa2|0.871986894;Ppm1f|1.13587827;Cyld|1.103049422;Sumo1|1.131894484;Ndufb8|0.795913785;Kptn|1.27014756;Ddr2|1.15254237…	36	4241	204	52649	http://www.ebi.ac.uk/QuickGO/GTerm?id=GO:0071822
protein complex assembly	GO:0006461	1.12E-05	2.39E-03	Col1a1|0.870673527;Hist1h4a|0.904739224;Tk1|1.114723764;Fkbp1a|1.172413793;Krt10|1.150806452;Pml|1.109148431;Piezo1|0.907032181;Gsdmdc1|1.137590168;Tcirg1|0.881232361;Ndufb5|0.895073425;Ndufa13|0.900926586;RASA1|1.151425498;Psmd10|0.868955851;Ndufa2|0.871986894;Cyld|1.103049422;Sumo1|1.131894484;Ndufb8|0.795913785;Aldh5a1|1.15285253;Sh3pxd2a|0.881467545;Cdc42ep1|1.110817942;Brk1|0.831082628;Crtc2…	31	3455	204	52649	http://www.ebi.ac.uk/QuickGO/GTerm?id=GO:0006461
mitochondrial respiratory chain complex assembly	GO:0033108	1.26E-05	2.52E-03	Ndufb5|0.895073425;Ndufa13|0.900926586;Ndufa2|0.871986894;Ndufb8|0.795913785;Ndufs7|0.904761905;Ndufb3|0.81799591	6	130	204	52649	http://www.ebi.ac.uk/QuickGO/GTerm?id=GO:0033108
regulation of protein ubiquitination	GO:0031396	1.37E-05	2.60E-03	Fkbp1a|1.172413793;Mad1l1|1.112490098;Pml|1.109148431;Mad2l1|1.15544181;Psmd10|0.868955851;Cdk5|1.113606341;Sufu|1.100840336;Hspbp1|1.209334438;Bub1b|0.901140684;Rassf1|1.160994057;Lats1|0.874853527	11	560	204	52649	http://www.ebi.ac.uk/QuickGO/GTerm?id=GO:0031396
cellular response to lipid	GO:0071396	1.53E-05	2.76E-03	Col1a1|0.870673527;Serpine1|0.895946907;Hmgcs1|0.88791883;Yes1|0.881467545;Hmga2|1.200220022;Dag1|0.890359168;Ndufa13|0.900926586;Krt13|1.204188482;Abcg2|0.893727811;Bcas3|1.20143093;Ccl2|0.873331772;Sfr1|1.190580504;Med30|1.182537517;Akap13|0.909069212;Lats1|0.874853527;Kdm5d|1.164502165	16	1170	204	52649	http://www.ebi.ac.uk/QuickGO/GTerm?id=GO:0071396
cellular protein metabolic process	GO:0044267	1.97E-05	3.32E-03	Lmnb1|0.907486886;Cul1|1.101654846;Prdx4|1.156603774;Serpine1|0.895946907;Ccdc47|0.897983393;Atp2b4|0.908158397;Hspe1|0.89549763;Serpinb1a|0.90023753;Fkbp1a|1.172413793;Mad1l1|1.112490098;Krt10|1.150806452;Yes1|0.881467545;Prkar2b|1.129358531;Pml|1.109148431;Mrpl4|0.895971564;Hmga2|1.200220022;Prkacb|1.412545235;Serpinb2|0.908180301;Cd2bp2|1.103575184;Tia1|0.815705856;Mydgf|1.117818374;Rbpms|1.11…	75	12487	204	52649	http://www.ebi.ac.uk/QuickGO/GTerm?id=GO:0044267
regulation of smoothened signaling pathway involved in dorsal/ventral neural tube patterning	GO:1901620	2.02E-05	3.32E-03	Prkacb|1.412545235;Sufu|1.100840336;Tulp3|1.102496715	3	14	204	52649	http://www.ebi.ac.uk/QuickGO/GTerm?id=GO:1901620
regulation of molecular function	GO:0065009	2.17E-05	3.40E-03	Lmnb1|0.907486886;Serpine1|0.895946907;Atp2b4|0.908158397;Serpinb1a|0.90023753;Fkbp1a|1.172413793;Ppp4r2|1.120328651;Mad1l1|1.112490098;Prkar2b|1.129358531;Pml|1.109148431;Hmga2|1.200220022;Serpinb2|0.908180301;Cd2bp2|1.103575184;Wapl|1.134774486;Myo9b|1.243129557;Dag1|0.890359168;Ndufa13|0.900926586;RASA1|1.151425498;Serpinc1|0.867849638;Mad2l1|1.15544181;Psmd10|0.868955851;Cdk5|1.113606341;Tax1…	50	7180	204	52649	http://www.ebi.ac.uk/QuickGO/GTerm?id=GO:0065009
negative regulation of molecular function	GO:0044092	2.53E-05	3.80E-03	Serpine1|0.895946907;Atp2b4|0.908158397;Serpinb1a|0.90023753;Fkbp1a|1.172413793;Mad1l1|1.112490098;Prkar2b|1.129358531;Pml|1.109148431;Hmga2|1.200220022;Serpinb2|0.908180301;Cd2bp2|1.103575184;Wapl|1.134774486;Serpinc1|0.867849638;Mad2l1|1.15544181;Psmd10|0.868955851;Ppm1f|1.13587827;Dap|0.887682869;Cyld|1.103049422;Sufu|1.100840336;Sumo1|1.131894484;Hspbp1|1.209334438;Bcas3|1.20143093;Bub1b|0.90…	25	2581	204	52649	http://www.ebi.ac.uk/QuickGO/GTerm?id=GO:0044092
macromolecular complex subunit organization	GO:0043933	3.74E-05	5.40E-03	Col1a1|0.870673527;Hist1h4a|0.904739224;Tk1|1.114723764;Chd3|1.143622722;Fkbp1a|1.172413793;Krt10|1.150806452;Pml|1.109148431;Hmga2|1.200220022;Piezo1|0.907032181;Gsdmdc1|1.137590168;Krt17|1.125431836;Tcirg1|0.881232361;Ndufb5|0.895073425;Ndufa13|0.900926586;RASA1|1.151425498;Chd6|1.10581732;Psmd10|0.868955851;Ndufa2|0.871986894;Ppm1f|1.13587827;Cyld|1.103049422;Sumo1|1.131894484;Ndufb8|0.7959137…	44	6126	204	52649	http://www.ebi.ac.uk/QuickGO/GTerm?id=GO:0043933
response to clozapine	GO:0097338	4.47E-05	6.17E-03	Prkar2b|1.129358531;Prkacb|1.412545235	2	3	204	52649	http://www.ebi.ac.uk/QuickGO/GTerm?id=GO:0097338
regulation of protein modification by small protein conjugation or removal	GO:1903320	4.61E-05	6.17E-03	Fkbp1a|1.172413793;Mad1l1|1.112490098;Pml|1.109148431;Mad2l1|1.15544181;Psmd10|0.868955851;Cdk5|1.113606341;Sufu|1.100840336;Hspbp1|1.209334438;Bub1b|0.901140684;Rassf1|1.160994057;Lats1|0.874853527	11	640	204	52649	http://www.ebi.ac.uk/QuickGO/GTerm?id=GO:1903320
regulation of hydrolase activity	GO:0051336	6.20E-05	7.99E-03	Serpine1|0.895946907;Serpinb1a|0.90023753;Fkbp1a|1.172413793;Pml|1.109148431;Serpinb2|0.908180301;Cd2bp2|1.103575184;Myo9b|1.243129557;Ndufa13|0.900926586;RASA1|1.151425498;Serpinc1|0.867849638;Tax1bp3|0.883682599;Ppm1f|1.13587827;Dap|0.887682869;Sumo1|1.131894484;Ppp2r5c|1.114164905;Bcas3|1.20143093;Agap3|1.177735438;Tor1aip2|1.125398512;Trio|1.211501244;Cdc42ep1|1.110817942;Ccl2|0.873331772;Pco…	28	3245	204	52649	http://www.ebi.ac.uk/QuickGO/GTerm?id=GO:0051336
response to organic cyclic compound	GO:0014070	7.11E-05	8.69E-03	Col1a1|0.870673527;Tk1|1.114723764;Hmgcs1|0.88791883;Atp2b4|0.908158397;Fkbp1a|1.172413793;Idh1|0.899097816;Plin2|0.903187441;Prkar2b|1.129358531;Hmga2|1.200220022;Prkacb|1.412545235;Dag1|0.890359168;Cdk5|1.113606341;Abcg2|0.893727811;Bcas3|1.20143093;Ccl2|0.873331772;Sfr1|1.190580504;Med30|1.182537517;Pum1|0.770353982;Akap13|0.909069212;Lats1|0.874853527;Kdm5d|1.164502165	21	2092	204	52649	http://www.ebi.ac.uk/QuickGO/GTerm?id=GO:0014070
proteolysis	GO:0006508	7.36E-05	8.69E-03	Cul1|1.101654846;Serpine1|0.895946907;Nln|0.901830283;Ccdc47|0.897983393;Serpinb1a|0.90023753;Mad1l1|1.112490098;Pml|1.109148431;Prkacb|1.412545235;Serpinb2|0.908180301;Dag1|0.890359168;Ndufa13|0.900926586;Serpinc1|0.867849638;Sdf2|1.135308247;Mad2l1|1.15544181;Psmd10|0.868955851;Cdk5|1.113606341;Ppm1f|1.13587827;Dap|0.887682869;Cyld|1.103049422;Sufu|1.100840336;Sumo1|1.131894484;Cdc23|0.88833805…	33	4182	204	52649	http://www.ebi.ac.uk/QuickGO/GTerm?id=GO:0006508
oxidation-reduction process	GO:0055114	7.47E-05	8.69E-03	Ugdh|0.855717931;Prdx4|1.156603774;Ndufv1|0.894624674;Cs|0.504985889;Lbr|0.892147588;Gsr|1.163061114;Idh1|0.899097816;Ndufs3|0.881260287;Ndufb5|0.895073425;Ndufa13|0.900926586;Cox4i1|0.890122873;Ndufa2|0.871986894;Ndufb8|0.795913785;Uqcrb|0.856778087;Aldh5a1|1.15285253;Sh3pxd2a|0.881467545;Suox|1.333722287;Ndufs7|0.904761905;Sdhc|1.183679039;Ndufb3|0.81799591;Alkbh5|1.187260798;Dgat1|0.808318264;…	23	2425	204	52649	http://www.ebi.ac.uk/QuickGO/GTerm?id=GO:0055114
cellular process	GO:0009987	7.98E-05	9.00E-03	Col1a1|0.870673527;Lmnb1|0.907486886;Hist1h4a|0.904739224;Ugdh|0.855717931;Tagln2|1.122313611;Abcb1b|0.883239171;Arf2|0.850798057;Tpt1|0.902259215;Cul1|1.101654846;Tagln|1.161577952;Prdx4|1.156603774;Tk1|1.114723764;Hist2h2ac|1.10832894;Serpine1|0.895946907;Cs|0.504985889;Impad1|0.853370396;Hmgcs1|0.88791883;Nln|0.901830283;Ccdc47|0.897983393;Atp2b4|0.908158397;Chd3|1.143622722;Wdr74|1.146459227;…	195	46100	204	52649	http://www.ebi.ac.uk/QuickGO/GTerm?id=GO:0009987
mitotic cell cycle checkpoint	GO:0007093	8.46E-05	9.25E-03	Mad1l1|1.112490098;Pml|1.109148431;Hmga2|1.200220022;Mad2l1|1.15544181;Ppp2r5c|1.114164905;Taok3|1.277255907;Bub1b|0.901140684;Kntc1|1.157227616	8	357	204	52649	http://www.ebi.ac.uk/QuickGO/GTerm?id=GO:0007093
organonitrogen compound metabolic process	GO:1901564	9.19E-05	9.76E-03	Lmnb1|0.907486886;Ugdh|0.855717931;Cul1|1.101654846;Prdx4|1.156603774;Tk1|1.114723764;Serpine1|0.895946907;Impad1|0.853370396;Nln|0.901830283;Ccdc47|0.897983393;Atp2b4|0.908158397;Serpinb1a|0.90023753;Gsr|1.163061114;Fkbp1a|1.172413793;Idh1|0.899097816;Krt10|1.150806452;Yes1|0.881467545;Prkar2b|1.129358531;Pml|1.109148431;Gstm1|1.108592514;Mrpl4|0.895971564;Dera|1.458064516;Hmga2|1.200220022;Prka…	81	14425	204	52649	http://www.ebi.ac.uk/QuickGO/GTerm?id=GO:1901564
single-organism cellular process	GO:0044763	1.02E-04	1.06E-02	Col1a1|0.870673527;Lmnb1|0.907486886;Hist1h4a|0.904739224;Ugdh|0.855717931;Tagln2|1.122313611;Abcb1b|0.883239171;Arf2|0.850798057;Tpt1|0.902259215;Cul1|1.101654846;Tagln|1.161577952;Prdx4|1.156603774;Tk1|1.114723764;Hist2h2ac|1.10832894;Serpine1|0.895946907;Cs|0.504985889;Impad1|0.853370396;Hmgcs1|0.88791883;Nln|0.901830283;Ccdc47|0.897983393;Atp2b4|0.908158397;Chd3|1.143622722;Srsf5|1.133635636;…	153	32920	204	52649	http://www.ebi.ac.uk/QuickGO/GTerm?id=GO:0044763
endoplasmic reticulum organization	GO:0007029	1.06E-04	1.06E-02	Ccdc47|0.897983393;Lnp|0.907725322;Rtn3|0.905669366;Tor1aip2|1.125398512;Vmp1|0.908396947	5	119	204	52649	http://www.ebi.ac.uk/QuickGO/GTerm?id=GO:0007029
cytoplasmic sequestering of protein	GO:0051220	1.16E-04	1.13E-02	Psmd10|0.868955851;Sufu|1.100840336;Lats1|0.874853527;Kdelr3|0.870469956	4	64	204	52649	http://www.ebi.ac.uk/QuickGO/GTerm?id=GO:0051220
dorsal/ventral neural tube patterning	GO:0021904	1.39E-04	1.32E-02	Prkacb|1.412545235;Sufu|1.100840336;Kif3a|1.110261145;Tulp3|1.102496715	4	67	204	52649	http://www.ebi.ac.uk/QuickGO/GTerm?id=GO:0021904
endoplasmic reticulum tubular network assembly	GO:0071787	1.48E-04	1.36E-02	Lnp|0.907725322;Rtn3|0.905669366	2	5	204	52649	http://www.ebi.ac.uk/QuickGO/GTerm?id=GO:0071787
negative regulation of cell cycle	GO:0045786	1.51E-04	1.36E-02	Mad1l1|1.112490098;Pml|1.109148431;Hmga2|1.200220022;Prkacb|1.412545235;Wapl|1.134774486;Mad2l1|1.15544181;Cdk5|1.113606341;Ppp2r5c|1.114164905;Taok3|1.277255907;Bub1b|0.901140684;Kntc1|1.157227616;Rassf1|1.160994057;Lats1|0.874853527;Prr11|0.871782873	14	1132	204	52649	http://www.ebi.ac.uk/QuickGO/GTerm?id=GO:0045786
developmental process	GO:0032502	1.69E-04	1.49E-02	Col1a1|0.870673527;Hist1h4a|0.904739224;Ugdh|0.855717931;Tagln2|1.122313611;Abcb1b|0.883239171;Tpt1|0.902259215;Cul1|1.101654846;Tagln|1.161577952;Prdx4|1.156603774;Tk1|1.114723764;Serpine1|0.895946907;Impad1|0.853370396;Hmgcs1|0.88791883;Nln|0.901830283;Ccdc47|0.897983393;Atp2b4|0.908158397;Wdr74|1.146459227;Hspe1|0.89549763;Fkbp1a|1.172413793;Ppp4r2|1.120328651;Mad1l1|1.112490098;Idh1|0.8990978…	83	15140	204	52649	http://www.ebi.ac.uk/QuickGO/GTerm?id=GO:0032502
sister chromatid segregation	GO:0000819	1.94E-04	1.61E-02	Mad1l1|1.112490098;Wapl|1.134774486;Mad2l1|1.15544181;Cdc23|0.888338055;Dscc1|1.122015915;Bub1b|0.901140684;Chmp1b1|0.652892562;Lats1|0.874853527	8	403	204	52649	http://www.ebi.ac.uk/QuickGO/GTerm?id=GO:0000819
cellular response to steroid hormone stimulus	GO:0071383	1.95E-04	1.61E-02	Hmga2|1.200220022;Abcg2|0.893727811;Bcas3|1.20143093;Ccl2|0.873331772;Sfr1|1.190580504;Med30|1.182537517;Akap13|0.909069212;Lats1|0.874853527;Kdm5d|1.164502165	9	513	204	52649	http://www.ebi.ac.uk/QuickGO/GTerm?id=GO:0071383
cellular response to organic cyclic compound	GO:0071407	2.07E-04	1.61E-02	Col1a1|0.870673527;Hmgcs1|0.88791883;Atp2b4|0.908158397;Hmga2|1.200220022;Dag1|0.890359168;Abcg2|0.893727811;Bcas3|1.20143093;Ccl2|0.873331772;Sfr1|1.190580504;Med30|1.182537517;Pum1|0.770353982;Akap13|0.909069212;Lats1|0.874853527;Kdm5d|1.164502165	14	1168	204	52649	http://www.ebi.ac.uk/QuickGO/GTerm?id=GO:0071407
nitrogen compound metabolic process	GO:0006807	2.10E-04	1.61E-02	Col1a1|0.870673527;Lmnb1|0.907486886;Hist1h4a|0.904739224;Ugdh|0.855717931;Cul1|1.101654846;Prdx4|1.156603774;Tk1|1.114723764;Hist2h2ac|1.10832894;Serpine1|0.895946907;Impad1|0.853370396;Nln|0.901830283;Ccdc47|0.897983393;Atp2b4|0.908158397;Chd3|1.143622722;Wdr74|1.146459227;Srsf5|1.133635636;Dcps|1.141900937;Serpinb1a|0.90023753;Gsr|1.163061114;Fkbp1a|1.172413793;Ppp4r2|1.120328651;Idh1|0.899097…	122	24881	204	52649	http://www.ebi.ac.uk/QuickGO/GTerm?id=GO:0006807
cellular response to retinoic acid	GO:0071300	2.12E-04	1.61E-02	Col1a1|0.870673527;Yes1|0.881467545;Ndufa13|0.900926586;Krt13|1.204188482;Ccl2|0.873331772	5	138	204	52649	http://www.ebi.ac.uk/QuickGO/GTerm?id=GO:0071300
cell-matrix adhesion	GO:0007160	2.12E-04	1.61E-02	Serpine1|0.895946907;Itgav|0.907486886;Dag1|0.890359168;RASA1|1.151425498;Cdk5|1.113606341;Ppm1f|1.13587827;Bcas3|1.20143093;Fgb|1.186663023;Frem1|1.106635071	9	519	204	52649	http://www.ebi.ac.uk/QuickGO/GTerm?id=GO:0007160
macromolecule modification	GO:0043412	2.14E-04	1.61E-02	Lmnb1|0.907486886;Hist1h4a|0.904739224;Cul1|1.101654846;Atp2b4|0.908158397;Fkbp1a|1.172413793;Mad1l1|1.112490098;Krt10|1.150806452;Yes1|0.881467545;Prkar2b|1.129358531;Pml|1.109148431;Hmga2|1.200220022;Prkacb|1.412545235;Cd2bp2|1.103575184;Mydgf|1.117818374;Trmt1|0.885458402;Rbpms|1.111668427;Dag1|0.890359168;RASA1|1.151425498;Sdf2|1.135308247;Chd6|1.10581732;Mad2l1|1.15544181;Psmd10|0.868955851;…	60	10003	204	52649	http://www.ebi.ac.uk/QuickGO/GTerm?id=GO:0043412
protein metabolic process	GO:0019538	2.32E-04	1.71E-02	Lmnb1|0.907486886;Cul1|1.101654846;Prdx4|1.156603774;Serpine1|0.895946907;Impad1|0.853370396;Nln|0.901830283;Ccdc47|0.897983393;Atp2b4|0.908158397;Hspe1|0.89549763;Serpinb1a|0.90023753;Fkbp1a|1.172413793;Mad1l1|1.112490098;Itgav|0.907486886;Krt10|1.150806452;Yes1|0.881467545;Prkar2b|1.129358531;Pml|1.109148431;Mrpl4|0.895971564;Hmga2|1.200220022;Prkacb|1.412545235;Serpinb2|0.908180301;Cd2bp2|1.10…	79	14337	204	52649	http://www.ebi.ac.uk/QuickGO/GTerm?id=GO:0019538
response to steroid hormone	GO:0048545	2.67E-04	1.92E-02	Col1a1|0.870673527;Tk1|1.114723764;Idh1|0.899097816;Hmga2|1.200220022;Abcg2|0.893727811;Bcas3|1.20143093;Ccl2|0.873331772;Sfr1|1.190580504;Med30|1.182537517;Akap13|0.909069212;Lats1|0.874853527;Kdm5d|1.164502165	12	916	204	52649	http://www.ebi.ac.uk/QuickGO/GTerm?id=GO:0048545
response to nutrient	GO:0007584	2.72E-04	1.92E-02	Col1a1|0.870673527;Hmgcs1|0.88791883;Cox4i1|0.890122873;Serpinc1|0.867849638;Abcg2|0.893727811;Suox|1.333722287;Ccl2|0.873331772	7	320	204	52649	http://www.ebi.ac.uk/QuickGO/GTerm?id=GO:0007584
mitotic nuclear division	GO:0007067	2.94E-04	2.01E-02	Arl8b|0.898220641;Mad1l1|1.112490098;Hmga2|1.200220022;Wapl|1.134774486;Mad2l1|1.15544181;Cdc23|0.888338055;Dscc1|1.122015915;Bub1b|0.901140684;Kntc1|1.157227616;Chmp1b1|0.652892562;Lats1|0.874853527	11	792	204	52649	http://www.ebi.ac.uk/QuickGO/GTerm?id=GO:0007067
regulation of cellular protein metabolic process	GO:0032268	2.98E-04	2.01E-02	Lmnb1|0.907486886;Serpine1|0.895946907;Atp2b4|0.908158397;Serpinb1a|0.90023753;Fkbp1a|1.172413793;Mad1l1|1.112490098;Yes1|0.881467545;Prkar2b|1.129358531;Pml|1.109148431;Serpinb2|0.908180301;Cd2bp2|1.103575184;Tia1|0.815705856;Mydgf|1.117818374;Rbpms|1.111668427;Dag1|0.890359168;Krt17|1.125431836;Ndufa13|0.900926586;RASA1|1.151425498;Serpinc1|0.867849638;Mad2l1|1.15544181;Psmd10|0.868955851;Cdk5|…	42	6296	204	52649	http://www.ebi.ac.uk/QuickGO/GTerm?id=GO:0032268
chromosome segregation	GO:0007059	3.01E-04	2.01E-02	Arl8b|0.898220641;Mad1l1|1.112490098;Wapl|1.134774486;Mad2l1|1.15544181;Cdc23|0.888338055;Dscc1|1.122015915;Bub1b|0.901140684;Pum1|0.770353982;Chmp1b1|0.652892562;Lats1|0.874853527;Hjurp|1.119205298	11	794	204	52649	http://www.ebi.ac.uk/QuickGO/GTerm?id=GO:0007059
positive regulation of catalytic activity	GO:0043085	3.13E-04	2.05E-02	Lmnb1|0.907486886;Atp2b4|0.908158397;Pml|1.109148431;Myo9b|1.243129557;Dag1|0.890359168;Ndufa13|0.900926586;RASA1|1.151425498;Psmd10|0.868955851;Cdk5|1.113606341;Tax1bp3|0.883682599;Ppm1f|1.13587827;Dap|0.887682869;Sumo1|1.131894484;Bcas3|1.20143093;Ddr2|1.152542373;Agap3|1.177735438;Sh3pxd2a|0.881467545;Tor1aip2|1.125398512;Trio|1.211501244;Taok3|1.277255907;Cdc42ep1|1.110817942;Ccl2|0.873331772…	28	3577	204	52649	http://www.ebi.ac.uk/QuickGO/GTerm?id=GO:0043085
positive regulation of hydrolase activity	GO:0051345	3.28E-04	2.12E-02	Pml|1.109148431;Myo9b|1.243129557;Ndufa13|0.900926586;RASA1|1.151425498;Tax1bp3|0.883682599;Ppm1f|1.13587827;Dap|0.887682869;Sumo1|1.131894484;Bcas3|1.20143093;Agap3|1.177735438;Tor1aip2|1.125398512;Trio|1.211501244;Cdc42ep1|1.110817942;Ccl2|0.873331772;Pcolce|1.145654506;Arhgef40|1.135308247;Asap2|1.166576381;Akap13|0.909069212;Rasal2|0.87026648;Wdr41|1.125398512	20	2172	204	52649	http://www.ebi.ac.uk/QuickGO/GTerm?id=GO:0051345
smoothened signaling pathway involved in dorsal/ventral neural tube patterning	GO:0060831	3.42E-04	2.14E-02	Prkacb|1.412545235;Sufu|1.100840336;Tulp3|1.102496715	3	35	204	52649	http://www.ebi.ac.uk/QuickGO/GTerm?id=GO:0060831
negative regulation of catalytic activity	GO:0043086	3.54E-04	2.14E-02	Serpine1|0.895946907;Atp2b4|0.908158397;Serpinb1a|0.90023753;Fkbp1a|1.172413793;Mad1l1|1.112490098;Prkar2b|1.129358531;Pml|1.109148431;Serpinb2|0.908180301;Cd2bp2|1.103575184;Serpinc1|0.867849638;Mad2l1|1.15544181;Ppm1f|1.13587827;Hspbp1|1.209334438;Bcas3|1.20143093;Bub1b|0.901140684;Lats1|0.874853527;Zgpat|0.77170062;Ahsg|0.844593037	18	1854	204	52649	http://www.ebi.ac.uk/QuickGO/GTerm?id=GO:0043086
fibroblast proliferation	GO:0048144	3.54E-04	2.14E-02	Pml|1.109148431;Wapl|1.134774486;RASA1|1.151425498;Ddr2|1.152542373;Sp2|0.868722261;Fndc3b|1.181942171	6	238	204	52649	http://www.ebi.ac.uk/QuickGO/GTerm?id=GO:0048144
cell-substrate adhesion	GO:0031589	3.63E-04	2.14E-02	Col1a1|0.870673527;Serpine1|0.895946907;Itgav|0.907486886;Dag1|0.890359168;RASA1|1.151425498;Cdk5|1.113606341;Ppm1f|1.13587827;Bcas3|1.20143093;Fndc3b|1.181942171;Fgb|1.186663023;Frem1|1.106635071	11	812	204	52649	http://www.ebi.ac.uk/QuickGO/GTerm?id=GO:0031589
collagen-activated tyrosine kinase receptor signaling pathway	GO:0038063	3.72E-04	2.14E-02	Col1a1|0.870673527;Ddr2|1.152542373;Col4a2|1.110524927	3	36	204	52649	http://www.ebi.ac.uk/QuickGO/GTerm?id=GO:0038063
single-organism developmental process	GO:0044767	3.82E-04	2.14E-02	Col1a1|0.870673527;Hist1h4a|0.904739224;Ugdh|0.855717931;Tagln2|1.122313611;Abcb1b|0.883239171;Tpt1|0.902259215;Cul1|1.101654846;Tagln|1.161577952;Prdx4|1.156603774;Tk1|1.114723764;Serpine1|0.895946907;Impad1|0.853370396;Hmgcs1|0.88791883;Nln|0.901830283;Ccdc47|0.897983393;Atp2b4|0.908158397;Wdr74|1.146459227;Hspe1|0.89549763;Fkbp1a|1.172413793;Ppp4r2|1.120328651;Mad1l1|1.112490098;Idh1|0.8990978…	81	15022	204	52649	http://www.ebi.ac.uk/QuickGO/GTerm?id=GO:0044767
mitotic sister chromatid segregation	GO:0000070	3.91E-04	2.14E-02	Mad1l1|1.112490098;Wapl|1.134774486;Mad2l1|1.15544181;Cdc23|0.888338055;Dscc1|1.122015915;Bub1b|0.901140684;Chmp1b1|0.652892562	7	340	204	52649	http://www.ebi.ac.uk/QuickGO/GTerm?id=GO:0000070
regulation of proteolysis involved in cellular protein catabolic process	GO:1903050	3.93E-04	2.14E-02	Mad1l1|1.112490098;Pml|1.109148431;Mad2l1|1.15544181;Psmd10|0.868955851;Sufu|1.100840336;Sumo1|1.131894484;Cdc23|0.888338055;Hspbp1|1.209334438;Bub1b|0.901140684;Lats1|0.874853527	10	689	204	52649	http://www.ebi.ac.uk/QuickGO/GTerm?id=GO:1903050
regulation of cell cycle	GO:0051726	3.95E-04	2.14E-02	Lmnb1|0.907486886;Atp2b4|0.908158397;Srsf5|1.133635636;Mad1l1|1.112490098;Pml|1.109148431;Hmga2|1.200220022;Prkacb|1.412545235;Wapl|1.134774486;Mad2l1|1.15544181;Psmd10|0.868955851;Cdk5|1.113606341;Cyld|1.103049422;Cdc23|0.888338055;Ppp2r5c|1.114164905;Taok3|1.277255907;Bub1b|0.901140684;Kntc1|1.157227616;Pum1|0.770353982;Rassf1|1.160994057;Chmp1b1|0.652892562;Lats1|0.874853527;Prr11|0.871782873	22	2547	204	52649	http://www.ebi.ac.uk/QuickGO/GTerm?id=GO:0051726
response to extracellular stimulus	GO:0009991	3.96E-04	2.14E-02	Col1a1|0.870673527;Tk1|1.114723764;Hmgcs1|0.88791883;Gsdmdc1|1.137590168;Cox4i1|0.890122873;Serpinc1|0.867849638;Wdr45b|0.850335415;Dap|0.887682869;Abcg2|0.893727811;Kptn|1.27014756;Bcas3|1.20143093;Fstl1|0.892831796;Suox|1.333722287;Ccl2|0.873331772;Optn|1.248805173	15	1397	204	52649	http://www.ebi.ac.uk/QuickGO/GTerm?id=GO:0009991
sulfur compound metabolic process	GO:0006790	3.98E-04	2.14E-02	Cs|0.504985889;Impad1|0.853370396;Gsr|1.163061114;Idh1|0.899097816;Gstm1|1.108592514;Enoph1|1.209000552;Aldh5a1|1.15285253;Suox|1.333722287;Nfs1|1.384798808;Dgat1|0.808318264	10	690	204	52649	http://www.ebi.ac.uk/QuickGO/GTerm?id=GO:0006790
cellular macromolecule metabolic process	GO:0044260	4.08E-04	2.14E-02	Col1a1|0.870673527;Lmnb1|0.907486886;Hist1h4a|0.904739224;Cul1|1.101654846;Prdx4|1.156603774;Tk1|1.114723764;Hist2h2ac|1.10832894;Serpine1|0.895946907;Impad1|0.853370396;Ccdc47|0.897983393;Atp2b4|0.908158397;Chd3|1.143622722;Wdr74|1.146459227;Srsf5|1.133635636;Dcps|1.141900937;Hspe1|0.89549763;Serpinb1a|0.90023753;Fkbp1a|1.172413793;Ppp4r2|1.120328651;Mad1l1|1.112490098;Itgav|0.907486886;Krt10|1.…	112	22644	204	52649	http://www.ebi.ac.uk/QuickGO/GTerm?id=GO:0044260
response to drug	GO:0042493	4.10E-04	2.14E-02	Col1a1|0.870673527;Abcb1b|0.883239171;Hmgcs1|0.88791883;Plin2|0.903187441;Prkar2b|1.129358531;Gstm1|1.108592514;Hmga2|1.200220022;RASA1|1.151425498;Ppm1f|1.13587827;Abcg2|0.893727811;Ccl2|0.873331772	11	824	204	52649	http://www.ebi.ac.uk/QuickGO/GTerm?id=GO:0042493
regulation of protein metabolic process	GO:0051246	4.29E-04	2.21E-02	Lmnb1|0.907486886;Serpine1|0.895946907;Atp2b4|0.908158397;Serpinb1a|0.90023753;Fkbp1a|1.172413793;Mad1l1|1.112490098;Itgav|0.907486886;Yes1|0.881467545;Prkar2b|1.129358531;Pml|1.109148431;Prkacb|1.412545235;Serpinb2|0.908180301;Cd2bp2|1.103575184;Tia1|0.815705856;Mydgf|1.117818374;Rbpms|1.111668427;Dag1|0.890359168;Krt17|1.125431836;Ndufa13|0.900926586;RASA1|1.151425498;Serpinc1|0.867849638;Mad2l…	44	6820	204	52649	http://www.ebi.ac.uk/QuickGO/GTerm?id=GO:0051246
endomembrane system organization	GO:0010256	4.52E-04	2.30E-02	Ccdc47|0.897983393;Lnp|0.907725322;Cdk5|1.113606341;Pdzd11|1.197198572;Sumo1|1.131894484;Bcas3|1.20143093;Rtn3|0.905669366;Tor1aip2|1.125398512;Rilpl1|1.154861298;Golph3l|0.847344111;Washc4|0.83677686;Vcpip1|1.151963421;Optn|1.248805173;Pacsin3|1.226551628;Vmp1|0.908396947;Tulp3|1.102496715	16	1571	204	52649	http://www.ebi.ac.uk/QuickGO/GTerm?id=GO:0010256
collagen-activated signaling pathway	GO:0038065	4.73E-04	2.37E-02	Col1a1|0.870673527;Ddr2|1.152542373;Col4a2|1.110524927	3	39	204	52649	http://www.ebi.ac.uk/QuickGO/GTerm?id=GO:0038065
positive regulation of fibroblast proliferation	GO:0048146	4.83E-04	2.39E-02	Pml|1.109148431;Wapl|1.134774486;RASA1|1.151425498;Ddr2|1.152542373;Fndc3b|1.181942171	5	165	204	52649	http://www.ebi.ac.uk/QuickGO/GTerm?id=GO:0048146
regulation of cell cycle phase transition	GO:1901987	5.01E-04	2.45E-02	Lmnb1|0.907486886;Atp2b4|0.908158397;Mad1l1|1.112490098;Pml|1.109148431;Hmga2|1.200220022;Mad2l1|1.15544181;Cdc23|0.888338055;Ppp2r5c|1.114164905;Taok3|1.277255907;Bub1b|0.901140684	10	711	204	52649	http://www.ebi.ac.uk/QuickGO/GTerm?id=GO:1901987
tissue development	GO:0009888	5.09E-04	2.45E-02	Col1a1|0.870673527;Tagln2|1.122313611;Abcb1b|0.883239171;Tpt1|0.902259215;Tagln|1.161577952;Serpine1|0.895946907;Impad1|0.853370396;Nln|0.901830283;Atp2b4|0.908158397;Fkbp1a|1.172413793;Itgav|0.907486886;Krt10|1.150806452;Pml|1.109148431;Hmga2|1.200220022;Lnp|0.907725322;Prkacb|1.412545235;Dag1|0.890359168;Krt17|1.125431836;Cdk5|1.113606341;Sufu|1.100840336;Krt2|1.27761959;Ddr2|1.152542373;Rilpl1…	34	4844	204	52649	http://www.ebi.ac.uk/QuickGO/GTerm?id=GO:0009888
regulation of protein catabolic process	GO:0042176	5.29E-04	2.48E-02	Serpinb1a|0.90023753;Mad1l1|1.112490098;Pml|1.109148431;Ndufa13|0.900926586;Mad2l1|1.15544181;Psmd10|0.868955851;Sufu|1.100840336;Sumo1|1.131894484;Cdc23|0.888338055;Hspbp1|1.209334438;Bub1b|0.901140684;Lats1|0.874853527;Pacsin3|1.226551628	13	1134	204	52649	http://www.ebi.ac.uk/QuickGO/GTerm?id=GO:0042176
response to hormone	GO:0009725	5.29E-04	2.48E-02	Col1a1|0.870673527;Tk1|1.114723764;Hmgcs1|0.88791883;Srsf5|1.133635636;Idh1|0.899097816;Yes1|0.881467545;Hmga2|1.200220022;Dag1|0.890359168;Abcg2|0.893727811;Bcas3|1.20143093;Ccl2|0.873331772;Sfr1|1.190580504;Med30|1.182537517;Akap13|0.909069212;Fgb|1.186663023;Lats1|0.874853527;Ahsg|0.844593037;Kdm5d|1.164502165	18	1919	204	52649	http://www.ebi.ac.uk/QuickGO/GTerm?id=GO:0009725
cell cycle phase transition	GO:0044770	5.51E-04	2.49E-02	Lmnb1|0.907486886;Tk1|1.114723764;Atp2b4|0.908158397;Mad1l1|1.112490098;Pml|1.109148431;Hmga2|1.200220022;Mad2l1|1.15544181;Cdc23|0.888338055;Ppp2r5c|1.114164905;Taok3|1.277255907;Bub1b|0.901140684;Lats1|0.874853527	12	994	204	52649	http://www.ebi.ac.uk/QuickGO/GTerm?id=GO:0044770
regulation of chromosome segregation	GO:0051983	5.52E-04	2.49E-02	Mad1l1|1.112490098;Wapl|1.134774486;Mad2l1|1.15544181;Cdc23|0.888338055;Bub1b|0.901140684;Pum1|0.770353982	6	259	204	52649	http://www.ebi.ac.uk/QuickGO/GTerm?id=GO:0051983
negative regulation of protein ubiquitination	GO:0031397	5.52E-04	2.49E-02	Mad1l1|1.112490098;Pml|1.109148431;Mad2l1|1.15544181;Cdk5|1.113606341;Sufu|1.100840336;Bub1b|0.901140684	6	259	204	52649	http://www.ebi.ac.uk/QuickGO/GTerm?id=GO:0031397
negative regulation of cell cycle process	GO:0010948	5.78E-04	2.57E-02	Mad1l1|1.112490098;Pml|1.109148431;Hmga2|1.200220022;Wapl|1.134774486;Mad2l1|1.15544181;Ppp2r5c|1.114164905;Taok3|1.277255907;Bub1b|0.901140684;Rassf1|1.160994057	9	596	204	52649	http://www.ebi.ac.uk/QuickGO/GTerm?id=GO:0010948
negative regulation of mitotic cell cycle phase transition	GO:1901991	6.05E-04	2.66E-02	Mad1l1|1.112490098;Pml|1.109148431;Hmga2|1.200220022;Mad2l1|1.15544181;Ppp2r5c|1.114164905;Taok3|1.277255907;Bub1b|0.901140684	7	366	204	52649	http://www.ebi.ac.uk/QuickGO/GTerm?id=GO:1901991
cell cycle checkpoint	GO:0000075	6.16E-04	2.67E-02	Mad1l1|1.112490098;Pml|1.109148431;Hmga2|1.200220022;Mad2l1|1.15544181;Ppp2r5c|1.114164905;Taok3|1.277255907;Bub1b|0.901140684;Kntc1|1.157227616	8	480	204	52649	http://www.ebi.ac.uk/QuickGO/GTerm?id=GO:0000075
response to lipid	GO:0033993	6.22E-04	2.67E-02	Col1a1|0.870673527;Tk1|1.114723764;Serpine1|0.895946907;Hmgcs1|0.88791883;Idh1|0.899097816;Yes1|0.881467545;Hmga2|1.200220022;Dag1|0.890359168;Ndufa13|0.900926586;Krt13|1.204188482;Abcg2|0.893727811;Bcas3|1.20143093;Ccl2|0.873331772;Sfr1|1.190580504;Med30|1.182537517;Akap13|0.909069212;Lats1|0.874853527;Kdm5d|1.164502165	18	1946	204	52649	http://www.ebi.ac.uk/QuickGO/GTerm?id=GO:0033993
negative regulation of proteolysis	GO:0045861	6.48E-04	2.75E-02	Serpine1|0.895946907;Serpinb1a|0.90023753;Mad1l1|1.112490098;Pml|1.109148431;Serpinb2|0.908180301;Serpinc1|0.867849638;Mad2l1|1.15544181;Cdk5|1.113606341;Sufu|1.100840336;Bub1b|0.901140684;Ahsg|0.844593037	11	871	204	52649	http://www.ebi.ac.uk/QuickGO/GTerm?id=GO:0045861
protein localization to organelle	GO:0033365	6.87E-04	2.88E-02	Col1a1|0.870673527;Pml|1.109148431;Wapl|1.134774486;Rbpms|1.111668427;Dag1|0.890359168;Ndufa13|0.900926586;Psmd10|0.868955851;Cyld|1.103049422;Sufu|1.100840336;Sumo1|1.131894484;Kptn|1.27014756;Tor1aip2|1.125398512;Maip1|0.878169014;Bub1b|0.901140684;Crocc|0.8735363;Optn|1.248805173;Kdelr3|0.870469956;Tulp3|1.102496715	18	1963	204	52649	http://www.ebi.ac.uk/QuickGO/GTerm?id=GO:0033365
negative regulation of signal transduction	GO:0009968	7.08E-04	2.88E-02	Tpt1|0.902259215;Serpine1|0.895946907;Atp2b4|0.908158397;Itgav|0.907486886;Ndufs3|0.881260287;Hmga2|1.200220022;Prkacb|1.412545235;Dag1|0.890359168;Ndufa13|0.900926586;RASA1|1.151425498;Psmd10|0.868955851;Tax1bp3|0.883682599;Cyld|1.103049422;Sufu|1.100840336;Kptn|1.27014756;Taok3|1.277255907;Rasal2|0.87026648;Fgb|1.186663023;Lats1|0.874853527;Zgpat|0.77170062;Optn|1.248805173;Tulp3|1.102496715;Ah…	23	2841	204	52649	http://www.ebi.ac.uk/QuickGO/GTerm?id=GO:0009968
maintenance of protein location in cell	GO:0032507	7.13E-04	2.88E-02	Pml|1.109148431;Dag1|0.890359168;Psmd10|0.868955851;Sufu|1.100840336;Lats1|0.874853527;Kdelr3|0.870469956	6	272	204	52649	http://www.ebi.ac.uk/QuickGO/GTerm?id=GO:0032507
cellular response to estrogen stimulus	GO:0071391	7.17E-04	2.88E-02	Abcg2|0.893727811;Bcas3|1.20143093;Ccl2|0.873331772;Sfr1|1.190580504	4	103	204	52649	http://www.ebi.ac.uk/QuickGO/GTerm?id=GO:0071391
response to nutrient levels	GO:0031667	7.21E-04	2.88E-02	Col1a1|0.870673527;Tk1|1.114723764;Hmgcs1|0.88791883;Cox4i1|0.890122873;Serpinc1|0.867849638;Wdr45b|0.850335415;Dap|0.887682869;Abcg2|0.893727811;Kptn|1.27014756;Bcas3|1.20143093;Fstl1|0.892831796;Suox|1.333722287;Ccl2|0.873331772;Optn|1.248805173	14	1325	204	52649	http://www.ebi.ac.uk/QuickGO/GTerm?id=GO:0031667
maintenance of location	GO:0051235	7.32E-04	2.88E-02	Fkbp1a|1.172413793;Plin2|0.903187441;Itgav|0.907486886;Pml|1.109148431;Dag1|0.890359168;Psmd10|0.868955851;Sufu|1.100840336;Lats1|0.874853527;Kdelr3|0.870469956;Dgat1|0.808318264	10	747	204	52649	http://www.ebi.ac.uk/QuickGO/GTerm?id=GO:0051235
negative regulation of cellular protein metabolic process	GO:0032269	7.41E-04	2.88E-02	Serpine1|0.895946907;Serpinb1a|0.90023753;Fkbp1a|1.172413793;Mad1l1|1.112490098;Prkar2b|1.129358531;Pml|1.109148431;Serpinb2|0.908180301;Cd2bp2|1.103575184;Tia1|0.815705856;Dag1|0.890359168;Serpinc1|0.867849638;Mad2l1|1.15544181;Psmd10|0.868955851;Cdk5|1.113606341;Ppm1f|1.13587827;Sufu|1.100840336;Taok3|1.277255907;Bub1b|0.901140684;Pum1|0.770353982;Lats1|0.874853527;Zgpat|0.77170062;Ahsg|0.84459…	22	2671	204	52649	http://www.ebi.ac.uk/QuickGO/GTerm?id=GO:0032269
response to toxic substance	GO:0009636	7.42E-04	2.88E-02	Prdx4|1.156603774;Tk1|1.114723764;Gsr|1.163061114;Wapl|1.134774486;Pon2|0.85162037;Hba-a2|0.795332136;Ccl2|0.873331772;Rsrc1|0.879699248	8	494	204	52649	http://www.ebi.ac.uk/QuickGO/GTerm?id=GO:0009636
negative regulation of protein metabolic process	GO:0051248	7.96E-04	3.02E-02	Serpine1|0.895946907;Serpinb1a|0.90023753;Fkbp1a|1.172413793;Mad1l1|1.112490098;Itgav|0.907486886;Prkar2b|1.129358531;Pml|1.109148431;Serpinb2|0.908180301;Cd2bp2|1.103575184;Tia1|0.815705856;Dag1|0.890359168;Serpinc1|0.867849638;Mad2l1|1.15544181;Psmd10|0.868955851;Cdk5|1.113606341;Ppm1f|1.13587827;Sufu|1.100840336;Taok3|1.277255907;Bub1b|0.901140684;Pum1|0.770353982;Lats1|0.874853527;Zgpat|0.771…	23	2866	204	52649	http://www.ebi.ac.uk/QuickGO/GTerm?id=GO:0051248
negative regulation of sister chromatid segregation	GO:0033046	7.98E-04	3.02E-02	Mad1l1|1.112490098;Wapl|1.134774486;Mad2l1|1.15544181;Bub1b|0.901140684	4	106	204	52649	http://www.ebi.ac.uk/QuickGO/GTerm?id=GO:0033046
cellular respiration	GO:0045333	8.02E-04	3.02E-02	Cs|0.504985889;Idh1|0.899097816;Ndufs3|0.881260287;Cox4i1|0.890122873;Ndufb8|0.795913785;Uqcrb|0.856778087;Aldh5a1|1.15285253;Sdhc|1.183679039	8	500	204	52649	http://www.ebi.ac.uk/QuickGO/GTerm?id=GO:0045333
single-organism organelle organization	GO:1902589	8.15E-04	3.03E-02	Chd3|1.143622722;Arl8b|0.898220641;Mad1l1|1.112490098;Pml|1.109148431;Hmga2|1.200220022;Lnp|0.907725322;Wapl|1.134774486;Dag1|0.890359168;Rhot2|0.89549763;Krt17|1.125431836;Mrps25|1.131361577;Ndufa13|0.900926586;RASA1|1.151425498;Mad2l1|1.15544181;Cdk5|1.113606341;Wdr45b|0.850335415;Ppm1f|1.13587827;Cyld|1.103049422;Cdc23|0.888338055;Kptn|1.27014756;Bcas3|1.20143093;Krt2|1.27761959;Dscc1|1.122015…	42	6611	204	52649	http://www.ebi.ac.uk/QuickGO/GTerm?id=GO:1902589
positive regulation of molecular function	GO:0044093	8.22E-04	3.03E-02	Lmnb1|0.907486886;Atp2b4|0.908158397;Fkbp1a|1.172413793;Pml|1.109148431;Hmga2|1.200220022;Myo9b|1.243129557;Dag1|0.890359168;Ndufa13|0.900926586;RASA1|1.151425498;Psmd10|0.868955851;Cdk5|1.113606341;Tax1bp3|0.883682599;Ppm1f|1.13587827;Dap|0.887682869;Sumo1|1.131894484;Bcas3|1.20143093;Ddr2|1.152542373;Agap3|1.177735438;Sh3pxd2a|0.881467545;Tor1aip2|1.125398512;Trio|1.211501244;Taok3|1.277255907;…	31	4385	204	52649	http://www.ebi.ac.uk/QuickGO/GTerm?id=GO:0044093
regulation of cellular protein catabolic process	GO:1903362	8.34E-04	3.04E-02	Mad1l1|1.112490098;Pml|1.109148431;Mad2l1|1.15544181;Psmd10|0.868955851;Sufu|1.100840336;Sumo1|1.131894484;Cdc23|0.888338055;Hspbp1|1.209334438;Bub1b|0.901140684;Lats1|0.874853527	10	760	204	52649	http://www.ebi.ac.uk/QuickGO/GTerm?id=GO:1903362
cellular catabolic process	GO:0044248	8.71E-04	3.14E-02	Cul1|1.101654846;Ccdc47|0.897983393;Atp2b4|0.908158397;Dcps|1.141900937;Mad1l1|1.112490098;Idh1|0.899097816;Pml|1.109148431;Gstm1|1.108592514;Dera|1.458064516;Prkacb|1.412545235;Tcirg1|0.881232361;Sdf2|1.135308247;Mad2l1|1.15544181;Psmd10|0.868955851;Cdk5|1.113606341;Wdr45b|0.850335415;Dap|0.887682869;Cyld|1.103049422;Pon2|0.85162037;Sufu|1.100840336;Sumo1|1.131894484;Cdc23|0.888338055;Hspbp1|1.2…	32	4597	204	52649	http://www.ebi.ac.uk/QuickGO/GTerm?id=GO:0044248
cell cycle	GO:0007049	8.82E-04	3.15E-02	Lmnb1|0.907486886;Tk1|1.114723764;Atp2b4|0.908158397;Chd3|1.143622722;Srsf5|1.133635636;Arl8b|0.898220641;Mad1l1|1.112490098;Pml|1.109148431;Hmga2|1.200220022;Prkacb|1.412545235;Wapl|1.134774486;Mad2l1|1.15544181;Psmd10|0.868955851;Cdk5|1.113606341;Cyld|1.103049422;Cdc23|0.888338055;Ppp2r5c|1.114164905;Dscc1|1.122015915;Taok3|1.277255907;Bub1b|0.901140684;Vcpip1|1.151963421;Kntc1|1.157227616;Pum1…	29	4015	204	52649	http://www.ebi.ac.uk/QuickGO/GTerm?id=GO:0007049
anatomical structure development	GO:0048856	9.04E-04	3.16E-02	Col1a1|0.870673527;Hist1h4a|0.904739224;Ugdh|0.855717931;Tagln2|1.122313611;Abcb1b|0.883239171;Tpt1|0.902259215;Cul1|1.101654846;Tagln|1.161577952;Prdx4|1.156603774;Tk1|1.114723764;Serpine1|0.895946907;Impad1|0.853370396;Hmgcs1|0.88791883;Nln|0.901830283;Ccdc47|0.897983393;Atp2b4|0.908158397;Wdr74|1.146459227;Fkbp1a|1.172413793;Ppp4r2|1.120328651;Mad1l1|1.112490098;Idh1|0.899097816;Itgav|0.907486…	76	14237	204	52649	http://www.ebi.ac.uk/QuickGO/GTerm?id=GO:0048856
anatomical structure formation involved in morphogenesis	GO:0048646	9.26E-04	3.16E-02	Col1a1|0.870673527;Serpine1|0.895946907;Wdr74|1.146459227;Fkbp1a|1.172413793;Itgav|0.907486886;Pml|1.109148431;Hmga2|1.200220022;Prkacb|1.412545235;Mydgf|1.117818374;Dag1|0.890359168;Cdk5|1.113606341;Sufu|1.100840336;Bcas3|1.20143093;Sh3pxd2a|0.881467545;Pofut1|1.103312303;Ccl2|0.873331772;Tmod2|0.647107268;Akap13|0.909069212;Col4a2|1.110524927;Lats1|0.874853527;Crocc|0.8735363;Kif3a|1.110261145;…	24	3082	204	52649	http://www.ebi.ac.uk/QuickGO/GTerm?id=GO:0048646
negative regulation of embryonic development	GO:0045992	9.26E-04	3.16E-02	Prkacb|1.412545235;Sufu|1.100840336;Tulp3|1.102496715	3	49	204	52649	http://www.ebi.ac.uk/QuickGO/GTerm?id=GO:0045992
cellular response to platelet-derived growth factor stimulus	GO:0036120	9.26E-04	3.16E-02	Yes1|0.881467545;RASA1|1.151425498;Ccl2|0.873331772	3	49	204	52649	http://www.ebi.ac.uk/QuickGO/GTerm?id=GO:0036120
proteasome-mediated ubiquitin-dependent protein catabolic process	GO:0043161	9.30E-04	3.16E-02	Cul1|1.101654846;Ccdc47|0.897983393;Mad1l1|1.112490098;Pml|1.109148431;Sdf2|1.135308247;Mad2l1|1.15544181;Psmd10|0.868955851;Sumo1|1.131894484;Cdc23|0.888338055;Hspbp1|1.209334438;Ppp2r5c|1.114164905;Bub1b|0.901140684	12	1056	204	52649	http://www.ebi.ac.uk/QuickGO/GTerm?id=GO:0043161
regulation of sister chromatid segregation	GO:0033045	9.55E-04	3.16E-02	Mad1l1|1.112490098;Wapl|1.134774486;Mad2l1|1.15544181;Cdc23|0.888338055;Bub1b|0.901140684	5	192	204	52649	http://www.ebi.ac.uk/QuickGO/GTerm?id=GO:0033045
negative regulation of cell cycle phase transition	GO:1901988	9.57E-04	3.16E-02	Mad1l1|1.112490098;Pml|1.109148431;Hmga2|1.200220022;Mad2l1|1.15544181;Ppp2r5c|1.114164905;Taok3|1.277255907;Bub1b|0.901140684	7	396	204	52649	http://www.ebi.ac.uk/QuickGO/GTerm?id=GO:1901988
cellular protein complex assembly	GO:0043623	9.65E-04	3.16E-02	Fkbp1a|1.172413793;Tcirg1|0.881232361;Ndufb5|0.895073425;Ndufa13|0.900926586;RASA1|1.151425498;Psmd10|0.868955851;Ndufa2|0.871986894;Ndufb8|0.795913785;Cdc42ep1|1.110817942;Brk1|0.831082628;Tmod2|0.647107268;Ndufs7|0.904761905;Ndufb3|0.81799591;Fgb|1.186663023;Lats1|0.874853527	15	1525	204	52649	http://www.ebi.ac.uk/QuickGO/GTerm?id=GO:0043623
maintenance of protein location	GO:0045185	9.75E-04	3.16E-02	Pml|1.109148431;Dag1|0.890359168;Psmd10|0.868955851;Sufu|1.100840336;Lats1|0.874853527;Kdelr3|0.870469956	6	289	204	52649	http://www.ebi.ac.uk/QuickGO/GTerm?id=GO:0045185
response to platelet-derived growth factor	GO:0036119	9.82E-04	3.16E-02	Yes1|0.881467545;RASA1|1.151425498;Ccl2|0.873331772	3	50	204	52649	http://www.ebi.ac.uk/QuickGO/GTerm?id=GO:0036119
cellular protein modification process	GO:0006464	9.89E-04	3.16E-02	Lmnb1|0.907486886;Cul1|1.101654846;Atp2b4|0.908158397;Fkbp1a|1.172413793;Mad1l1|1.112490098;Krt10|1.150806452;Yes1|0.881467545;Prkar2b|1.129358531;Pml|1.109148431;Hmga2|1.200220022;Prkacb|1.412545235;Cd2bp2|1.103575184;Mydgf|1.117818374;Rbpms|1.111668427;Dag1|0.890359168;RASA1|1.151425498;Sdf2|1.135308247;Mad2l1|1.15544181;Psmd10|0.868955851;Cdk5|1.113606341;Wdr45b|0.850335415;Ppm1f|1.13587827;Cy…	55	9481	204	52649	http://www.ebi.ac.uk/QuickGO/GTerm?id=GO:0006464
protein modification process	GO:0036211	9.89E-04	3.16E-02	Lmnb1|0.907486886;Cul1|1.101654846;Atp2b4|0.908158397;Fkbp1a|1.172413793;Mad1l1|1.112490098;Krt10|1.150806452;Yes1|0.881467545;Prkar2b|1.129358531;Pml|1.109148431;Hmga2|1.200220022;Prkacb|1.412545235;Cd2bp2|1.103575184;Mydgf|1.117818374;Rbpms|1.111668427;Dag1|0.890359168;RASA1|1.151425498;Sdf2|1.135308247;Mad2l1|1.15544181;Psmd10|0.868955851;Cdk5|1.113606341;Wdr45b|0.850335415;Ppm1f|1.13587827;Cy…	55	9481	204	52649	http://www.ebi.ac.uk/QuickGO/GTerm?id=GO:0036211
mitotic cell cycle phase transition	GO:0044772	1.01E-03	3.17E-02	Lmnb1|0.907486886;Tk1|1.114723764;Mad1l1|1.112490098;Pml|1.109148431;Hmga2|1.200220022;Mad2l1|1.15544181;Cdc23|0.888338055;Ppp2r5c|1.114164905;Taok3|1.277255907;Bub1b|0.901140684;Lats1|0.874853527	11	920	204	52649	http://www.ebi.ac.uk/QuickGO/GTerm?id=GO:0044772
negative regulation of protein modification by small protein conjugation or removal	GO:1903321	1.01E-03	3.17E-02	Mad1l1|1.112490098;Pml|1.109148431;Mad2l1|1.15544181;Cdk5|1.113606341;Sufu|1.100840336;Bub1b|0.901140684	6	291	204	52649	http://www.ebi.ac.uk/QuickGO/GTerm?id=GO:1903321
neural tube patterning	GO:0021532	1.05E-03	3.24E-02	Prkacb|1.412545235;Sufu|1.100840336;Kif3a|1.110261145;Tulp3|1.102496715	4	114	204	52649	http://www.ebi.ac.uk/QuickGO/GTerm?id=GO:0021532
regulation of mitotic cell cycle phase transition	GO:1901990	1.05E-03	3.24E-02	Lmnb1|0.907486886;Mad1l1|1.112490098;Pml|1.109148431;Hmga2|1.200220022;Mad2l1|1.15544181;Cdc23|0.888338055;Ppp2r5c|1.114164905;Taok3|1.277255907;Bub1b|0.901140684	9	649	204	52649	http://www.ebi.ac.uk/QuickGO/GTerm?id=GO:1901990
negative regulation of chromosome segregation	GO:0051985	1.08E-03	3.31E-02	Mad1l1|1.112490098;Wapl|1.134774486;Mad2l1|1.15544181;Bub1b|0.901140684	4	115	204	52649	http://www.ebi.ac.uk/QuickGO/GTerm?id=GO:0051985
negative regulation of cytoplasmic transport	GO:1903650	1.09E-03	3.32E-02	Fkbp1a|1.172413793;Psmd10|0.868955851;Cdk5|1.113606341;Cyld|1.103049422;Sufu|1.100840336	5	198	204	52649	http://www.ebi.ac.uk/QuickGO/GTerm?id=GO:1903650
anaphase-promoting complex-dependent catabolic process	GO:0031145	1.12E-03	3.35E-02	Mad1l1|1.112490098;Mad2l1|1.15544181;Cdc23|0.888338055;Bub1b|0.901140684	4	116	204	52649	http://www.ebi.ac.uk/QuickGO/GTerm?id=GO:0031145
obsolete death	GO:0016265	1.12E-03	3.35E-02	Tpt1|0.902259215;Cul1|1.101654846;Serpine1|0.895946907;Dcps|1.141900937;Itgav|0.907486886;Pml|1.109148431;Ndufs3|0.881260287;Hmga2|1.200220022;Serpinb2|0.908180301;Mydgf|1.117818374;Rhot2|0.89549763;Ndufa13|0.900926586;Mad2l1|1.15544181;Psmd10|0.868955851;Cdk5|1.113606341;Ppm1f|1.13587827;Dap|0.887682869;Cyld|1.103049422;Ppp2r5c|1.114164905;Rtn3|0.905669366;Rilpl1|1.154861298;Taok3|1.277255907;Bu…	26	3502	204	52649	http://www.ebi.ac.uk/QuickGO/GTerm?id=GO:0016265
deoxyribonucleoside metabolic process	GO:0009120	1.13E-03	3.35E-02	Tk1|1.114723764;Dera|1.458064516	2	13	204	52649	http://www.ebi.ac.uk/QuickGO/GTerm?id=GO:0009120
negative regulation of nucleocytoplasmic transport	GO:0046823	1.15E-03	3.38E-02	Psmd10|0.868955851;Cdk5|1.113606341;Cyld|1.103049422;Sufu|1.100840336	4	117	204	52649	http://www.ebi.ac.uk/QuickGO/GTerm?id=GO:0046823
protein heterotetramerization	GO:0051290	1.16E-03	3.38E-02	Hist1h4a|0.904739224;Krt10|1.150806452;Krt1|1.126494818	3	53	204	52649	http://www.ebi.ac.uk/QuickGO/GTerm?id=GO:0051290
positive regulation of cellular protein metabolic process	GO:0032270	1.17E-03	3.38E-02	Lmnb1|0.907486886;Atp2b4|0.908158397;Fkbp1a|1.172413793;Yes1|0.881467545;Pml|1.109148431;Mydgf|1.117818374;Rbpms|1.111668427;Dag1|0.890359168;Krt17|1.125431836;Ndufa13|0.900926586;RASA1|1.151425498;Psmd10|0.868955851;Cdk5|1.113606341;Ppm1f|1.13587827;Dap|0.887682869;Sumo1|1.131894484;Hspbp1|1.209334438;Ddr2|1.152542373;Taok3|1.277255907;Ccl2|0.873331772;Pcolce|1.145654506;Rassf1|1.160994057;Fgb|1…	26	3512	204	52649	http://www.ebi.ac.uk/QuickGO/GTerm?id=GO:0032270
response to endogenous stimulus	GO:0009719	1.29E-03	3.69E-02	Col1a1|0.870673527;Tk1|1.114723764;Hmgcs1|0.88791883;Atp2b4|0.908158397;Srsf5|1.133635636;Fkbp1a|1.172413793;Idh1|0.899097816;Yes1|0.881467545;Prkar2b|1.129358531;Pml|1.109148431;Hmga2|1.200220022;Prkacb|1.412545235;Dag1|0.890359168;RASA1|1.151425498;Cdk5|1.113606341;Abcg2|0.893727811;Bcas3|1.20143093;Ccl2|0.873331772;Sfr1|1.190580504;Med30|1.182537517;Akap13|0.909069212;Col4a2|1.110524927;Fgb|1.…	26	3537	204	52649	http://www.ebi.ac.uk/QuickGO/GTerm?id=GO:0009719
regulation of proteasomal ubiquitin-dependent protein catabolic process	GO:0032434	1.31E-03	3.69E-02	Mad1l1|1.112490098;Mad2l1|1.15544181;Psmd10|0.868955851;Sumo1|1.131894484;Cdc23|0.888338055;Hspbp1|1.209334438;Bub1b|0.901140684	7	418	204	52649	http://www.ebi.ac.uk/QuickGO/GTerm?id=GO:0032434
ubiquitin-dependent protein catabolic process	GO:0006511	1.31E-03	3.69E-02	Cul1|1.101654846;Ccdc47|0.897983393;Mad1l1|1.112490098;Pml|1.109148431;Sdf2|1.135308247;Mad2l1|1.15544181;Psmd10|0.868955851;Cyld|1.103049422;Sufu|1.100840336;Sumo1|1.131894484;Cdc23|0.888338055;Hspbp1|1.209334438;Ppp2r5c|1.114164905;Bub1b|0.901140684;Lats1|0.874853527	15	1573	204	52649	http://www.ebi.ac.uk/QuickGO/GTerm?id=GO:0006511
adrenergic receptor signaling pathway involved in heart process	GO:0086023	1.32E-03	3.69E-02	Atp2b4|0.908158397;Akap13|0.909069212	2	14	204	52649	http://www.ebi.ac.uk/QuickGO/GTerm?id=GO:0086023
mitotic cell cycle process	GO:1903047	1.36E-03	3.73E-02	Lmnb1|0.907486886;Tk1|1.114723764;Arl8b|0.898220641;Mad1l1|1.112490098;Pml|1.109148431;Hmga2|1.200220022;Wapl|1.134774486;Mad2l1|1.15544181;Cdc23|0.888338055;Ppp2r5c|1.114164905;Dscc1|1.122015915;Taok3|1.277255907;Bub1b|0.901140684;Kntc1|1.157227616;Chmp1b1|0.652892562;Lats1|0.874853527	16	1745	204	52649	http://www.ebi.ac.uk/QuickGO/GTerm?id=GO:1903047
regulation of cellular catabolic process	GO:0031329	1.36E-03	3.73E-02	Atp2b4|0.908158397;Mad1l1|1.112490098;Idh1|0.899097816;Pml|1.109148431;Mad2l1|1.15544181;Psmd10|0.868955851;Dap|0.887682869;Sufu|1.100840336;Sumo1|1.131894484;Cdc23|0.888338055;Hspbp1|1.209334438;Bub1b|0.901140684;Lats1|0.874853527;Optn|1.248805173;Wdr41|1.125398512;Pacsin3|1.226551628	16	1745	204	52649	http://www.ebi.ac.uk/QuickGO/GTerm?id=GO:0031329
inner mitochondrial membrane organization	GO:0007007	1.37E-03	3.73E-02	Ndufa13|0.900926586;Maip1|0.878169014;Apoo|1.106080548	3	56	204	52649	http://www.ebi.ac.uk/QuickGO/GTerm?id=GO:0007007
regulation of catabolic process	GO:0009894	1.39E-03	3.77E-02	Atp2b4|0.908158397;Serpinb1a|0.90023753;Mad1l1|1.112490098;Idh1|0.899097816;Pml|1.109148431;Ndufa13|0.900926586;Mad2l1|1.15544181;Psmd10|0.868955851;Dap|0.887682869;Sufu|1.100840336;Sumo1|1.131894484;Cdc23|0.888338055;Hspbp1|1.209334438;Bub1b|0.901140684;Lats1|0.874853527;Optn|1.248805173;Wdr41|1.125398512;Pacsin3|1.226551628	18	2090	204	52649	http://www.ebi.ac.uk/QuickGO/GTerm?id=GO:0009894
electron transport chain	GO:0022900	1.42E-03	3.82E-02	Cox4i1|0.890122873;Ndufb8|0.795913785;Uqcrb|0.856778087;Aldh5a1|1.15285253;Sdhc|1.183679039;Ndufb3|0.81799591	6	311	204	52649	http://www.ebi.ac.uk/QuickGO/GTerm?id=GO:0022900
negative regulation of protein modification process	GO:0031400	1.45E-03	3.89E-02	Fkbp1a|1.172413793;Mad1l1|1.112490098;Prkar2b|1.129358531;Pml|1.109148431;Cd2bp2|1.103575184;Dag1|0.890359168;Mad2l1|1.15544181;Psmd10|0.868955851;Cdk5|1.113606341;Ppm1f|1.13587827;Sufu|1.100840336;Taok3|1.277255907;Bub1b|0.901140684;Lats1|0.874853527;Zgpat|0.77170062	15	1590	204	52649	http://www.ebi.ac.uk/QuickGO/GTerm?id=GO:0031400
modification-dependent protein catabolic process	GO:0019941	1.47E-03	3.91E-02	Cul1|1.101654846;Ccdc47|0.897983393;Mad1l1|1.112490098;Pml|1.109148431;Sdf2|1.135308247;Mad2l1|1.15544181;Psmd10|0.868955851;Cyld|1.103049422;Sufu|1.100840336;Sumo1|1.131894484;Cdc23|0.888338055;Hspbp1|1.209334438;Ppp2r5c|1.114164905;Bub1b|0.901140684;Lats1|0.874853527	15	1592	204	52649	http://www.ebi.ac.uk/QuickGO/GTerm?id=GO:0019941
protein modification by small protein conjugation	GO:0032446	1.51E-03	3.95E-02	Cul1|1.101654846;Fkbp1a|1.172413793;Mad1l1|1.112490098;Pml|1.109148431;Mad2l1|1.15544181;Psmd10|0.868955851;Cdk5|1.113606341;Sufu|1.100840336;Sumo1|1.131894484;Cdc23|0.888338055;Hspbp1|1.209334438;Urm1|1.148536127;Bub1b|0.901140684;Vcpip1|1.151963421;Med30|1.182537517;Rassf1|1.160994057;Lats1|0.874853527	17	1933	204	52649	http://www.ebi.ac.uk/QuickGO/GTerm?id=GO:0032446
negative regulation of transcription factor import into nucleus	GO:0042992	1.51E-03	3.95E-02	Psmd10|0.868955851;Cyld|1.103049422;Sufu|1.100840336	3	58	204	52649	http://www.ebi.ac.uk/QuickGO/GTerm?id=GO:0042992
phosphorus metabolic process	GO:0006793	1.54E-03	3.99E-02	Lmnb1|0.907486886;Ugdh|0.855717931;Tk1|1.114723764;Cs|0.504985889;Impad1|0.853370396;Atp2b4|0.908158397;Fkbp1a|1.172413793;Idh1|0.899097816;Yes1|0.881467545;Prkar2b|1.129358531;Pml|1.109148431;Dera|1.458064516;Hmga2|1.200220022;Prkacb|1.412545235;Cd2bp2|1.103575184;Enoph1|1.209000552;Mydgf|1.117818374;Rbpms|1.111668427;Dag1|0.890359168;Tcirg1|0.881232361;Cox4i1|0.890122873;RASA1|1.151425498;Psmd1…	48	8118	204	52649	http://www.ebi.ac.uk/QuickGO/GTerm?id=GO:0006793
negative regulation of intracellular signal transduction	GO:1902532	1.57E-03	4.04E-02	Tpt1|0.902259215;Atp2b4|0.908158397;Ndufs3|0.881260287;Hmga2|1.200220022;Dag1|0.890359168;Ndufa13|0.900926586;RASA1|1.151425498;Psmd10|0.868955851;Cyld|1.103049422;Kptn|1.27014756;Taok3|1.277255907;Rasal2|0.87026648;Optn|1.248805173	13	1279	204	52649	http://www.ebi.ac.uk/QuickGO/GTerm?id=GO:1902532
negative regulation of proteolysis involved in cellular protein catabolic process	GO:1903051	1.61E-03	4.11E-02	Mad1l1|1.112490098;Pml|1.109148431;Mad2l1|1.15544181;Sufu|1.100840336;Bub1b|0.901140684	5	216	204	52649	http://www.ebi.ac.uk/QuickGO/GTerm?id=GO:1903051
modification-dependent macromolecule catabolic process	GO:0043632	1.65E-03	4.20E-02	Cul1|1.101654846;Ccdc47|0.897983393;Mad1l1|1.112490098;Pml|1.109148431;Sdf2|1.135308247;Mad2l1|1.15544181;Psmd10|0.868955851;Cyld|1.103049422;Sufu|1.100840336;Sumo1|1.131894484;Cdc23|0.888338055;Hspbp1|1.209334438;Ppp2r5c|1.114164905;Bub1b|0.901140684;Lats1|0.874853527	15	1611	204	52649	http://www.ebi.ac.uk/QuickGO/GTerm?id=GO:0043632
maintenance of location in cell	GO:0051651	1.66E-03	4.20E-02	Pml|1.109148431;Dag1|0.890359168;Psmd10|0.868955851;Sufu|1.100840336;Lats1|0.874853527;Kdelr3|0.870469956	6	321	204	52649	http://www.ebi.ac.uk/QuickGO/GTerm?id=GO:0051651
negative regulation of response to stimulus	GO:0048585	1.70E-03	4.24E-02	Tpt1|0.902259215;Serpine1|0.895946907;Atp2b4|0.908158397;Itgav|0.907486886;Ndufs3|0.881260287;Hmga2|1.200220022;Prkacb|1.412545235;Dag1|0.890359168;Ndufa13|0.900926586;RASA1|1.151425498;Serpinc1|0.867849638;Psmd10|0.868955851;Tax1bp3|0.883682599;Cyld|1.103049422;Sufu|1.100840336;Kptn|1.27014756;Taok3|1.277255907;Ccl2|0.873331772;Krt1|1.126494818;Rasal2|0.87026648;Fgb|1.186663023;Lats1|0.874853527…	26	3607	204	52649	http://www.ebi.ac.uk/QuickGO/GTerm?id=GO:0048585
proteasomal protein catabolic process	GO:0010498	1.71E-03	4.24E-02	Cul1|1.101654846;Ccdc47|0.897983393;Mad1l1|1.112490098;Pml|1.109148431;Sdf2|1.135308247;Mad2l1|1.15544181;Psmd10|0.868955851;Sumo1|1.131894484;Cdc23|0.888338055;Hspbp1|1.209334438;Ppp2r5c|1.114164905;Bub1b|0.901140684	12	1135	204	52649	http://www.ebi.ac.uk/QuickGO/GTerm?id=GO:0010498
protein localization to nuclear envelope	GO:0090435	1.73E-03	4.28E-02	Sumo1|1.131894484;Tor1aip2|1.125398512	2	16	204	52649	http://www.ebi.ac.uk/QuickGO/GTerm?id=GO:0090435
tricarboxylic acid cycle	GO:0006099	1.75E-03	4.29E-02	Cs|0.504985889;Idh1|0.899097816;Sdhc|1.183679039	3	61	204	52649	http://www.ebi.ac.uk/QuickGO/GTerm?id=GO:0006099
cellular localization	GO:0051641	1.77E-03	4.31E-02	Col1a1|0.870673527;Arl8b|0.898220641;Fkbp1a|1.172413793;Mad1l1|1.112490098;Pml|1.109148431;Hmga2|1.200220022;Wapl|1.134774486;Rbpms|1.111668427;Dag1|0.890359168;Gsdmdc1|1.137590168;Rhot2|0.89549763;Ndufa13|0.900926586;Psmd10|0.868955851;Nsrp1|1.215729715;Cdk5|1.113606341;Tax1bp3|0.883682599;Wdr45b|0.850335415;Pdzd11|1.197198572;Cyld|1.103049422;Sufu|1.100840336;Sumo1|1.131894484;Cdc23|0.888338055…	46	7738	204	52649	http://www.ebi.ac.uk/QuickGO/GTerm?id=GO:0051641
extracellular matrix organization	GO:0030198	1.78E-03	4.31E-02	Col1a1|0.870673527;Prdx4|1.156603774;Fkbp1a|1.172413793;Dag1|0.890359168;Krt17|1.125431836;RASA1|1.151425498;Ppm1f|1.13587827;Kptn|1.27014756;Krt2|1.27761959;Ddr2|1.152542373;Cdc42ep1|1.110817942;Brk1|0.831082628;Tmod2|0.647107268;Akap13|0.909069212;Col4a2|1.110524927;Lats1|0.874853527	16	1792	204	52649	http://www.ebi.ac.uk/QuickGO/GTerm?id=GO:0030198
multi-organism cellular process	GO:0044764	1.81E-03	4.35E-02	Cul1|1.101654846;Itgav|0.907486886;Pml|1.109148431;Hmga2|1.200220022;Dag1|0.890359168;Pum1|0.770353982;Pvr|0.887682869;Chmp1b1|0.652892562	8	569	204	52649	http://www.ebi.ac.uk/QuickGO/GTerm?id=GO:0044764
extracellular structure organization	GO:0043062	1.82E-03	4.35E-02	Col1a1|0.870673527;Prdx4|1.156603774;Fkbp1a|1.172413793;Dag1|0.890359168;Krt17|1.125431836;RASA1|1.151425498;Ppm1f|1.13587827;Kptn|1.27014756;Krt2|1.27761959;Ddr2|1.152542373;Cdc42ep1|1.110817942;Brk1|0.831082628;Tmod2|0.647107268;Akap13|0.909069212;Col4a2|1.110524927;Lats1|0.874853527	16	1796	204	52649	http://www.ebi.ac.uk/QuickGO/GTerm?id=GO:0043062
regulation of cellular component organization	GO:0051128	1.84E-03	4.37E-02	Col1a1|0.870673527;Serpine1|0.895946907;Mad1l1|1.112490098;Itgav|0.907486886;Pml|1.109148431;Ndufs3|0.881260287;Lnp|0.907725322;Piezo1|0.907032181;Wapl|1.134774486;Dag1|0.890359168;Krt17|1.125431836;Ndufa13|0.900926586;RASA1|1.151425498;Mad2l1|1.15544181;Psmd10|0.868955851;Cdk5|1.113606341;Ppm1f|1.13587827;Cyld|1.103049422;Sumo1|1.131894484;Cdc23|0.888338055;Bcas3|1.20143093;Ddr2|1.152542373;Cdc4…	40	6469	204	52649	http://www.ebi.ac.uk/QuickGO/GTerm?id=GO:0051128
regulation of mitotic metaphase/anaphase transition	GO:0030071	1.90E-03	4.47E-02	Mad1l1|1.112490098;Mad2l1|1.15544181;Cdc23|0.888338055;Bub1b|0.901140684	4	134	204	52649	http://www.ebi.ac.uk/QuickGO/GTerm?id=GO:0030071
negative regulation of ubiquitin-protein ligase activity involved in mitotic cell cycle	GO:0051436	1.92E-03	4.47E-02	Mad1l1|1.112490098;Mad2l1|1.15544181;Bub1b|0.901140684	3	63	204	52649	http://www.ebi.ac.uk/QuickGO/GTerm?id=GO:0051436
protein catabolic process	GO:0030163	1.92E-03	4.47E-02	Cul1|1.101654846;Ccdc47|0.897983393;Serpinb1a|0.90023753;Mad1l1|1.112490098;Pml|1.109148431;Tcirg1|0.881232361;Ndufa13|0.900926586;Sdf2|1.135308247;Mad2l1|1.15544181;Psmd10|0.868955851;Cyld|1.103049422;Sufu|1.100840336;Sumo1|1.131894484;Cdc23|0.888338055;Hspbp1|1.209334438;Ppp2r5c|1.114164905;Bub1b|0.901140684;Lats1|0.874853527;Pacsin3|1.226551628	19	2331	204	52649	http://www.ebi.ac.uk/QuickGO/GTerm?id=GO:0030163
mitotic cell cycle	GO:0000278	1.96E-03	4.53E-02	Lmnb1|0.907486886;Tk1|1.114723764;Arl8b|0.898220641;Mad1l1|1.112490098;Pml|1.109148431;Hmga2|1.200220022;Wapl|1.134774486;Mad2l1|1.15544181;Cyld|1.103049422;Cdc23|0.888338055;Ppp2r5c|1.114164905;Dscc1|1.122015915;Taok3|1.277255907;Bub1b|0.901140684;Vcpip1|1.151963421;Kntc1|1.157227616;Chmp1b1|0.652892562;Lats1|0.874853527	18	2157	204	52649	http://www.ebi.ac.uk/QuickGO/GTerm?id=GO:0000278
negative regulation of mitotic cell cycle	GO:0045930	1.98E-03	4.55E-02	Mad1l1|1.112490098;Pml|1.109148431;Hmga2|1.200220022;Mad2l1|1.15544181;Ppp2r5c|1.114164905;Taok3|1.277255907;Bub1b|0.901140684;Kntc1|1.157227616	8	577	204	52649	http://www.ebi.ac.uk/QuickGO/GTerm?id=GO:0045930
regulation of metaphase/anaphase transition of cell cycle	GO:1902099	2.00E-03	4.56E-02	Mad1l1|1.112490098;Mad2l1|1.15544181;Cdc23|0.888338055;Bub1b|0.901140684	4	136	204	52649	http://www.ebi.ac.uk/QuickGO/GTerm?id=GO:1902099
regulation of ubiquitin-protein ligase activity involved in mitotic cell cycle	GO:0051439	2.01E-03	4.56E-02	Mad1l1|1.112490098;Mad2l1|1.15544181;Bub1b|0.901140684	3	64	204	52649	http://www.ebi.ac.uk/QuickGO/GTerm?id=GO:0051439
cellular modified amino acid metabolic process	GO:0006575	2.16E-03	4.87E-02	Prdx4|1.156603774;Atp2b4|0.908158397;Gsr|1.163061114;Idh1|0.899097816;Gstm1|1.108592514;Fpgs|0.874443664;Aldh5a1|1.15285253	7	457	204	52649	http://www.ebi.ac.uk/QuickGO/GTerm?id=GO:0006575
cell cycle process	GO:0022402	2.22E-03	4.97E-02	Lmnb1|0.907486886;Tk1|1.114723764;Atp2b4|0.908158397;Chd3|1.143622722;Arl8b|0.898220641;Mad1l1|1.112490098;Pml|1.109148431;Hmga2|1.200220022;Wapl|1.134774486;Mad2l1|1.15544181;Cdc23|0.888338055;Ppp2r5c|1.114164905;Dscc1|1.122015915;Taok3|1.277255907;Bub1b|0.901140684;Kntc1|1.157227616;Rassf1|1.160994057;Chmp1b1|0.652892562;Lats1|0.874853527;Crocc|0.8735363;Kif3a|1.110261145;Prr11|0.871782873	22	2913	204	52649	http://www.ebi.ac.uk/QuickGO/GTerm?id=GO:0022402
regulation of fibroblast proliferation	GO:0048145	2.23E-03	4.98E-02	Pml|1.109148431;Wapl|1.134774486;RASA1|1.151425498;Ddr2|1.152542373;Fndc3b|1.181942171	5	233	204	52649	http://www.ebi.ac.uk/QuickGO/GTerm?id=GO:0048145
response to retinoic acid	GO:0032526	2.28E-03	5.04E-02	Col1a1|0.870673527;Yes1|0.881467545;Ndufa13|0.900926586;Krt13|1.204188482;Ccl2|0.873331772	5	234	204	52649	http://www.ebi.ac.uk/QuickGO/GTerm?id=GO:0032526
negative regulation of signaling	GO:0023057	2.34E-03	5.14E-02	Tpt1|0.902259215;Serpine1|0.895946907;Atp2b4|0.908158397;Itgav|0.907486886;Ndufs3|0.881260287;Hmga2|1.200220022;Prkacb|1.412545235;Dag1|0.890359168;Ndufa13|0.900926586;RASA1|1.151425498;Psmd10|0.868955851;Tax1bp3|0.883682599;Cyld|1.103049422;Sufu|1.100840336;Kptn|1.27014756;Taok3|1.277255907;Rasal2|0.87026648;Fgb|1.186663023;Lats1|0.874853527;Zgpat|0.77170062;Optn|1.248805173;Tulp3|1.102496715;Ah…	23	3114	204	52649	http://www.ebi.ac.uk/QuickGO/GTerm?id=GO:0023057
embryo development	GO:0009790	2.38E-03	5.16E-02	Col1a1|0.870673527;Ugdh|0.855717931;Tk1|1.114723764;Impad1|0.853370396;Wdr74|1.146459227;Itgav|0.907486886;Hmga2|1.200220022;Lnp|0.907725322;Prkacb|1.412545235;Dag1|0.890359168;Abcg2|0.893727811;Sufu|1.100840336;Hba-a2|0.795332136;Sp2|0.868722261;Pofut1|1.103312303;Brk1|0.831082628;Col4a2|1.110524927;Lats1|0.874853527;Prrx1|0.855089265;Kif3a|1.110261145;Tulp3|1.102496715;Nrp2|1.107189887	22	2930	204	52649	http://www.ebi.ac.uk/QuickGO/GTerm?id=GO:0009790
citrate metabolic process	GO:0006101	2.39E-03	5.16E-02	Cs|0.504985889;Idh1|0.899097816;Sdhc|1.183679039	3	68	204	52649	http://www.ebi.ac.uk/QuickGO/GTerm?id=GO:0006101
negative regulation of cell communication	GO:0010648	2.40E-03	5.16E-02	Tpt1|0.902259215;Serpine1|0.895946907;Atp2b4|0.908158397;Itgav|0.907486886;Ndufs3|0.881260287;Hmga2|1.200220022;Prkacb|1.412545235;Dag1|0.890359168;Ndufa13|0.900926586;RASA1|1.151425498;Psmd10|0.868955851;Tax1bp3|0.883682599;Cyld|1.103049422;Sufu|1.100840336;Kptn|1.27014756;Taok3|1.277255907;Rasal2|0.87026648;Fgb|1.186663023;Lats1|0.874853527;Zgpat|0.77170062;Optn|1.248805173;Tulp3|1.102496715;Ah…	23	3121	204	52649	http://www.ebi.ac.uk/QuickGO/GTerm?id=GO:0010648
negative regulation of cell-substrate adhesion	GO:0010812	2.40E-03	5.16E-02	Col1a1|0.870673527;Serpine1|0.895946907;RASA1|1.151425498;Bcas3|1.20143093	4	143	204	52649	http://www.ebi.ac.uk/QuickGO/GTerm?id=GO:0010812
regulation of intestinal absorption	GO:1904478	2.45E-03	5.19E-02	Abcg2|0.893727811;Dgat1|0.808318264	2	19	204	52649	http://www.ebi.ac.uk/QuickGO/GTerm?id=GO:1904478
PML body organization	GO:0030578	2.45E-03	5.19E-02	Pml|1.109148431;Sumo1|1.131894484	2	19	204	52649	http://www.ebi.ac.uk/QuickGO/GTerm?id=GO:0030578
negative regulation of transport	GO:0051051	2.46E-03	5.19E-02	Fkbp1a|1.172413793;Itgav|0.907486886;Pml|1.109148431;Psmd10|0.868955851;Cdk5|1.113606341;Abcg2|0.893727811;Cyld|1.103049422;Sufu|1.100840336;Sumo1|1.131894484;Lats1|0.874853527;Kdelr3|0.870469956;Pacsin3|1.226551628	12	1187	204	52649	http://www.ebi.ac.uk/QuickGO/GTerm?id=GO:0051051
macromolecule catabolic process	GO:0009057	2.54E-03	5.30E-02	Cul1|1.101654846;Ccdc47|0.897983393;Dcps|1.141900937;Serpinb1a|0.90023753;Mad1l1|1.112490098;Pml|1.109148431;Tcirg1|0.881232361;Ndufa13|0.900926586;Sdf2|1.135308247;Mad2l1|1.15544181;Psmd10|0.868955851;Cdk5|1.113606341;Cyld|1.103049422;Sufu|1.100840336;Sumo1|1.131894484;Cdc23|0.888338055;Hspbp1|1.209334438;Ppp2r5c|1.114164905;Bub1b|0.901140684;Exog|1.239014833;Lats1|0.874853527;Pacsin3|1.226551628	22	2946	204	52649	http://www.ebi.ac.uk/QuickGO/GTerm?id=GO:0009057
nucleocytoplasmic transport	GO:0006913	2.55E-03	5.30E-02	Pml|1.109148431;Rbpms|1.111668427;Dag1|0.890359168;Psmd10|0.868955851;Nsrp1|1.215729715;Cdk5|1.113606341;Cyld|1.103049422;Sufu|1.100840336;Alkbh5|1.187260798;Rsrc1|0.879699248	10	885	204	52649	http://www.ebi.ac.uk/QuickGO/GTerm?id=GO:0006913
protein tetramerization	GO:0051262	2.56E-03	5.30E-02	Hist1h4a|0.904739224;Tk1|1.114723764;Krt10|1.150806452;Aldh5a1|1.15285253;Crtc2|0.899121766;Krt1|1.126494818	6	350	204	52649	http://www.ebi.ac.uk/QuickGO/GTerm?id=GO:0051262
fibril organization	GO:0097435	2.58E-03	5.30E-02	Col1a1|0.870673527;Fkbp1a|1.172413793;Krt17|1.125431836;RASA1|1.151425498;Ppm1f|1.13587827;Kptn|1.27014756;Krt2|1.27761959;Ddr2|1.152542373;Cdc42ep1|1.110817942;Brk1|0.831082628;Tmod2|0.647107268;Akap13|0.909069212;Lats1|0.874853527	13	1355	204	52649	http://www.ebi.ac.uk/QuickGO/GTerm?id=GO:0097435
negative regulation of cellular catabolic process	GO:0031330	2.58E-03	5.30E-02	Atp2b4|0.908158397;Mad1l1|1.112490098;Pml|1.109148431;Mad2l1|1.15544181;Dap|0.887682869;Sufu|1.100840336;Bub1b|0.901140684	7	472	204	52649	http://www.ebi.ac.uk/QuickGO/GTerm?id=GO:0031330
metaphase/anaphase transition of mitotic cell cycle	GO:0007091	2.65E-03	5.41E-02	Mad1l1|1.112490098;Mad2l1|1.15544181;Cdc23|0.888338055;Bub1b|0.901140684	4	147	204	52649	http://www.ebi.ac.uk/QuickGO/GTerm?id=GO:0007091
cellular response to hormone stimulus	GO:0032870	2.70E-03	5.46E-02	Hmgcs1|0.88791883;Yes1|0.881467545;Hmga2|1.200220022;Abcg2|0.893727811;Bcas3|1.20143093;Ccl2|0.873331772;Sfr1|1.190580504;Med30|1.182537517;Akap13|0.909069212;Fgb|1.186663023;Lats1|0.874853527;Ahsg|0.844593037;Kdm5d|1.164502165	13	1362	204	52649	http://www.ebi.ac.uk/QuickGO/GTerm?id=GO:0032870
smoothened signaling pathway involved in ventral spinal cord patterning	GO:0021910	2.71E-03	5.46E-02	Sufu|1.100840336;Tulp3|1.102496715	2	20	204	52649	http://www.ebi.ac.uk/QuickGO/GTerm?id=GO:0021910
cellular macromolecular complex assembly	GO:0034622	2.75E-03	5.46E-02	Hist1h4a|0.904739224;Fkbp1a|1.172413793;Tcirg1|0.881232361;Ndufb5|0.895073425;Ndufa13|0.900926586;RASA1|1.151425498;Psmd10|0.868955851;Ndufa2|0.871986894;Ndufb8|0.795913785;Cdc42ep1|1.110817942;Brk1|0.831082628;Tmod2|0.647107268;Eif2d|0.821908449;Ndufs7|0.904761905;Ndufb3|0.81799591;Fgb|1.186663023;Lats1|0.874853527;Hjurp|1.119205298;Gtf3c5|1.115018509	19	2408	204	52649	http://www.ebi.ac.uk/QuickGO/GTerm?id=GO:0034622
negative regulation of cellular protein catabolic process	GO:1903363	2.77E-03	5.46E-02	Mad1l1|1.112490098;Pml|1.109148431;Mad2l1|1.15544181;Sufu|1.100840336;Bub1b|0.901140684	5	245	204	52649	http://www.ebi.ac.uk/QuickGO/GTerm?id=GO:1903363
localization	GO:0051179	2.78E-03	5.46E-02	Col1a1|0.870673527;Abcb1b|0.883239171;Arf2|0.850798057;Serpine1|0.895946907;Atp2b4|0.908158397;Arl8b|0.898220641;Fkbp1a|1.172413793;Mad1l1|1.112490098;Plin2|0.903187441;Itgav|0.907486886;Yes1|0.881467545;Pml|1.109148431;Hmga2|1.200220022;Piezo1|0.907032181;Wapl|1.134774486;Myo9b|1.243129557;Rbpms|1.111668427;Dag1|0.890359168;Gsdmdc1|1.137590168;Rhot2|0.89549763;Lrrc8c|1.128525812;Tcirg1|0.8812323…	79	15507	204	52649	http://www.ebi.ac.uk/QuickGO/GTerm?id=GO:0051179
regulation of cell cycle arrest	GO:0071156	2.79E-03	5.46E-02	Pml|1.109148431;Hmga2|1.200220022;Ppp2r5c|1.114164905;Rassf1|1.160994057	4	149	204	52649	http://www.ebi.ac.uk/QuickGO/GTerm?id=GO:0071156
metaphase/anaphase transition of cell cycle	GO:0044784	2.79E-03	5.46E-02	Mad1l1|1.112490098;Mad2l1|1.15544181;Cdc23|0.888338055;Bub1b|0.901140684	4	149	204	52649	http://www.ebi.ac.uk/QuickGO/GTerm?id=GO:0044784
cellular protein catabolic process	GO:0044257	2.82E-03	5.49E-02	Cul1|1.101654846;Ccdc47|0.897983393;Mad1l1|1.112490098;Pml|1.109148431;Tcirg1|0.881232361;Sdf2|1.135308247;Mad2l1|1.15544181;Psmd10|0.868955851;Cyld|1.103049422;Sufu|1.100840336;Sumo1|1.131894484;Cdc23|0.888338055;Hspbp1|1.209334438;Ppp2r5c|1.114164905;Bub1b|0.901140684;Lats1|0.874853527	16	1877	204	52649	http://www.ebi.ac.uk/QuickGO/GTerm?id=GO:0044257
regulation of mitotic sister chromatid separation	GO:0010965	2.85E-03	5.54E-02	Mad1l1|1.112490098;Mad2l1|1.15544181;Cdc23|0.888338055;Bub1b|0.901140684	4	150	204	52649	http://www.ebi.ac.uk/QuickGO/GTerm?id=GO:0010965
G-protein coupled receptor signaling pathway involved in heart process	GO:0086103	2.99E-03	5.74E-02	Atp2b4|0.908158397;Akap13|0.909069212	2	21	204	52649	http://www.ebi.ac.uk/QuickGO/GTerm?id=GO:0086103
parturition	GO:0007567	2.99E-03	5.74E-02	Tk1|1.114723764;Ccl2|0.873331772	2	21	204	52649	http://www.ebi.ac.uk/QuickGO/GTerm?id=GO:0007567
negative regulation of smoothened signaling pathway	GO:0045879	3.04E-03	5.80E-02	Prkacb|1.412545235;Sufu|1.100840336;Tulp3|1.102496715	3	74	204	52649	http://www.ebi.ac.uk/QuickGO/GTerm?id=GO:0045879
glutathione metabolic process	GO:0006749	3.14E-03	5.96E-02	Gsr|1.163061114;Idh1|0.899097816;Gstm1|1.108592514;Aldh5a1|1.15285253	4	154	204	52649	http://www.ebi.ac.uk/QuickGO/GTerm?id=GO:0006749
positive regulation of protein metabolic process	GO:0051247	3.24E-03	6.11E-02	Lmnb1|0.907486886;Atp2b4|0.908158397;Fkbp1a|1.172413793;Yes1|0.881467545;Pml|1.109148431;Mydgf|1.117818374;Rbpms|1.111668427;Dag1|0.890359168;Krt17|1.125431836;Ndufa13|0.900926586;RASA1|1.151425498;Psmd10|0.868955851;Cdk5|1.113606341;Ppm1f|1.13587827;Dap|0.887682869;Sumo1|1.131894484;Hspbp1|1.209334438;Ddr2|1.152542373;Taok3|1.277255907;Ccl2|0.873331772;Pcolce|1.145654506;Rassf1|1.160994057;Fgb|1…	26	3782	204	52649	http://www.ebi.ac.uk/QuickGO/GTerm?id=GO:0051247
ganglion development	GO:0061548	3.28E-03	6.11E-02	Tulp3|1.102496715;Nrp2|1.107189887	2	22	204	52649	http://www.ebi.ac.uk/QuickGO/GTerm?id=GO:0061548
regulation of glial cell apoptotic process	GO:0034350	3.28E-03	6.11E-02	Cdk5|1.113606341;Ccl2|0.873331772	2	22	204	52649	http://www.ebi.ac.uk/QuickGO/GTerm?id=GO:0034350
mitotic sister chromatid separation	GO:0051306	3.28E-03	6.11E-02	Mad1l1|1.112490098;Mad2l1|1.15544181;Cdc23|0.888338055;Bub1b|0.901140684	4	156	204	52649	http://www.ebi.ac.uk/QuickGO/GTerm?id=GO:0051306
nuclear chromosome segregation	GO:0098813	3.31E-03	6.13E-02	Mad1l1|1.112490098;Wapl|1.134774486;Mad2l1|1.15544181;Cdc23|0.888338055;Dscc1|1.122015915;Bub1b|0.901140684;Chmp1b1|0.652892562;Lats1|0.874853527	8	628	204	52649	http://www.ebi.ac.uk/QuickGO/GTerm?id=GO:0098813
negative regulation of cellular process	GO:0048523	3.33E-03	6.14E-02	Col1a1|0.870673527;Hist1h4a|0.904739224;Tpt1|0.902259215;Prdx4|1.156603774;Hist2h2ac|1.10832894;Serpine1|0.895946907;Atp2b4|0.908158397;Dcps|1.141900937;Serpinb1a|0.90023753;Fkbp1a|1.172413793;Mad1l1|1.112490098;Itgav|0.907486886;Prkar2b|1.129358531;Pml|1.109148431;Ndufs3|0.881260287;Hmga2|1.200220022;Prkacb|1.412545235;Serpinb2|0.908180301;Rbm42|1.199615067;Cd2bp2|1.103575184;Tia1|0.815705856;My…	62	11598	204	52649	http://www.ebi.ac.uk/QuickGO/GTerm?id=GO:0048523
primary metabolic process	GO:0044238	3.38E-03	6.19E-02	Col1a1|0.870673527;Lmnb1|0.907486886;Hist1h4a|0.904739224;Ugdh|0.855717931;Cul1|1.101654846;Prdx4|1.156603774;Tk1|1.114723764;Hist2h2ac|1.10832894;Serpine1|0.895946907;Cs|0.504985889;Impad1|0.853370396;Hmgcs1|0.88791883;Nln|0.901830283;Ccdc47|0.897983393;Atp2b4|0.908158397;Chd3|1.143622722;Wdr74|1.146459227;Srsf5|1.133635636;Lbr|0.892147588;Dcps|1.141900937;Hspe1|0.89549763;Serpinb1a|0.90023753;F…	129	28227	204	52649	http://www.ebi.ac.uk/QuickGO/GTerm?id=GO:0044238
phosphate-containing compound metabolic process	GO:0006796	3.47E-03	6.25E-02	Lmnb1|0.907486886;Ugdh|0.855717931;Tk1|1.114723764;Impad1|0.853370396;Atp2b4|0.908158397;Fkbp1a|1.172413793;Idh1|0.899097816;Yes1|0.881467545;Prkar2b|1.129358531;Pml|1.109148431;Dera|1.458064516;Hmga2|1.200220022;Prkacb|1.412545235;Cd2bp2|1.103575184;Enoph1|1.209000552;Mydgf|1.117818374;Rbpms|1.111668427;Dag1|0.890359168;Tcirg1|0.881232361;Cox4i1|0.890122873;RASA1|1.151425498;Psmd10|0.868955851;C…	46	8006	204	52649	http://www.ebi.ac.uk/QuickGO/GTerm?id=GO:0006796
negative regulation of protein transport	GO:0051224	3.54E-03	6.25E-02	Pml|1.109148431;Psmd10|0.868955851;Cdk5|1.113606341;Cyld|1.103049422;Sufu|1.100840336;Lats1|0.874853527;Kdelr3|0.870469956	7	500	204	52649	http://www.ebi.ac.uk/QuickGO/GTerm?id=GO:0051224
blood vessel development	GO:0001568	3.64E-03	6.25E-02	Col1a1|0.870673527;Serpine1|0.895946907;Itgav|0.907486886;Pml|1.109148431;Hmga2|1.200220022;Mydgf|1.117818374;Dag1|0.890359168;RASA1|1.151425498;Sufu|1.100840336;Pofut1|1.103312303;Ccl2|0.873331772;Col4a2|1.110524927;Prrx1|0.855089265;Nrp2|1.107189887	14	1580	204	52649	http://www.ebi.ac.uk/QuickGO/GTerm?id=GO:0001568
negative regulation of biological process	GO:0048519	3.75E-03	6.25E-02	Col1a1|0.870673527;Hist1h4a|0.904739224;Tpt1|0.902259215;Prdx4|1.156603774;Hist2h2ac|1.10832894;Serpine1|0.895946907;Atp2b4|0.908158397;Dcps|1.141900937;Serpinb1a|0.90023753;Fkbp1a|1.172413793;Mad1l1|1.112490098;Itgav|0.907486886;Prkar2b|1.129358531;Pml|1.109148431;Ndufs3|0.881260287;Hmga2|1.200220022;Prkacb|1.412545235;Serpinb2|0.908180301;Rbm42|1.199615067;Cd2bp2|1.103575184;Tia1|0.815705856;My…	66	12586	204	52649	http://www.ebi.ac.uk/QuickGO/GTerm?id=GO:0048519
proteolysis involved in cellular protein catabolic process	GO:0051603	3.79E-03	6.25E-02	Cul1|1.101654846;Ccdc47|0.897983393;Mad1l1|1.112490098;Pml|1.109148431;Sdf2|1.135308247;Mad2l1|1.15544181;Psmd10|0.868955851;Cyld|1.103049422;Sufu|1.100840336;Sumo1|1.131894484;Cdc23|0.888338055;Hspbp1|1.209334438;Ppp2r5c|1.114164905;Bub1b|0.901140684;Lats1|0.874853527	15	1760	204	52649	http://www.ebi.ac.uk/QuickGO/GTerm?id=GO:0051603
animal organ development	GO:0048513	3.83E-03	6.25E-02	Col1a1|0.870673527;Hist1h4a|0.904739224;Cul1|1.101654846;Prdx4|1.156603774;Tk1|1.114723764;Serpine1|0.895946907;Impad1|0.853370396;Hmgcs1|0.88791883;Nln|0.901830283;Atp2b4|0.908158397;Fkbp1a|1.172413793;Ppp4r2|1.120328651;Mad1l1|1.112490098;Idh1|0.899097816;Krt10|1.150806452;Krt75|1.117522499;Pml|1.109148431;Ndufs3|0.881260287;Hmga2|1.200220022;Lnp|0.907725322;Dag1|0.890359168;Krt17|1.125431836;S…	47	8268	204	52649	http://www.ebi.ac.uk/QuickGO/GTerm?id=GO:0048513
organonitrogen compound catabolic process	GO:1901565	3.84E-03	6.25E-02	Cul1|1.101654846;Ccdc47|0.897983393;Atp2b4|0.908158397;Serpinb1a|0.90023753;Pml|1.109148431;Dera|1.458064516;Tcirg1|0.881232361;Ndufa13|0.900926586;Sdf2|1.135308247;Mad2l1|1.15544181;Psmd10|0.868955851;Cyld|1.103049422;Sufu|1.100840336;Sumo1|1.131894484;Hspbp1|1.209334438;Ppp2r5c|1.114164905;Aldh5a1|1.15285253;Lats1|0.874853527	18	2299	204	52649	http://www.ebi.ac.uk/QuickGO/GTerm?id=GO:1901565
cellular response to drug	GO:0035690	3.84E-03	6.25E-02	Gstm1|1.108592514;Hmga2|1.200220022;Ppm1f|1.13587827;Ccl2|0.873331772	4	163	204	52649	http://www.ebi.ac.uk/QuickGO/GTerm?id=GO:0035690
mesodermal-endodermal cell signaling	GO:0003131	3.87E-03	6.25E-02	Hmga2|1.200220022	1	1	204	52649	http://www.ebi.ac.uk/QuickGO/GTerm?id=GO:0003131
positive regulation of cellular response to X-ray	GO:2000685	3.87E-03	6.25E-02	Hmga2|1.200220022	1	1	204	52649	http://www.ebi.ac.uk/QuickGO/GTerm?id=GO:2000685
keratinocyte activation	GO:0032980	3.87E-03	6.25E-02	Krt2|1.27761959	1	1	204	52649	http://www.ebi.ac.uk/QuickGO/GTerm?id=GO:0032980
endoplasmic reticulum tubular network maintenance	GO:0071788	3.87E-03	6.25E-02	Lnp|0.907725322	1	1	204	52649	http://www.ebi.ac.uk/QuickGO/GTerm?id=GO:0071788
pore formation in membrane of other organism	GO:0035915	3.87E-03	6.25E-02	Gsdmdc1|1.137590168	1	1	204	52649	http://www.ebi.ac.uk/QuickGO/GTerm?id=GO:0035915
phenylalanine transport	GO:0015823	3.87E-03	6.25E-02	Slc7a5|0.876407129	1	1	204	52649	http://www.ebi.ac.uk/QuickGO/GTerm?id=GO:0015823
response to tellurium ion	GO:0046690	3.87E-03	6.25E-02	Hmgcs1|0.88791883	1	1	204	52649	http://www.ebi.ac.uk/QuickGO/GTerm?id=GO:0046690
cellular response to monosodium L-glutamate	GO:1904609	3.87E-03	6.25E-02	Lmnb1|0.907486886	1	1	204	52649	http://www.ebi.ac.uk/QuickGO/GTerm?id=GO:1904609
regulation of axo-dendritic protein transport	GO:1905126	3.87E-03	6.25E-02	Kif3a|1.110261145	1	1	204	52649	http://www.ebi.ac.uk/QuickGO/GTerm?id=GO:1905126
positive regulation of axo-dendritic protein transport	GO:1905128	3.87E-03	6.25E-02	Kif3a|1.110261145	1	1	204	52649	http://www.ebi.ac.uk/QuickGO/GTerm?id=GO:1905128
RNA polymerase III type 1 promoter transcriptional preinitiation complex assembly	GO:0000999	3.87E-03	6.25E-02	Gtf3c5|1.115018509	1	1	204	52649	http://www.ebi.ac.uk/QuickGO/GTerm?id=GO:0000999
fetal process involved in parturition	GO:0060138	3.87E-03	6.25E-02	Tk1|1.114723764	1	1	204	52649	http://www.ebi.ac.uk/QuickGO/GTerm?id=GO:0060138
transcription from RNA polymerase III type 2 promoter	GO:0001009	3.87E-03	6.25E-02	Gtf3c5|1.115018509	1	1	204	52649	http://www.ebi.ac.uk/QuickGO/GTerm?id=GO:0001009
UDP-glucuronate biosynthetic process	GO:0006065	3.87E-03	6.25E-02	Ugdh|0.855717931	1	1	204	52649	http://www.ebi.ac.uk/QuickGO/GTerm?id=GO:0006065
transcription initiation from RNA polymerase III type 1 promoter	GO:0001022	3.87E-03	6.25E-02	Gtf3c5|1.115018509	1	1	204	52649	http://www.ebi.ac.uk/QuickGO/GTerm?id=GO:0001022
response to monosodium L-glutamate	GO:1904608	3.87E-03	6.25E-02	Lmnb1|0.907486886	1	1	204	52649	http://www.ebi.ac.uk/QuickGO/GTerm?id=GO:1904608
response to low light intensity stimulus	GO:0009645	3.87E-03	6.25E-02	Hmgcs1|0.88791883	1	1	204	52649	http://www.ebi.ac.uk/QuickGO/GTerm?id=GO:0009645
histone H2A-S139 phosphorylation	GO:0035978	3.87E-03	6.25E-02	Hmga2|1.200220022	1	1	204	52649	http://www.ebi.ac.uk/QuickGO/GTerm?id=GO:0035978
response to vitamin E	GO:0033197	3.90E-03	6.25E-02	Col1a1|0.870673527;Hmgcs1|0.88791883	2	24	204	52649	http://www.ebi.ac.uk/QuickGO/GTerm?id=GO:0033197
negative regulation of NF-kappaB import into nucleus	GO:0042347	3.90E-03	6.25E-02	Psmd10|0.868955851;Cyld|1.103049422	2	24	204	52649	http://www.ebi.ac.uk/QuickGO/GTerm?id=GO:0042347
mRNA processing	GO:0006397	3.92E-03	6.26E-02	Srsf5|1.133635636;Dcps|1.141900937;Ppp4r2|1.120328651;Rbm42|1.199615067;Cd2bp2|1.103575184;Tia1|0.815705856;Nsrp1|1.215729715;Srrm1|0.90023753;Phrf1|0.824401368;Alkbh5|1.187260798;Rsrc1|0.879699248	11	1097	204	52649	http://www.ebi.ac.uk/QuickGO/GTerm?id=GO:0006397
negative regulation of chromosome organization	GO:2001251	4.00E-03	6.35E-02	Mad1l1|1.112490098;Pml|1.109148431;Wapl|1.134774486;Mad2l1|1.15544181;Bub1b|0.901140684	5	267	204	52649	http://www.ebi.ac.uk/QuickGO/GTerm?id=GO:2001251
single-organism metabolic process	GO:0044710	4.03E-03	6.37E-02	Col1a1|0.870673527;Lmnb1|0.907486886;Ugdh|0.855717931;Prdx4|1.156603774;Ndufv1|0.894624674;Tk1|1.114723764;Cs|0.504985889;Impad1|0.853370396;Hmgcs1|0.88791883;Nln|0.901830283;Ccdc47|0.897983393;Atp2b4|0.908158397;Lbr|0.892147588;Gsr|1.163061114;Fkbp1a|1.172413793;Ppp4r2|1.120328651;Mad1l1|1.112490098;Idh1|0.899097816;Prkar2b|1.129358531;Pml|1.109148431;Ndufs3|0.881260287;Dera|1.458064516;Hmga2|1.…	66	12622	204	52649	http://www.ebi.ac.uk/QuickGO/GTerm?id=GO:0044710
macromolecule metabolic process	GO:0043170	4.07E-03	6.41E-02	Col1a1|0.870673527;Lmnb1|0.907486886;Hist1h4a|0.904739224;Ugdh|0.855717931;Cul1|1.101654846;Prdx4|1.156603774;Tk1|1.114723764;Hist2h2ac|1.10832894;Serpine1|0.895946907;Impad1|0.853370396;Nln|0.901830283;Ccdc47|0.897983393;Atp2b4|0.908158397;Chd3|1.143622722;Wdr74|1.146459227;Srsf5|1.133635636;Dcps|1.141900937;Hspe1|0.89549763;Serpinb1a|0.90023753;Fkbp1a|1.172413793;Ppp4r2|1.120328651;Mad1l1|1.112…	115	24688	204	52649	http://www.ebi.ac.uk/QuickGO/GTerm?id=GO:0043170
protein modification by small protein conjugation or removal	GO:0070647	4.10E-03	6.42E-02	Cul1|1.101654846;Fkbp1a|1.172413793;Mad1l1|1.112490098;Pml|1.109148431;Mad2l1|1.15544181;Psmd10|0.868955851;Cdk5|1.113606341;Cyld|1.103049422;Sufu|1.100840336;Sumo1|1.131894484;Cdc23|0.888338055;Hspbp1|1.209334438;Urm1|1.148536127;Bub1b|0.901140684;Vcpip1|1.151963421;Med30|1.182537517;Rassf1|1.160994057;Lats1|0.874853527	18	2314	204	52649	http://www.ebi.ac.uk/QuickGO/GTerm?id=GO:0070647
RNA processing	GO:0006396	4.11E-03	6.42E-02	Srsf5|1.133635636;Dcps|1.141900937;Ppp4r2|1.120328651;Rbm42|1.199615067;Cd2bp2|1.103575184;Tia1|0.815705856;Trmt1|0.885458402;Nsrp1|1.215729715;Srrm1|0.90023753;Trub1|1.157497303;Rrp36|0.898433792;Zfc3h1|1.258328628;Urm1|1.148536127;Pum1|0.770353982;Phrf1|0.824401368;Alkbh5|1.187260798;Rsrc1|0.879699248	17	2132	204	52649	http://www.ebi.ac.uk/QuickGO/GTerm?id=GO:0006396
mitotic DNA damage checkpoint	GO:0044773	4.27E-03	6.65E-02	Pml|1.109148431;Hmga2|1.200220022;Ppp2r5c|1.114164905;Taok3|1.277255907	4	168	204	52649	http://www.ebi.ac.uk/QuickGO/GTerm?id=GO:0044773
positive regulation of proteolysis	GO:0045862	4.35E-03	6.73E-02	Pml|1.109148431;Ndufa13|0.900926586;Psmd10|0.868955851;Ppm1f|1.13587827;Dap|0.887682869;Sumo1|1.131894484;Hspbp1|1.209334438;Pcolce|1.145654506;Pacsin3|1.226551628	9	803	204	52649	http://www.ebi.ac.uk/QuickGO/GTerm?id=GO:0045862
regulation of cell cycle process	GO:0010564	4.38E-03	6.73E-02	Lmnb1|0.907486886;Atp2b4|0.908158397;Mad1l1|1.112490098;Pml|1.109148431;Hmga2|1.200220022;Wapl|1.134774486;Mad2l1|1.15544181;Cdc23|0.888338055;Ppp2r5c|1.114164905;Taok3|1.277255907;Bub1b|0.901140684;Rassf1|1.160994057;Chmp1b1|0.652892562	13	1443	204	52649	http://www.ebi.ac.uk/QuickGO/GTerm?id=GO:0010564
positive regulation of GTPase activity	GO:0043547	4.40E-03	6.73E-02	Myo9b|1.243129557;RASA1|1.151425498;Tax1bp3|0.883682599;Bcas3|1.20143093;Agap3|1.177735438;Trio|1.211501244;Cdc42ep1|1.110817942;Ccl2|0.873331772;Arhgef40|1.135308247;Asap2|1.166576381;Akap13|0.909069212;Rasal2|0.87026648;Wdr41|1.125398512	13	1444	204	52649	http://www.ebi.ac.uk/QuickGO/GTerm?id=GO:0043547
organic substance metabolic process	GO:0071704	4.40E-03	6.73E-02	Col1a1|0.870673527;Lmnb1|0.907486886;Hist1h4a|0.904739224;Ugdh|0.855717931;Cul1|1.101654846;Prdx4|1.156603774;Tk1|1.114723764;Hist2h2ac|1.10832894;Serpine1|0.895946907;Cs|0.504985889;Impad1|0.853370396;Hmgcs1|0.88791883;Nln|0.901830283;Ccdc47|0.897983393;Atp2b4|0.908158397;Chd3|1.143622722;Wdr74|1.146459227;Srsf5|1.133635636;Lbr|0.892147588;Dcps|1.141900937;Hspe1|0.89549763;Serpinb1a|0.90023753;G…	133	29453	204	52649	http://www.ebi.ac.uk/QuickGO/GTerm?id=GO:0071704
tricarboxylic acid metabolic process	GO:0072350	4.48E-03	6.83E-02	Cs|0.504985889;Idh1|0.899097816;Sdhc|1.183679039	3	85	204	52649	http://www.ebi.ac.uk/QuickGO/GTerm?id=GO:0072350
regulation of cell-matrix adhesion	GO:0001952	4.52E-03	6.86E-02	Serpine1|0.895946907;Dag1|0.890359168;RASA1|1.151425498;Ppm1f|1.13587827;Bcas3|1.20143093	5	275	204	52649	http://www.ebi.ac.uk/QuickGO/GTerm?id=GO:0001952
regulation of mitotic sister chromatid segregation	GO:0033047	4.64E-03	7.01E-02	Mad1l1|1.112490098;Mad2l1|1.15544181;Cdc23|0.888338055;Bub1b|0.901140684	4	172	204	52649	http://www.ebi.ac.uk/QuickGO/GTerm?id=GO:0033047
catabolic process	GO:0009056	4.67E-03	7.02E-02	Cul1|1.101654846;Ccdc47|0.897983393;Atp2b4|0.908158397;Dcps|1.141900937;Serpinb1a|0.90023753;Mad1l1|1.112490098;Idh1|0.899097816;Pml|1.109148431;Gstm1|1.108592514;Dera|1.458064516;Prkacb|1.412545235;Tcirg1|0.881232361;Ndufa13|0.900926586;Sdf2|1.135308247;Mad2l1|1.15544181;Psmd10|0.868955851;Cdk5|1.113606341;Wdr45b|0.850335415;Dap|0.887682869;Cyld|1.103049422;Pon2|0.85162037;Sufu|1.100840336;Sumo1…	34	5535	204	52649	http://www.ebi.ac.uk/QuickGO/GTerm?id=GO:0009056
programmed cell death	GO:0012501	4.76E-03	7.13E-02	Tpt1|0.902259215;Cul1|1.101654846;Serpine1|0.895946907;Dcps|1.141900937;Itgav|0.907486886;Pml|1.109148431;Ndufs3|0.881260287;Hmga2|1.200220022;Serpinb2|0.908180301;Mydgf|1.117818374;Gsdmdc1|1.137590168;Rhot2|0.89549763;Ndufa13|0.900926586;RASA1|1.151425498;Mad2l1|1.15544181;Psmd10|0.868955851;Cdk5|1.113606341;Ppm1f|1.13587827;Dap|0.887682869;Cyld|1.103049422;Ppp2r5c|1.114164905;Rtn3|0.905669366;T…	29	4503	204	52649	http://www.ebi.ac.uk/QuickGO/GTerm?id=GO:0012501
single-organism process	GO:0044699	4.87E-03	7.26E-02	Col1a1|0.870673527;Lmnb1|0.907486886;Hist1h4a|0.904739224;Ugdh|0.855717931;Tagln2|1.122313611;Abcb1b|0.883239171;Arf2|0.850798057;Tpt1|0.902259215;Cul1|1.101654846;Tagln|1.161577952;Prdx4|1.156603774;Ndufv1|0.894624674;Tk1|1.114723764;Hist2h2ac|1.10832894;Serpine1|0.895946907;Cs|0.504985889;Impad1|0.853370396;Hmgcs1|0.88791883;Nln|0.901830283;Ccdc47|0.897983393;Atp2b4|0.908158397;Chd3|1.143622722…	169	39506	204	52649	http://www.ebi.ac.uk/QuickGO/GTerm?id=GO:0044699
cytoplasmic sequestering of transcription factor	GO:0042994	4.92E-03	7.28E-02	Psmd10|0.868955851;Sufu|1.100840336	2	27	204	52649	http://www.ebi.ac.uk/QuickGO/GTerm?id=GO:0042994
regulation of mitotic cell cycle	GO:0007346	4.94E-03	7.28E-02	Lmnb1|0.907486886;Mad1l1|1.112490098;Pml|1.109148431;Hmga2|1.200220022;Mad2l1|1.15544181;Cyld|1.103049422;Cdc23|0.888338055;Ppp2r5c|1.114164905;Taok3|1.277255907;Bub1b|0.901140684;Kntc1|1.157227616;Chmp1b1|0.652892562	12	1296	204	52649	http://www.ebi.ac.uk/QuickGO/GTerm?id=GO:0007346
negative regulation of cell-matrix adhesion	GO:0001953	4.94E-03	7.28E-02	Serpine1|0.895946907;RASA1|1.151425498;Bcas3|1.20143093	3	88	204	52649	http://www.ebi.ac.uk/QuickGO/GTerm?id=GO:0001953
protein ubiquitination	GO:0016567	4.96E-03	7.28E-02	Cul1|1.101654846;Fkbp1a|1.172413793;Mad1l1|1.112490098;Pml|1.109148431;Mad2l1|1.15544181;Psmd10|0.868955851;Cdk5|1.113606341;Sufu|1.100840336;Cdc23|0.888338055;Hspbp1|1.209334438;Bub1b|0.901140684;Vcpip1|1.151963421;Med30|1.182537517;Rassf1|1.160994057;Lats1|0.874853527	15	1813	204	52649	http://www.ebi.ac.uk/QuickGO/GTerm?id=GO:0016567
mitochondrion organization	GO:0007005	5.10E-03	7.39E-02	Rhot2|0.89549763;Ndufb5|0.895073425;Mrps25|1.131361577;Ndufa13|0.900926586;Psmd10|0.868955851;Cdk5|1.113606341;Wdr45b|0.850335415;Ndufa2|0.871986894;Ndufb8|0.795913785;Maip1|0.878169014;Ndufs7|0.904761905;Ndufb3|0.81799591;Apoo|1.106080548	13	1470	204	52649	http://www.ebi.ac.uk/QuickGO/GTerm?id=GO:0007005
endodermal cell differentiation	GO:0035987	5.10E-03	7.39E-02	Itgav|0.907486886;Hmga2|1.200220022;Col4a2|1.110524927	3	89	204	52649	http://www.ebi.ac.uk/QuickGO/GTerm?id=GO:0035987
regulation of protein ubiquitination involved in ubiquitin-dependent protein catabolic process	GO:2000058	5.10E-03	7.39E-02	Pml|1.109148431;Sufu|1.100840336;Lats1|0.874853527	3	89	204	52649	http://www.ebi.ac.uk/QuickGO/GTerm?id=GO:2000058
divalent metal ion transport	GO:0070838	5.23E-03	7.53E-02	Atp2b4|0.908158397;Fkbp1a|1.172413793;Itgav|0.907486886;Pml|1.109148431;Cdk5|1.113606341;Sumo1|1.131894484;Maip1|0.878169014;Ccl2|0.873331772;Magt1|0.889466226;Slc39a7|0.867413632;Ncs1|1.125398512	11	1141	204	52649	http://www.ebi.ac.uk/QuickGO/GTerm?id=GO:0070838
response to vitamin	GO:0033273	5.24E-03	7.53E-02	Col1a1|0.870673527;Hmgcs1|0.88791883;Abcg2|0.893727811;Ccl2|0.873331772	4	178	204	52649	http://www.ebi.ac.uk/QuickGO/GTerm?id=GO:0033273
positive regulation of cell cycle arrest	GO:0071158	5.26E-03	7.53E-02	Pml|1.109148431;Hmga2|1.200220022;Ppp2r5c|1.114164905	3	90	204	52649	http://www.ebi.ac.uk/QuickGO/GTerm?id=GO:0071158
cytoskeleton organization	GO:0007010	5.31E-03	7.53E-02	Tagln|1.161577952;Chd3|1.143622722;Dag1|0.890359168;Krt17|1.125431836;RASA1|1.151425498;Krt13|1.204188482;Cdk5|1.113606341;Ppm1f|1.13587827;Cyld|1.103049422;Kptn|1.27014756;Bcas3|1.20143093;Krt2|1.27761959;Cdc42ep1|1.110817942;Brk1|0.831082628;Ccl2|0.873331772;Tmod2|0.647107268;Rassf1|1.160994057;Akap13|0.909069212;Cfap157|0.898884405;Chmp1b1|0.652892562;Sdcbp|1.215789474;Lats1|0.874853527;Crocc|…	25	3728	204	52649	http://www.ebi.ac.uk/QuickGO/GTerm?id=GO:0007010
small GTPase mediated signal transduction	GO:0007264	5.33E-03	7.53E-02	Arf2|0.850798057;Arl8b|0.898220641;Myo9b|1.243129557;Rhot2|0.89549763;RASA1|1.151425498;Tax1bp3|0.883682599;Trio|1.211501244;Cdc42ep1|1.110817942;Brk1|0.831082628;Arhgef40|1.135308247;Rassf1|1.160994057;Akap13|0.909069212;Rasal2|0.87026648;Sdcbp|1.215789474	14	1651	204	52649	http://www.ebi.ac.uk/QuickGO/GTerm?id=GO:0007264
divalent inorganic cation transport	GO:0072511	5.33E-03	7.53E-02	Atp2b4|0.908158397;Fkbp1a|1.172413793;Itgav|0.907486886;Pml|1.109148431;Cdk5|1.113606341;Sumo1|1.131894484;Maip1|0.878169014;Ccl2|0.873331772;Magt1|0.889466226;Slc39a7|0.867413632;Ncs1|1.125398512	11	1144	204	52649	http://www.ebi.ac.uk/QuickGO/GTerm?id=GO:0072511
regulation of protein modification process	GO:0031399	5.34E-03	7.53E-02	Lmnb1|0.907486886;Atp2b4|0.908158397;Fkbp1a|1.172413793;Mad1l1|1.112490098;Yes1|0.881467545;Prkar2b|1.129358531;Pml|1.109148431;Cd2bp2|1.103575184;Mydgf|1.117818374;Rbpms|1.111668427;Dag1|0.890359168;RASA1|1.151425498;Mad2l1|1.15544181;Psmd10|0.868955851;Cdk5|1.113606341;Ppm1f|1.13587827;Sufu|1.100840336;Hspbp1|1.209334438;Ppp2r5c|1.114164905;Ddr2|1.152542373;Taok3|1.277255907;Bub1b|0.901140684;C…	28	4336	204	52649	http://www.ebi.ac.uk/QuickGO/GTerm?id=GO:0031399
regulation of peptidase activity	GO:0052547	5.38E-03	7.55E-02	Serpine1|0.895946907;Serpinb1a|0.90023753;Pml|1.109148431;Serpinb2|0.908180301;Ndufa13|0.900926586;Serpinc1|0.867849638;Ppm1f|1.13587827;Dap|0.887682869;Pcolce|1.145654506;Ahsg|0.844593037	10	985	204	52649	http://www.ebi.ac.uk/QuickGO/GTerm?id=GO:0052547
cellular macromolecule catabolic process	GO:0044265	5.41E-03	7.57E-02	Cul1|1.101654846;Ccdc47|0.897983393;Dcps|1.141900937;Mad1l1|1.112490098;Pml|1.109148431;Tcirg1|0.881232361;Sdf2|1.135308247;Mad2l1|1.15544181;Psmd10|0.868955851;Cyld|1.103049422;Sufu|1.100840336;Sumo1|1.131894484;Cdc23|0.888338055;Hspbp1|1.209334438;Ppp2r5c|1.114164905;Bub1b|0.901140684;Exog|1.239014833;Lats1|0.874853527	18	2378	204	52649	http://www.ebi.ac.uk/QuickGO/GTerm?id=GO:0044265
vasculature development	GO:0001944	5.44E-03	7.58E-02	Col1a1|0.870673527;Serpine1|0.895946907;Itgav|0.907486886;Pml|1.109148431;Hmga2|1.200220022;Mydgf|1.117818374;Dag1|0.890359168;RASA1|1.151425498;Sufu|1.100840336;Pofut1|1.103312303;Ccl2|0.873331772;Col4a2|1.110524927;Prrx1|0.855089265;Nrp2|1.107189887	14	1655	204	52649	http://www.ebi.ac.uk/QuickGO/GTerm?id=GO:0001944
negative regulation of intracellular transport	GO:0032387	5.48E-03	7.61E-02	Fkbp1a|1.172413793;Psmd10|0.868955851;Cdk5|1.113606341;Cyld|1.103049422;Sufu|1.100840336	5	288	204	52649	http://www.ebi.ac.uk/QuickGO/GTerm?id=GO:0032387
response to chemical	GO:0042221	5.56E-03	7.69E-02	Col1a1|0.870673527;Lmnb1|0.907486886;Abcb1b|0.883239171;Prdx4|1.156603774;Tk1|1.114723764;Serpine1|0.895946907;Hmgcs1|0.88791883;Ccdc47|0.897983393;Atp2b4|0.908158397;Srsf5|1.133635636;Dcps|1.141900937;Hspe1|0.89549763;Gsr|1.163061114;Fkbp1a|1.172413793;Idh1|0.899097816;Plin2|0.903187441;Itgav|0.907486886;Krt10|1.150806452;Yes1|0.881467545;Prkar2b|1.129358531;Pml|1.109148431;Gstm1|1.108592514;Hmg…	56	10468	204	52649	http://www.ebi.ac.uk/QuickGO/GTerm?id=GO:0042221
chondrocyte proliferation	GO:0035988	5.66E-03	7.74E-02	Hmga2|1.200220022;Ddr2|1.152542373	2	29	204	52649	http://www.ebi.ac.uk/QuickGO/GTerm?id=GO:0035988
centriole-centriole cohesion	GO:0010457	5.66E-03	7.74E-02	Crocc|0.8735363;Kif3a|1.110261145	2	29	204	52649	http://www.ebi.ac.uk/QuickGO/GTerm?id=GO:0010457
cellular response to cholesterol	GO:0071397	5.66E-03	7.74E-02	Hmgcs1|0.88791883;Dag1|0.890359168	2	29	204	52649	http://www.ebi.ac.uk/QuickGO/GTerm?id=GO:0071397
nuclear division	GO:0000280	5.71E-03	7.78E-02	Arl8b|0.898220641;Mad1l1|1.112490098;Hmga2|1.200220022;Wapl|1.134774486;Mad2l1|1.15544181;Cdc23|0.888338055;Dscc1|1.122015915;Bub1b|0.901140684;Kntc1|1.157227616;Chmp1b1|0.652892562;Lats1|0.874853527	11	1155	204	52649	http://www.ebi.ac.uk/QuickGO/GTerm?id=GO:0000280
respiratory electron transport chain	GO:0022904	5.81E-03	7.88E-02	Cox4i1|0.890122873;Ndufb8|0.795913785;Uqcrb|0.856778087;Aldh5a1|1.15285253;Sdhc|1.183679039	5	292	204	52649	http://www.ebi.ac.uk/QuickGO/GTerm?id=GO:0022904
dicarboxylic acid metabolic process	GO:0043648	5.88E-03	7.93E-02	Cs|0.504985889;Idh1|0.899097816;Fpgs|0.874443664;Aldh5a1|1.15285253	4	184	204	52649	http://www.ebi.ac.uk/QuickGO/GTerm?id=GO:0043648
steroid hormone mediated signaling pathway	GO:0043401	5.89E-03	7.93E-02	Hmga2|1.200220022;Med30|1.182537517;Akap13|0.909069212;Lats1|0.874853527;Kdm5d|1.164502165	5	293	204	52649	http://www.ebi.ac.uk/QuickGO/GTerm?id=GO:0043401
anatomical structure morphogenesis	GO:0009653	5.93E-03	7.93E-02	Col1a1|0.870673527;Ugdh|0.855717931;Cul1|1.101654846;Serpine1|0.895946907;Impad1|0.853370396;Wdr74|1.146459227;Fkbp1a|1.172413793;Itgav|0.907486886;Pml|1.109148431;Hmga2|1.200220022;Lnp|0.907725322;Prkacb|1.412545235;Mydgf|1.117818374;Myo9b|1.243129557;Dag1|0.890359168;Krt17|1.125431836;RASA1|1.151425498;Krt13|1.204188482;Grcc10|1.647584381;Cdk5|1.113606341;Sufu|1.100840336;Bcas3|1.20143093;Ddr2|…	41	7132	204	52649	http://www.ebi.ac.uk/QuickGO/GTerm?id=GO:0009653
negative regulation of ubiquitin-protein transferase activity	GO:0051444	5.93E-03	7.93E-02	Mad1l1|1.112490098;Mad2l1|1.15544181;Bub1b|0.901140684	3	94	204	52649	http://www.ebi.ac.uk/QuickGO/GTerm?id=GO:0051444
nuclear transport	GO:0051169	6.08E-03	8.09E-02	Pml|1.109148431;Rbpms|1.111668427;Dag1|0.890359168;Psmd10|0.868955851;Nsrp1|1.215729715;Cdk5|1.113606341;Cyld|1.103049422;Sufu|1.100840336;Alkbh5|1.187260798;Rsrc1|0.879699248	10	1003	204	52649	http://www.ebi.ac.uk/QuickGO/GTerm?id=GO:0051169
negative regulation of ligase activity	GO:0051352	6.11E-03	8.10E-02	Mad1l1|1.112490098;Mad2l1|1.15544181;Bub1b|0.901140684	3	95	204	52649	http://www.ebi.ac.uk/QuickGO/GTerm?id=GO:0051352
multicellular organism development	GO:0007275	6.17E-03	8.15E-02	Col1a1|0.870673527;Hist1h4a|0.904739224;Ugdh|0.855717931;Abcb1b|0.883239171;Cul1|1.101654846;Prdx4|1.156603774;Tk1|1.114723764;Serpine1|0.895946907;Impad1|0.853370396;Hmgcs1|0.88791883;Nln|0.901830283;Ccdc47|0.897983393;Atp2b4|0.908158397;Wdr74|1.146459227;Fkbp1a|1.172413793;Ppp4r2|1.120328651;Mad1l1|1.112490098;Idh1|0.899097816;Itgav|0.907486886;Krt10|1.150806452;Krt75|1.117522499;Pml|1.10914843…	65	12611	204	52649	http://www.ebi.ac.uk/QuickGO/GTerm?id=GO:0007275
cell death	GO:0008219	6.21E-03	8.17E-02	Tpt1|0.902259215;Cul1|1.101654846;Serpine1|0.895946907;Dcps|1.141900937;Itgav|0.907486886;Pml|1.109148431;Ndufs3|0.881260287;Hmga2|1.200220022;Serpinb2|0.908180301;Mydgf|1.117818374;Gsdmdc1|1.137590168;Rhot2|0.89549763;Ndufa13|0.900926586;RASA1|1.151425498;Mad2l1|1.15544181;Psmd10|0.868955851;Cdk5|1.113606341;Ppm1f|1.13587827;Dap|0.887682869;Cyld|1.103049422;Ppp2r5c|1.114164905;Rtn3|0.905669366;R…	30	4799	204	52649	http://www.ebi.ac.uk/QuickGO/GTerm?id=GO:0008219
mitotic DNA integrity checkpoint	GO:0044774	6.22E-03	8.17E-02	Pml|1.109148431;Hmga2|1.200220022;Ppp2r5c|1.114164905;Taok3|1.277255907	4	187	204	52649	http://www.ebi.ac.uk/QuickGO/GTerm?id=GO:0044774
mitotic spindle assembly checkpoint	GO:0007094	6.29E-03	8.22E-02	Mad1l1|1.112490098;Mad2l1|1.15544181;Bub1b|0.901140684	3	96	204	52649	http://www.ebi.ac.uk/QuickGO/GTerm?id=GO:0007094
blood coagulation, fibrin clot formation	GO:0072378	6.45E-03	8.38E-02	Serpinc1|0.867849638;Fgb|1.186663023	2	31	204	52649	http://www.ebi.ac.uk/QuickGO/GTerm?id=GO:0072378
mitochondrial ATP synthesis coupled electron transport	GO:0042775	6.46E-03	8.38E-02	Cox4i1|0.890122873;Ndufb8|0.795913785;Uqcrb|0.856778087;Sdhc|1.183679039	4	189	204	52649	http://www.ebi.ac.uk/QuickGO/GTerm?id=GO:0042775
mitotic spindle checkpoint	GO:0071174	6.65E-03	8.59E-02	Mad1l1|1.112490098;Mad2l1|1.15544181;Bub1b|0.901140684	3	98	204	52649	http://www.ebi.ac.uk/QuickGO/GTerm?id=GO:0071174
protein localization to nucleus	GO:0034504	6.67E-03	8.59E-02	Col1a1|0.870673527;Pml|1.109148431;Rbpms|1.111668427;Dag1|0.890359168;Psmd10|0.868955851;Cyld|1.103049422;Sufu|1.100840336;Sumo1|1.131894484;Tor1aip2|1.125398512	9	859	204	52649	http://www.ebi.ac.uk/QuickGO/GTerm?id=GO:0034504
negative regulation of transferase activity	GO:0051348	6.71E-03	8.61E-02	Mad1l1|1.112490098;Prkar2b|1.129358531;Pml|1.109148431;Mad2l1|1.15544181;Ppm1f|1.13587827;Bub1b|0.901140684;Lats1|0.874853527;Zgpat|0.77170062	8	708	204	52649	http://www.ebi.ac.uk/QuickGO/GTerm?id=GO:0051348
cellular response to chemical stimulus	GO:0070887	6.78E-03	8.64E-02	Col1a1|0.870673527;Lmnb1|0.907486886;Serpine1|0.895946907;Hmgcs1|0.88791883;Atp2b4|0.908158397;Dcps|1.141900937;Fkbp1a|1.172413793;Krt10|1.150806452;Yes1|0.881467545;Pml|1.109148431;Gstm1|1.108592514;Hmga2|1.200220022;Myo9b|1.243129557;Dag1|0.890359168;Ndufa13|0.900926586;RASA1|1.151425498;Sdf2|1.135308247;Chd6|1.10581732;Krt13|1.204188482;Cdk5|1.113606341;Ppm1f|1.13587827;Abcg2|0.893727811;Nceh1…	37	6317	204	52649	http://www.ebi.ac.uk/QuickGO/GTerm?id=GO:0070887
negative regulation of intracellular protein transport	GO:0090317	6.82E-03	8.64E-02	Psmd10|0.868955851;Cdk5|1.113606341;Cyld|1.103049422;Sufu|1.100840336	4	192	204	52649	http://www.ebi.ac.uk/QuickGO/GTerm?id=GO:0090317
negative regulation of mitotic metaphase/anaphase transition	GO:0045841	6.84E-03	8.64E-02	Mad1l1|1.112490098;Mad2l1|1.15544181;Bub1b|0.901140684	3	99	204	52649	http://www.ebi.ac.uk/QuickGO/GTerm?id=GO:0045841
monocyte chemotaxis	GO:0002548	6.84E-03	8.64E-02	Serpine1|0.895946907;Myo9b|1.243129557;Ccl2|0.873331772	3	99	204	52649	http://www.ebi.ac.uk/QuickGO/GTerm?id=GO:0002548
endoplasmic reticulum tubular network organization	GO:0071786	6.86E-03	8.64E-02	Lnp|0.907725322;Rtn3|0.905669366	2	32	204	52649	http://www.ebi.ac.uk/QuickGO/GTerm?id=GO:0071786
Ras protein signal transduction	GO:0007265	6.87E-03	8.64E-02	Myo9b|1.243129557;RASA1|1.151425498;Tax1bp3|0.883682599;Trio|1.211501244;Cdc42ep1|1.110817942;Brk1|0.831082628;Arhgef40|1.135308247;Rassf1|1.160994057;Akap13|0.909069212;Rasal2|0.87026648;Sdcbp|1.215789474	11	1185	204	52649	http://www.ebi.ac.uk/QuickGO/GTerm?id=GO:0007265
wound healing	GO:0042060	6.94E-03	8.70E-02	Col1a1|0.870673527;Serpine1|0.895946907;Lnp|0.907725322;Serpinb2|0.908180301;Dag1|0.890359168;Serpinc1|0.867849638;Cdk5|1.113606341;Ccl2|0.873331772;Fgb|1.186663023;Optn|1.248805173	10	1023	204	52649	http://www.ebi.ac.uk/QuickGO/GTerm?id=GO:0042060
negative regulation of metaphase/anaphase transition of cell cycle	GO:1902100	7.04E-03	8.72E-02	Mad1l1|1.112490098;Mad2l1|1.15544181;Bub1b|0.901140684	3	100	204	52649	http://www.ebi.ac.uk/QuickGO/GTerm?id=GO:1902100
negative regulation of mitotic sister chromatid separation	GO:2000816	7.04E-03	8.72E-02	Mad1l1|1.112490098;Mad2l1|1.15544181;Bub1b|0.901140684	3	100	204	52649	http://www.ebi.ac.uk/QuickGO/GTerm?id=GO:2000816
negative regulation of cellular metabolic process	GO:0031324	7.18E-03	8.72E-02	Hist1h4a|0.904739224;Hist2h2ac|1.10832894;Serpine1|0.895946907;Atp2b4|0.908158397;Serpinb1a|0.90023753;Fkbp1a|1.172413793;Mad1l1|1.112490098;Itgav|0.907486886;Prkar2b|1.129358531;Pml|1.109148431;Hmga2|1.200220022;Serpinb2|0.908180301;Rbm42|1.199615067;Cd2bp2|1.103575184;Tia1|0.815705856;Wapl|1.134774486;Dag1|0.890359168;Ndufa13|0.900926586;Serpinc1|0.867849638;Drap1|0.874004684;Mad2l1|1.15544181;…	37	6340	204	52649	http://www.ebi.ac.uk/QuickGO/GTerm?id=GO:0031324
spindle assembly checkpoint	GO:0071173	7.23E-03	8.72E-02	Mad1l1|1.112490098;Mad2l1|1.15544181;Bub1b|0.901140684	3	101	204	52649	http://www.ebi.ac.uk/QuickGO/GTerm?id=GO:0071173
skin development	GO:0043588	7.26E-03	8.72E-02	Col1a1|0.870673527;Krt10|1.150806452;Krt17|1.125431836;Sufu|1.100840336;Krt2|1.27761959;Krt1|1.126494818;Lats1|0.874853527	7	572	204	52649	http://www.ebi.ac.uk/QuickGO/GTerm?id=GO:0043588
apoptotic signaling pathway	GO:0097190	7.37E-03	8.72E-02	Tpt1|0.902259215;Serpine1|0.895946907;Itgav|0.907486886;Pml|1.109148431;Ndufs3|0.881260287;Rhot2|0.89549763;Ndufa13|0.900926586;Psmd10|0.868955851;Ppm1f|1.13587827;Dap|0.887682869;Cyld|1.103049422;Ppp2r5c|1.114164905;Fgb|1.186663023	13	1539	204	52649	http://www.ebi.ac.uk/QuickGO/GTerm?id=GO:0097190
interspecies interaction between organisms	GO:0044419	7.53E-03	8.72E-02	Cul1|1.101654846;Itgav|0.907486886;Pml|1.109148431;Hmga2|1.200220022;Dag1|0.890359168;Gsdmdc1|1.137590168;Ccl2|0.873331772;Pvr|0.887682869;Chmp1b1|0.652892562	9	876	204	52649	http://www.ebi.ac.uk/QuickGO/GTerm?id=GO:0044419
mitochondrial membrane organization	GO:0007006	7.72E-03	8.72E-02	Rhot2|0.89549763;Ndufa13|0.900926586;Maip1|0.878169014;Apoo|1.106080548	4	199	204	52649	http://www.ebi.ac.uk/QuickGO/GTerm?id=GO:0007006
cellular response to sterol	GO:0036315	7.72E-03	8.72E-02	Hmgcs1|0.88791883;Dag1|0.890359168	2	34	204	52649	http://www.ebi.ac.uk/QuickGO/GTerm?id=GO:0036315
glyoxylate cycle	GO:0006097	7.73E-03	8.72E-02	Idh1|0.899097816	1	2	204	52649	http://www.ebi.ac.uk/QuickGO/GTerm?id=GO:0006097
dorsal root ganglion morphogenesis	GO:1904835	7.73E-03	8.72E-02	Nrp2|1.107189887	1	2	204	52649	http://www.ebi.ac.uk/QuickGO/GTerm?id=GO:1904835
ganglion morphogenesis	GO:0061552	7.73E-03	8.72E-02	Nrp2|1.107189887	1	2	204	52649	http://www.ebi.ac.uk/QuickGO/GTerm?id=GO:0061552
cellular response to fluoride	GO:1902618	7.73E-03	8.72E-02	Col1a1|0.870673527	1	2	204	52649	http://www.ebi.ac.uk/QuickGO/GTerm?id=GO:1902618
regulation of leukotriene production involved in inflammatory response	GO:0035490	7.73E-03	8.72E-02	Serpine1|0.895946907	1	2	204	52649	http://www.ebi.ac.uk/QuickGO/GTerm?id=GO:0035490
chronological cell aging	GO:0001300	7.73E-03	8.72E-02	Serpine1|0.895946907	1	2	204	52649	http://www.ebi.ac.uk/QuickGO/GTerm?id=GO:0001300
L-ornithine import across plasma membrane	GO:0097640	7.73E-03	8.72E-02	Slc7a2|0.867616157	1	2	204	52649	http://www.ebi.ac.uk/QuickGO/GTerm?id=GO:0097640
5S class rRNA transcription from RNA polymerase III type 1 promoter	GO:0042791	7.73E-03	8.72E-02	Gtf3c5|1.115018509	1	2	204	52649	http://www.ebi.ac.uk/QuickGO/GTerm?id=GO:0042791
susceptibility to T cell mediated cytotoxicity	GO:0060370	7.73E-03	8.72E-02	Pvr|0.887682869	1	2	204	52649	http://www.ebi.ac.uk/QuickGO/GTerm?id=GO:0060370
oncogene-induced cell senescence	GO:0090402	7.73E-03	8.72E-02	Hmga2|1.200220022	1	2	204	52649	http://www.ebi.ac.uk/QuickGO/GTerm?id=GO:0090402
cellular response to monosodium glutamate	GO:1904009	7.73E-03	8.72E-02	Lmnb1|0.907486886	1	2	204	52649	http://www.ebi.ac.uk/QuickGO/GTerm?id=GO:1904009
RNA polymerase III transcriptional preinitiation complex assembly	GO:0070898	7.73E-03	8.72E-02	Gtf3c5|1.115018509	1	2	204	52649	http://www.ebi.ac.uk/QuickGO/GTerm?id=GO:0070898
protein insertion into mitochondrial membrane from inner side	GO:0032979	7.73E-03	8.72E-02	Maip1|0.878169014	1	2	204	52649	http://www.ebi.ac.uk/QuickGO/GTerm?id=GO:0032979
positive regulation of leukotriene production involved in inflammatory response	GO:0035491	7.73E-03	8.72E-02	Serpine1|0.895946907	1	2	204	52649	http://www.ebi.ac.uk/QuickGO/GTerm?id=GO:0035491
gamma-aminobutyric acid catabolic process	GO:0009450	7.73E-03	8.72E-02	Aldh5a1|1.15285253	1	2	204	52649	http://www.ebi.ac.uk/QuickGO/GTerm?id=GO:0009450
L-lysine import across plasma membrane	GO:0097639	7.73E-03	8.72E-02	Slc7a2|0.867616157	1	2	204	52649	http://www.ebi.ac.uk/QuickGO/GTerm?id=GO:0097639
vestibulocochlear nerve structural organization	GO:0021649	7.73E-03	8.72E-02	Nrp2|1.107189887	1	2	204	52649	http://www.ebi.ac.uk/QuickGO/GTerm?id=GO:0021649
UDP-glucuronate metabolic process	GO:0046398	7.73E-03	8.72E-02	Ugdh|0.855717931	1	2	204	52649	http://www.ebi.ac.uk/QuickGO/GTerm?id=GO:0046398
L-ornithine import into cell	GO:1903411	7.73E-03	8.72E-02	Slc7a2|0.867616157	1	2	204	52649	http://www.ebi.ac.uk/QuickGO/GTerm?id=GO:1903411
positive regulation of odontoblast differentiation	GO:1901331	7.73E-03	8.72E-02	Serpine1|0.895946907	1	2	204	52649	http://www.ebi.ac.uk/QuickGO/GTerm?id=GO:1901331
regulation of vitamin A metabolic process	GO:1901738	7.73E-03	8.72E-02	Dgat1|0.808318264	1	2	204	52649	http://www.ebi.ac.uk/QuickGO/GTerm?id=GO:1901738
negative regulation of vascular wound healing	GO:0061044	7.73E-03	8.72E-02	Serpine1|0.895946907	1	2	204	52649	http://www.ebi.ac.uk/QuickGO/GTerm?id=GO:0061044
nitrate assimilation	GO:0042128	7.73E-03	8.72E-02	Suox|1.333722287	1	2	204	52649	http://www.ebi.ac.uk/QuickGO/GTerm?id=GO:0042128
regulation of transport	GO:0051049	7.77E-03	8.74E-02	Serpine1|0.895946907;Fkbp1a|1.172413793;Itgav|0.907486886;Yes1|0.881467545;Pml|1.109148431;Hmga2|1.200220022;Rbpms|1.111668427;Gsdmdc1|1.137590168;Lrrc8c|1.128525812;RASA1|1.151425498;Psmd10|0.868955851;Cdk5|1.113606341;Abcg2|0.893727811;Cyld|1.103049422;Sufu|1.100840336;Sumo1|1.131894484;Bcas3|1.20143093;Reep6|1.334695069;Golph3l|0.847344111;Ccl2|0.873331772;Fgb|1.186663023;Sdcbp|1.215789474;Lat…	29	4669	204	52649	http://www.ebi.ac.uk/QuickGO/GTerm?id=GO:0051049
negative regulation of mitotic sister chromatid segregation	GO:0033048	7.83E-03	8.77E-02	Mad1l1|1.112490098;Mad2l1|1.15544181;Bub1b|0.901140684	3	104	204	52649	http://www.ebi.ac.uk/QuickGO/GTerm?id=GO:0033048
chromosome separation	GO:0051304	7.85E-03	8.77E-02	Mad1l1|1.112490098;Mad2l1|1.15544181;Cdc23|0.888338055;Bub1b|0.901140684	4	200	204	52649	http://www.ebi.ac.uk/QuickGO/GTerm?id=GO:0051304
regulation of smoothened signaling pathway	GO:0008589	7.99E-03	8.88E-02	Prkacb|1.412545235;Sufu|1.100840336;Prrx1|0.855089265;Tulp3|1.102496715	4	201	204	52649	http://www.ebi.ac.uk/QuickGO/GTerm?id=GO:0008589
mRNA metabolic process	GO:0016071	8.00E-03	8.88E-02	Srsf5|1.133635636;Dcps|1.141900937;Ppp4r2|1.120328651;Rbm42|1.199615067;Cd2bp2|1.103575184;Tia1|0.815705856;Nsrp1|1.215729715;Srrm1|0.90023753;Trub1|1.157497303;Phrf1|0.824401368;Alkbh5|1.187260798;Rsrc1|0.879699248	12	1381	204	52649	http://www.ebi.ac.uk/QuickGO/GTerm?id=GO:0016071
energy derivation by oxidation of organic compounds	GO:0015980	8.11E-03	8.98E-02	Cs|0.504985889;Idh1|0.899097816;Ndufs3|0.881260287;Cox4i1|0.890122873;Ndufb8|0.795913785;Uqcrb|0.856778087;Aldh5a1|1.15285253;Sdhc|1.183679039	8	732	204	52649	http://www.ebi.ac.uk/QuickGO/GTerm?id=GO:0015980
glial cell apoptotic process	GO:0034349	8.17E-03	8.99E-02	Cdk5|1.113606341;Ccl2|0.873331772	2	35	204	52649	http://www.ebi.ac.uk/QuickGO/GTerm?id=GO:0034349
DNA damage response, signal transduction by p53 class mediator resulting in cell cycle arrest	GO:0006977	8.17E-03	8.99E-02	Pml|1.109148431;Ppp2r5c|1.114164905	2	35	204	52649	http://www.ebi.ac.uk/QuickGO/GTerm?id=GO:0006977
negative regulation of macromolecule metabolic process	GO:0010605	8.29E-03	9.09E-02	Hist1h4a|0.904739224;Hist2h2ac|1.10832894;Serpine1|0.895946907;Dcps|1.141900937;Serpinb1a|0.90023753;Fkbp1a|1.172413793;Mad1l1|1.112490098;Itgav|0.907486886;Prkar2b|1.129358531;Pml|1.109148431;Hmga2|1.200220022;Serpinb2|0.908180301;Rbm42|1.199615067;Cd2bp2|1.103575184;Tia1|0.815705856;Wapl|1.134774486;Dag1|0.890359168;Ndufa13|0.900926586;Serpinc1|0.867849638;Drap1|0.874004684;Mad2l1|1.15544181;Ps…	37	6399	204	52649	http://www.ebi.ac.uk/QuickGO/GTerm?id=GO:0010605
dephosphorylation	GO:0016311	8.35E-03	9.11E-02	Impad1|0.853370396;Fkbp1a|1.172413793;Cd2bp2|1.103575184;Enoph1|1.209000552;Ppm1f|1.13587827;Nceh1|0.896846099;Ppp2r5c|1.114164905;Acp2|1.158974359;Rprd1a|1.20176163;Ppm1n|1.12397133	10	1052	204	52649	http://www.ebi.ac.uk/QuickGO/GTerm?id=GO:0016311
single-organism cellular localization	GO:1902580	8.35E-03	9.11E-02	Pml|1.109148431;Wapl|1.134774486;Rbpms|1.111668427;Dag1|0.890359168;Rhot2|0.89549763;Ndufa13|0.900926586;Psmd10|0.868955851;Cdk5|1.113606341;Pdzd11|1.197198572;Cyld|1.103049422;Sufu|1.100840336;Sumo1|1.131894484;Cdc23|0.888338055;Rilpl1|1.154861298;Maip1|0.878169014;Ccl2|0.873331772;Chmp1b1|0.652892562;Optn|1.248805173;Tulp3|1.102496715	19	2677	204	52649	http://www.ebi.ac.uk/QuickGO/GTerm?id=GO:1902580
Golgi organization	GO:0007030	8.55E-03	9.22E-02	Bcas3|1.20143093;Golph3l|0.847344111;Vcpip1|1.151963421;Optn|1.248805173;Vmp1|0.908396947	5	321	204	52649	http://www.ebi.ac.uk/QuickGO/GTerm?id=GO:0007030
cellular protein localization	GO:0034613	8.58E-03	9.22E-02	Col1a1|0.870673527;Pml|1.109148431;Wapl|1.134774486;Rbpms|1.111668427;Dag1|0.890359168;Ndufa13|0.900926586;Psmd10|0.868955851;Cdk5|1.113606341;Tax1bp3|0.883682599;Wdr45b|0.850335415;Pdzd11|1.197198572;Cyld|1.103049422;Sufu|1.100840336;Sumo1|1.131894484;Kptn|1.27014756;Bcas3|1.20143093;Tor1aip2|1.125398512;Rilpl1|1.154861298;Maip1|0.878169014;Bub1b|0.901140684;Ccl2|0.873331772;Lats1|0.874853527;Cr…	27	4288	204	52649	http://www.ebi.ac.uk/QuickGO/GTerm?id=GO:0034613
regulation of protein localization	GO:0032880	8.58E-03	9.22E-02	Fkbp1a|1.172413793;Pml|1.109148431;Wapl|1.134774486;Rbpms|1.111668427;Gsdmdc1|1.137590168;Psmd10|0.868955851;Cdk5|1.113606341;Tax1bp3|0.883682599;Cyld|1.103049422;Sufu|1.100840336;Bcas3|1.20143093;Golph3l|0.847344111;Ccl2|0.873331772;Fgb|1.186663023;Lats1|0.874853527;Crocc|0.8735363;Kdelr3|0.870469956;Kif3a|1.110261145	18	2492	204	52649	http://www.ebi.ac.uk/QuickGO/GTerm?id=GO:0032880
response to wounding	GO:0009611	8.59E-03	9.22E-02	Col1a1|0.870673527;Serpine1|0.895946907;Srsf5|1.133635636;Lnp|0.907725322;Serpinb2|0.908180301;Dag1|0.890359168;Serpinc1|0.867849638;Cdk5|1.113606341;Slc7a2|0.867616157;Ccl2|0.873331772;Krt1|1.126494818;Fgb|1.186663023;Optn|1.248805173;Ahsg|0.844593037	14	1748	204	52649	http://www.ebi.ac.uk/QuickGO/GTerm?id=GO:0009611
corpus callosum development	GO:0022038	8.63E-03	9.22E-02	Grcc10|1.647584381;Cdk5|1.113606341	2	36	204	52649	http://www.ebi.ac.uk/QuickGO/GTerm?id=GO:0022038
intracellular signal transduction involved in G1 DNA damage checkpoint	GO:1902400	8.63E-03	9.22E-02	Pml|1.109148431;Ppp2r5c|1.114164905	2	36	204	52649	http://www.ebi.ac.uk/QuickGO/GTerm?id=GO:1902400
signal transduction involved in mitotic G1 DNA damage checkpoint	GO:0072431	8.63E-03	9.22E-02	Pml|1.109148431;Ppp2r5c|1.114164905	2	36	204	52649	http://www.ebi.ac.uk/QuickGO/GTerm?id=GO:0072431
regulation of endopeptidase activity	GO:0052548	8.71E-03	9.27E-02	Serpine1|0.895946907;Serpinb1a|0.90023753;Pml|1.109148431;Serpinb2|0.908180301;Ndufa13|0.900926586;Serpinc1|0.867849638;Ppm1f|1.13587827;Dap|0.887682869;Ahsg|0.844593037	9	897	204	52649	http://www.ebi.ac.uk/QuickGO/GTerm?id=GO:0052548
regulation of cell adhesion	GO:0030155	8.79E-03	9.33E-02	Col1a1|0.870673527;Serpine1|0.895946907;Mad1l1|1.112490098;Itgav|0.907486886;Pml|1.109148431;Piezo1|0.907032181;Dag1|0.890359168;RASA1|1.151425498;Ppm1f|1.13587827;Cyld|1.103049422;Bcas3|1.20143093;Ccl2|0.873331772;Fgb|1.186663023	13	1574	204	52649	http://www.ebi.ac.uk/QuickGO/GTerm?id=GO:0030155
peptide cross-linking	GO:0018149	8.91E-03	9.40E-02	Krt10|1.150806452;Krt2|1.27761959;Krt1|1.126494818	3	109	204	52649	http://www.ebi.ac.uk/QuickGO/GTerm?id=GO:0018149
spindle checkpoint	GO:0031577	8.91E-03	9.40E-02	Mad1l1|1.112490098;Mad2l1|1.15544181;Bub1b|0.901140684	3	109	204	52649	http://www.ebi.ac.uk/QuickGO/GTerm?id=GO:0031577
cell growth	GO:0016049	9.09E-03	9.56E-02	Itgav|0.907486886;Pml|1.109148431;Ndufs3|0.881260287;Krt17|1.125431836;Ndufa13|0.900926586;Psmd10|0.868955851;Cdk5|1.113606341;Sdcbp|1.215789474;Brat1|1.118379237;Ahsg|0.844593037;Nrp2|1.107189887	11	1233	204	52649	http://www.ebi.ac.uk/QuickGO/GTerm?id=GO:0016049
cellular macromolecule localization	GO:0070727	9.17E-03	9.62E-02	Col1a1|0.870673527;Pml|1.109148431;Wapl|1.134774486;Rbpms|1.111668427;Dag1|0.890359168;Ndufa13|0.900926586;Psmd10|0.868955851;Cdk5|1.113606341;Tax1bp3|0.883682599;Wdr45b|0.850335415;Pdzd11|1.197198572;Cyld|1.103049422;Sufu|1.100840336;Sumo1|1.131894484;Kptn|1.27014756;Bcas3|1.20143093;Tor1aip2|1.125398512;Rilpl1|1.154861298;Maip1|0.878169014;Bub1b|0.901140684;Ccl2|0.873331772;Lats1|0.874853527;Cr…	27	4311	204	52649	http://www.ebi.ac.uk/QuickGO/GTerm?id=GO:0070727
regulation of metabolic process	GO:0019222	9.25E-03	9.68E-02	Col1a1|0.870673527;Lmnb1|0.907486886;Hist1h4a|0.904739224;Tk1|1.114723764;Hist2h2ac|1.10832894;Serpine1|0.895946907;Nln|0.901830283;Atp2b4|0.908158397;Chd3|1.143622722;Srsf5|1.133635636;Dcps|1.141900937;Serpinb1a|0.90023753;Fkbp1a|1.172413793;Ppp4r2|1.120328651;Mad1l1|1.112490098;Idh1|0.899097816;Itgav|0.907486886;Tsc22d2|1.11584237;Yes1|0.881467545;Prkar2b|1.129358531;Pml|1.109148431;Hmga2|1.200…	85	17661	204	52649	http://www.ebi.ac.uk/QuickGO/GTerm?id=GO:0019222
negative regulation of cellular protein localization	GO:1903828	9.33E-03	9.71E-02	Psmd10|0.868955851;Cdk5|1.113606341;Tax1bp3|0.883682599;Cyld|1.103049422;Sufu|1.100840336	5	328	204	52649	http://www.ebi.ac.uk/QuickGO/GTerm?id=GO:1903828
regulation of cellular protein localization	GO:1903827	9.33E-03	9.71E-02	Pml|1.109148431;Wapl|1.134774486;Rbpms|1.111668427;Psmd10|0.868955851;Cdk5|1.113606341;Tax1bp3|0.883682599;Cyld|1.103049422;Sufu|1.100840336;Bcas3|1.20143093;Ccl2|0.873331772;Crocc|0.8735363;Kif3a|1.110261145	12	1410	204	52649	http://www.ebi.ac.uk/QuickGO/GTerm?id=GO:1903827
regulation of extracellular matrix organization	GO:1903053	9.37E-03	9.72E-02	Dag1|0.890359168;RASA1|1.151425498;Ppm1f|1.13587827;Ddr2|1.152542373;Cdc42ep1|1.110817942;Brk1|0.831082628;Tmod2|0.647107268;Lats1|0.874853527	8	751	204	52649	http://www.ebi.ac.uk/QuickGO/GTerm?id=GO:1903053
single-multicellular organism process	GO:0044707	9.41E-03	9.73E-02	Col1a1|0.870673527;Hist1h4a|0.904739224;Ugdh|0.855717931;Abcb1b|0.883239171;Tpt1|0.902259215;Cul1|1.101654846;Prdx4|1.156603774;Tk1|1.114723764;Serpine1|0.895946907;Impad1|0.853370396;Hmgcs1|0.88791883;Nln|0.901830283;Ccdc47|0.897983393;Atp2b4|0.908158397;Wdr74|1.146459227;Hspe1|0.89549763;Fkbp1a|1.172413793;Ppp4r2|1.120328651;Mad1l1|1.112490098;Idh1|0.899097816;Itgav|0.907486886;Krt10|1.15080645…	82	16936	204	52649	http://www.ebi.ac.uk/QuickGO/GTerm?id=GO:0044707
negative regulation of apoptotic signaling pathway	GO:2001234	9.53E-03	9.80E-02	Tpt1|0.902259215;Serpine1|0.895946907;Itgav|0.907486886;Ndufs3|0.881260287;Ndufa13|0.900926586;Psmd10|0.868955851;Fgb|1.186663023	7	603	204	52649	http://www.ebi.ac.uk/QuickGO/GTerm?id=GO:2001234
intracellular signal transduction	GO:0035556	9.54E-03	9.80E-02	Lmnb1|0.907486886;Arf2|0.850798057;Tpt1|0.902259215;Atp2b4|0.908158397;Arl8b|0.898220641;Fkbp1a|1.172413793;Pml|1.109148431;Ndufs3|0.881260287;Hmga2|1.200220022;Mydgf|1.117818374;Myo9b|1.243129557;Dag1|0.890359168;Rhot2|0.89549763;Ndufa13|0.900926586;RASA1|1.151425498;Psmd10|0.868955851;Cdk5|1.113606341;Tax1bp3|0.883682599;Ppm1f|1.13587827;Cyld|1.103049422;Kptn|1.27014756;Ppp2r5c|1.114164905;Trio…	38	6677	204	52649	http://www.ebi.ac.uk/QuickGO/GTerm?id=GO:0035556
drug transmembrane transport	GO:0006855	9.58E-03	9.80E-02	Abcb1b|0.883239171;Abcg2|0.893727811	2	38	204	52649	http://www.ebi.ac.uk/QuickGO/GTerm?id=GO:0006855
negative regulation of protein ubiquitination involved in ubiquitin-dependent protein catabolic process	GO:2000059	9.58E-03	9.80E-02	Pml|1.109148431;Sufu|1.100840336	2	38	204	52649	http://www.ebi.ac.uk/QuickGO/GTerm?id=GO:2000059
regulation of GTPase activity	GO:0043087	9.79E-03	9.98E-02	Myo9b|1.243129557;RASA1|1.151425498;Tax1bp3|0.883682599;Bcas3|1.20143093;Agap3|1.177735438;Trio|1.211501244;Cdc42ep1|1.110817942;Ccl2|0.873331772;Arhgef40|1.135308247;Asap2|1.166576381;Akap13|0.909069212;Rasal2|0.87026648;Wdr41|1.125398512	13	1596	204	52649	http://www.ebi.ac.uk/QuickGO/GTerm?id=GO:0043087
positive regulation of protein modification process	GO:0031401	9.86E-03	1.00E-01	Lmnb1|0.907486886;Atp2b4|0.908158397;Fkbp1a|1.172413793;Yes1|0.881467545;Pml|1.109148431;Mydgf|1.117818374;Rbpms|1.111668427;Dag1|0.890359168;RASA1|1.151425498;Psmd10|0.868955851;Cdk5|1.113606341;Hspbp1|1.209334438;Ddr2|1.152542373;Taok3|1.277255907;Ccl2|0.873331772;Rassf1|1.160994057;Fgb|1.186663023;Lats1|0.874853527;Brat1|1.118379237	19	2722	204	52649	http://www.ebi.ac.uk/QuickGO/GTerm?id=GO:0031401
response to corticosteroid	GO:0031960	9.92E-03	1.01E-01	Col1a1|0.870673527;Tk1|1.114723764;Abcg2|0.893727811;Ccl2|0.873331772;Akap13|0.909069212	5	333	204	52649	http://www.ebi.ac.uk/QuickGO/GTerm?id=GO:0031960
regulation of protein transport	GO:0051223	1.00E-02	1.01E-01	Pml|1.109148431;Rbpms|1.111668427;Gsdmdc1|1.137590168;Psmd10|0.868955851;Cdk5|1.113606341;Cyld|1.103049422;Sufu|1.100840336;Bcas3|1.20143093;Golph3l|0.847344111;Ccl2|0.873331772;Fgb|1.186663023;Lats1|0.874853527;Kdelr3|0.870469956;Kif3a|1.110261145	14	1782	204	52649	http://www.ebi.ac.uk/QuickGO/GTerm?id=GO:0051223
endoderm formation	GO:0001706	1.01E-02	1.01E-01	Itgav|0.907486886;Hmga2|1.200220022;Col4a2|1.110524927	3	114	204	52649	http://www.ebi.ac.uk/QuickGO/GTerm?id=GO:0001706
angiogenesis involved in wound healing	GO:0060055	1.01E-02	1.01E-01	Serpine1|0.895946907;Dag1|0.890359168	2	39	204	52649	http://www.ebi.ac.uk/QuickGO/GTerm?id=GO:0060055
central nervous system neuron development	GO:0021954	1.02E-02	1.02E-01	Grcc10|1.647584381;Cdk5|1.113606341;Cdh11|1.179242713;Nrp2|1.107189887	4	216	204	52649	http://www.ebi.ac.uk/QuickGO/GTerm?id=GO:0021954
ATP synthesis coupled electron transport	GO:0042773	1.04E-02	1.03E-01	Cox4i1|0.890122873;Ndufb8|0.795913785;Uqcrb|0.856778087;Sdhc|1.183679039	4	217	204	52649	http://www.ebi.ac.uk/QuickGO/GTerm?id=GO:0042773
embryonic morphogenesis	GO:0048598	1.04E-02	1.03E-01	Ugdh|0.855717931;Impad1|0.853370396;Itgav|0.907486886;Hmga2|1.200220022;Lnp|0.907725322;Prkacb|1.412545235;Dag1|0.890359168;Sufu|1.100840336;Col4a2|1.110524927;Lats1|0.874853527;Prrx1|0.855089265;Kif3a|1.110261145;Tulp3|1.102496715	13	1608	204	52649	http://www.ebi.ac.uk/QuickGO/GTerm?id=GO:0048598
microtubule organizing center organization	GO:0031023	1.04E-02	1.03E-01	Chd3|1.143622722;Bcas3|1.20143093;Chmp1b1|0.652892562;Crocc|0.8735363;Kif3a|1.110261145	5	337	204	52649	http://www.ebi.ac.uk/QuickGO/GTerm?id=GO:0031023
organelle fission	GO:0048285	1.04E-02	1.04E-01	Arl8b|0.898220641;Mad1l1|1.112490098;Hmga2|1.200220022;Wapl|1.134774486;Mad2l1|1.15544181;Cdc23|0.888338055;Dscc1|1.122015915;Bub1b|0.901140684;Kntc1|1.157227616;Chmp1b1|0.652892562;Lats1|0.874853527	11	1258	204	52649	http://www.ebi.ac.uk/QuickGO/GTerm?id=GO:0048285
cardiovascular system development	GO:0072358	1.10E-02	1.05E-01	Col1a1|0.870673527;Serpine1|0.895946907;Fkbp1a|1.172413793;Itgav|0.907486886;Pml|1.109148431;Hmga2|1.200220022;Mydgf|1.117818374;Dag1|0.890359168;RASA1|1.151425498;Sufu|1.100840336;Sp2|0.868722261;Pofut1|1.103312303;Ccl2|0.873331772;Col4a2|1.110524927;Prrx1|0.855089265;Kif3a|1.110261145;Nrp2|1.107189887	17	2364	204	52649	http://www.ebi.ac.uk/QuickGO/GTerm?id=GO:0072358
aging	GO:0007568	1.10E-02	1.05E-01	Serpine1|0.895946907;Pml|1.109148431;Hmga2|1.200220022;Dag1|0.890359168;Abcg2|0.893727811;Ccl2|0.873331772;Col4a2|1.110524927	7	620	204	52649	http://www.ebi.ac.uk/QuickGO/GTerm?id=GO:0007568
regulation of proteasomal protein catabolic process	GO:0061136	1.11E-02	1.05E-01	Mad1l1|1.112490098;Mad2l1|1.15544181;Psmd10|0.868955851;Sumo1|1.131894484;Cdc23|0.888338055;Hspbp1|1.209334438;Bub1b|0.901140684	7	621	204	52649	http://www.ebi.ac.uk/QuickGO/GTerm?id=GO:0061136
fibrinolysis	GO:0042730	1.11E-02	1.05E-01	Serpine1|0.895946907;Fgb|1.186663023	2	41	204	52649	http://www.ebi.ac.uk/QuickGO/GTerm?id=GO:0042730
single-organism nuclear import	GO:1902593	1.11E-02	1.05E-01	Pml|1.109148431;Rbpms|1.111668427;Dag1|0.890359168;Psmd10|0.868955851;Cyld|1.103049422;Sufu|1.100840336	6	477	204	52649	http://www.ebi.ac.uk/QuickGO/GTerm?id=GO:1902593
central nervous system neuron differentiation	GO:0021953	1.12E-02	1.05E-01	Grcc10|1.647584381;Cdk5|1.113606341;Sufu|1.100840336;Cdh11|1.179242713;Tulp3|1.102496715;Nrp2|1.107189887	6	478	204	52649	http://www.ebi.ac.uk/QuickGO/GTerm?id=GO:0021953
negative regulation of developmental process	GO:0051093	1.13E-02	1.05E-01	Hist1h4a|0.904739224;Tpt1|0.902259215;Serpine1|0.895946907;Itgav|0.907486886;Pml|1.109148431;Hmga2|1.200220022;Prkacb|1.412545235;Cdk5|1.113606341;Cyld|1.103049422;Sufu|1.100840336;Trio|1.211501244;Ccl2|0.873331772;Fndc3b|1.181942171;Med30|1.182537517;Col4a2|1.110524927;Prrx1|0.855089265;Tulp3|1.102496715;Ahsg|0.844593037	18	2565	204	52649	http://www.ebi.ac.uk/QuickGO/GTerm?id=GO:0051093
protein heterooligomerization	GO:0051291	1.14E-02	1.05E-01	Col1a1|0.870673527;Hist1h4a|0.904739224;Krt10|1.150806452;Krt1|1.126494818	4	223	204	52649	http://www.ebi.ac.uk/QuickGO/GTerm?id=GO:0051291
establishment of localization	GO:0051234	1.14E-02	1.05E-01	Col1a1|0.870673527;Abcb1b|0.883239171;Arf2|0.850798057;Serpine1|0.895946907;Atp2b4|0.908158397;Fkbp1a|1.172413793;Mad1l1|1.112490098;Plin2|0.903187441;Itgav|0.907486886;Yes1|0.881467545;Pml|1.109148431;Hmga2|1.200220022;Piezo1|0.907032181;Rbpms|1.111668427;Dag1|0.890359168;Gsdmdc1|1.137590168;Rhot2|0.89549763;Lrrc8c|1.128525812;Tcirg1|0.881232361;Ndufa13|0.900926586;Cox4i1|0.890122873;RASA1|1.151…	62	12247	204	52649	http://www.ebi.ac.uk/QuickGO/GTerm?id=GO:0051234
positive regulation of cyclin-dependent protein serine/threonine kinase activity involved in G2/M transition of mitotic cell cycle	GO:0031662	1.16E-02	1.05E-01	Lmnb1|0.907486886	1	3	204	52649	http://www.ebi.ac.uk/QuickGO/GTerm?id=GO:0031662
hypothalamic tangential migration using cell-axon interactions	GO:0021856	1.16E-02	1.05E-01	Nrp2|1.107189887	1	3	204	52649	http://www.ebi.ac.uk/QuickGO/GTerm?id=GO:0021856
negative regulation of smooth muscle cell-matrix adhesion	GO:2000098	1.16E-02	1.05E-01	Serpine1|0.895946907	1	3	204	52649	http://www.ebi.ac.uk/QuickGO/GTerm?id=GO:2000098
cellular response to vitamin E	GO:0071306	1.16E-02	1.05E-01	Col1a1|0.870673527	1	3	204	52649	http://www.ebi.ac.uk/QuickGO/GTerm?id=GO:0071306
tetrahydrofolylpolyglutamate biosynthetic process	GO:0046901	1.16E-02	1.05E-01	Fpgs|0.874443664	1	3	204	52649	http://www.ebi.ac.uk/QuickGO/GTerm?id=GO:0046901
protein insertion into membrane from inner side	GO:0032978	1.16E-02	1.05E-01	Maip1|0.878169014	1	3	204	52649	http://www.ebi.ac.uk/QuickGO/GTerm?id=GO:0032978
sensory neuron axon guidance	GO:0097374	1.16E-02	1.05E-01	Nrp2|1.107189887	1	3	204	52649	http://www.ebi.ac.uk/QuickGO/GTerm?id=GO:0097374
facioacoustic ganglion development	GO:1903375	1.16E-02	1.05E-01	Nrp2|1.107189887	1	3	204	52649	http://www.ebi.ac.uk/QuickGO/GTerm?id=GO:1903375
regulation of cyclin-dependent protein serine/threonine kinase activity involved in G2/M transition of mitotic cell cycle	GO:0031660	1.16E-02	1.05E-01	Lmnb1|0.907486886	1	3	204	52649	http://www.ebi.ac.uk/QuickGO/GTerm?id=GO:0031660
gonadotrophin-releasing hormone neuronal migration to the hypothalamus	GO:0021828	1.16E-02	1.05E-01	Nrp2|1.107189887	1	3	204	52649	http://www.ebi.ac.uk/QuickGO/GTerm?id=GO:0021828
response to antipsychotic drug	GO:0097332	1.16E-02	1.05E-01	Prkar2b|1.129358531	1	3	204	52649	http://www.ebi.ac.uk/QuickGO/GTerm?id=GO:0097332
response to vitamin B3	GO:0033552	1.16E-02	1.05E-01	Ccl2|0.873331772	1	3	204	52649	http://www.ebi.ac.uk/QuickGO/GTerm?id=GO:0033552
positive regulation of establishment or maintenance of cell polarity regulating cell shape	GO:2000771	1.16E-02	1.05E-01	Kif3a|1.110261145	1	3	204	52649	http://www.ebi.ac.uk/QuickGO/GTerm?id=GO:2000771
glutamate decarboxylation to succinate	GO:0006540	1.16E-02	1.05E-01	Aldh5a1|1.15285253	1	3	204	52649	http://www.ebi.ac.uk/QuickGO/GTerm?id=GO:0006540
regulation of immune complex clearance by monocytes and macrophages	GO:0090264	1.16E-02	1.05E-01	Ccl2|0.873331772	1	3	204	52649	http://www.ebi.ac.uk/QuickGO/GTerm?id=GO:0090264
cerebral cortex tangential migration using cell-axon interactions	GO:0021824	1.16E-02	1.05E-01	Nrp2|1.107189887	1	3	204	52649	http://www.ebi.ac.uk/QuickGO/GTerm?id=GO:0021824
positive regulation of glial cell apoptotic process	GO:0034352	1.16E-02	1.05E-01	Cdk5|1.113606341	1	3	204	52649	http://www.ebi.ac.uk/QuickGO/GTerm?id=GO:0034352
regulation of establishment or maintenance of cell polarity regulating cell shape	GO:2000769	1.16E-02	1.05E-01	Kif3a|1.110261145	1	3	204	52649	http://www.ebi.ac.uk/QuickGO/GTerm?id=GO:2000769
immune complex clearance by monocytes and macrophages	GO:0002436	1.16E-02	1.05E-01	Ccl2|0.873331772	1	3	204	52649	http://www.ebi.ac.uk/QuickGO/GTerm?id=GO:0002436
response to cyclosporin A	GO:1905237	1.16E-02	1.05E-01	Ccl2|0.873331772	1	3	204	52649	http://www.ebi.ac.uk/QuickGO/GTerm?id=GO:1905237
helper T cell extravasation	GO:0035684	1.16E-02	1.05E-01	Ccl2|0.873331772	1	3	204	52649	http://www.ebi.ac.uk/QuickGO/GTerm?id=GO:0035684
positive regulation of immune complex clearance by monocytes and macrophages	GO:0090265	1.16E-02	1.05E-01	Ccl2|0.873331772	1	3	204	52649	http://www.ebi.ac.uk/QuickGO/GTerm?id=GO:0090265
monocyte homeostasis	GO:0035702	1.16E-02	1.05E-01	Ccl2|0.873331772	1	3	204	52649	http://www.ebi.ac.uk/QuickGO/GTerm?id=GO:0035702
regulation of isoprenoid metabolic process	GO:0019747	1.16E-02	1.05E-01	Dgat1|0.808318264	1	3	204	52649	http://www.ebi.ac.uk/QuickGO/GTerm?id=GO:0019747
positive regulation of monocyte chemotaxis	GO:0090026	1.16E-02	1.05E-01	Serpine1|0.895946907;Ccl2|0.873331772	2	42	204	52649	http://www.ebi.ac.uk/QuickGO/GTerm?id=GO:0090026
response to estrogen	GO:0043627	1.17E-02	1.06E-01	Col1a1|0.870673527;Abcg2|0.893727811;Bcas3|1.20143093;Ccl2|0.873331772;Sfr1|1.190580504	5	347	204	52649	http://www.ebi.ac.uk/QuickGO/GTerm?id=GO:0043627
nuclear import	GO:0051170	1.18E-02	1.06E-01	Pml|1.109148431;Rbpms|1.111668427;Dag1|0.890359168;Psmd10|0.868955851;Cyld|1.103049422;Sufu|1.100840336	6	483	204	52649	http://www.ebi.ac.uk/QuickGO/GTerm?id=GO:0051170
negative regulation of protein import into nucleus	GO:0042308	1.18E-02	1.06E-01	Psmd10|0.868955851;Cyld|1.103049422;Sufu|1.100840336	3	121	204	52649	http://www.ebi.ac.uk/QuickGO/GTerm?id=GO:0042308
metaphase plate congression	GO:0051310	1.18E-02	1.06E-01	Mad1l1|1.112490098;Cdc23|0.888338055;Chmp1b1|0.652892562	3	121	204	52649	http://www.ebi.ac.uk/QuickGO/GTerm?id=GO:0051310
regulation of signal transduction	GO:0009966	1.19E-02	1.07E-01	Col1a1|0.870673527;Lmnb1|0.907486886;Tpt1|0.902259215;Serpine1|0.895946907;Atp2b4|0.908158397;Fkbp1a|1.172413793;Itgav|0.907486886;Pml|1.109148431;Ndufs3|0.881260287;Hmga2|1.200220022;Prkacb|1.412545235;Mydgf|1.117818374;Rbpms|1.111668427;Dag1|0.890359168;Ndufa13|0.900926586;RASA1|1.151425498;Psmd10|0.868955851;Cdk5|1.113606341;Tax1bp3|0.883682599;Cyld|1.103049422;Sufu|1.100840336;Kptn|1.27014756…	38	6774	204	52649	http://www.ebi.ac.uk/QuickGO/GTerm?id=GO:0009966
apoptotic process	GO:0006915	1.21E-02	1.08E-01	Tpt1|0.902259215;Cul1|1.101654846;Serpine1|0.895946907;Itgav|0.907486886;Pml|1.109148431;Ndufs3|0.881260287;Hmga2|1.200220022;Serpinb2|0.908180301;Mydgf|1.117818374;Rhot2|0.89549763;Ndufa13|0.900926586;RASA1|1.151425498;Mad2l1|1.15544181;Psmd10|0.868955851;Cdk5|1.113606341;Ppm1f|1.13587827;Dap|0.887682869;Cyld|1.103049422;Ppp2r5c|1.114164905;Rtn3|0.905669366;Taok3|1.277255907;Bub1b|0.901140684;Cc…	27	4409	204	52649	http://www.ebi.ac.uk/QuickGO/GTerm?id=GO:0006915
cellular response to lipoprotein particle stimulus	GO:0071402	1.22E-02	1.08E-01	Hmgcs1|0.88791883;Ccl2|0.873331772	2	43	204	52649	http://www.ebi.ac.uk/QuickGO/GTerm?id=GO:0071402
trabecula formation	GO:0060343	1.22E-02	1.08E-01	Col1a1|0.870673527;Fkbp1a|1.172413793	2	43	204	52649	http://www.ebi.ac.uk/QuickGO/GTerm?id=GO:0060343
regulation of localization	GO:0032879	1.23E-02	1.09E-01	Col1a1|0.870673527;Serpine1|0.895946907;Fkbp1a|1.172413793;Mad1l1|1.112490098;Itgav|0.907486886;Yes1|0.881467545;Pml|1.109148431;Hmga2|1.200220022;Wapl|1.134774486;Rbpms|1.111668427;Dag1|0.890359168;Gsdmdc1|1.137590168;Lrrc8c|1.128525812;RASA1|1.151425498;Psmd10|0.868955851;Cdk5|1.113606341;Tax1bp3|0.883682599;Ppm1f|1.13587827;Abcg2|0.893727811;Cyld|1.103049422;Sufu|1.100840336;Sumo1|1.131894484;…	37	6567	204	52649	http://www.ebi.ac.uk/QuickGO/GTerm?id=GO:0032879
positive regulation of exocytosis	GO:0045921	1.26E-02	1.11E-01	Cdk5|1.113606341;Fgb|1.186663023;Sdcbp|1.215789474;Ncs1|1.125398512	4	230	204	52649	http://www.ebi.ac.uk/QuickGO/GTerm?id=GO:0045921
negative regulation of catabolic process	GO:0009895	1.27E-02	1.11E-01	Atp2b4|0.908158397;Mad1l1|1.112490098;Pml|1.109148431;Mad2l1|1.15544181;Dap|0.887682869;Sufu|1.100840336;Bub1b|0.901140684	7	638	204	52649	http://www.ebi.ac.uk/QuickGO/GTerm?id=GO:0009895
signal transduction involved in mitotic DNA damage checkpoint	GO:1902402	1.27E-02	1.11E-01	Pml|1.109148431;Ppp2r5c|1.114164905	2	44	204	52649	http://www.ebi.ac.uk/QuickGO/GTerm?id=GO:1902402
signal transduction involved in mitotic DNA integrity checkpoint	GO:1902403	1.27E-02	1.11E-01	Pml|1.109148431;Ppp2r5c|1.114164905	2	44	204	52649	http://www.ebi.ac.uk/QuickGO/GTerm?id=GO:1902403
signal transduction involved in mitotic cell cycle checkpoint	GO:0072413	1.27E-02	1.11E-01	Pml|1.109148431;Ppp2r5c|1.114164905	2	44	204	52649	http://www.ebi.ac.uk/QuickGO/GTerm?id=GO:0072413
response to organonitrogen compound	GO:0010243	1.28E-02	1.12E-01	Col1a1|0.870673527;Hmgcs1|0.88791883;Ccdc47|0.897983393;Atp2b4|0.908158397;Srsf5|1.133635636;Fkbp1a|1.172413793;Yes1|0.881467545;Prkar2b|1.129358531;Prkacb|1.412545235;Dag1|0.890359168;Sdf2|1.135308247;Cdk5|1.113606341;Abcg2|0.893727811;Ccl2|0.873331772;Ahsg|0.844593037	15	2023	204	52649	http://www.ebi.ac.uk/QuickGO/GTerm?id=GO:0010243
regulation of cell-substrate adhesion	GO:0010810	1.29E-02	1.12E-01	Col1a1|0.870673527;Serpine1|0.895946907;Dag1|0.890359168;RASA1|1.151425498;Ppm1f|1.13587827;Bcas3|1.20143093	6	493	204	52649	http://www.ebi.ac.uk/QuickGO/GTerm?id=GO:0010810
regulation of intracellular transport	GO:0032386	1.29E-02	1.12E-01	Fkbp1a|1.172413793;Pml|1.109148431;Rbpms|1.111668427;Psmd10|0.868955851;Cdk5|1.113606341;Cyld|1.103049422;Sufu|1.100840336;Bcas3|1.20143093;Reep6|1.334695069;Ccl2|0.873331772;Kif3a|1.110261145	11	1298	204	52649	http://www.ebi.ac.uk/QuickGO/GTerm?id=GO:0032386
phosphorylation	GO:0016310	1.33E-02	1.15E-01	Lmnb1|0.907486886;Tk1|1.114723764;Impad1|0.853370396;Atp2b4|0.908158397;Fkbp1a|1.172413793;Yes1|0.881467545;Prkar2b|1.129358531;Pml|1.109148431;Hmga2|1.200220022;Prkacb|1.412545235;Mydgf|1.117818374;Rbpms|1.111668427;Dag1|0.890359168;Cox4i1|0.890122873;RASA1|1.151425498;Psmd10|0.868955851;Cdk5|1.113606341;Ppm1f|1.13587827;Ndufb8|0.795913785;Uqcrb|0.856778087;Ddr2|1.152542373;Trio|1.211501244;Taok…	33	5726	204	52649	http://www.ebi.ac.uk/QuickGO/GTerm?id=GO:0016310
chromosome organization	GO:0051276	1.34E-02	1.16E-01	Hist1h4a|0.904739224;Hist2h2ac|1.10832894;Chd3|1.143622722;Mad1l1|1.112490098;Pml|1.109148431;Hmga2|1.200220022;Wapl|1.134774486;Chd6|1.10581732;Mad2l1|1.15544181;Hist2h2ab|1.185519126;Ppm1f|1.13587827;Cdc23|0.888338055;Dscc1|1.122015915;Wdr82|1.122546419;Bub1b|0.901140684;Crtc2|0.899121766;Chmp1b1|0.652892562;Lats1|0.874853527;Hjurp|1.119205298;Kdm5d|1.164502165	20	3008	204	52649	http://www.ebi.ac.uk/QuickGO/GTerm?id=GO:0051276
positive regulation of response to biotic stimulus	GO:0002833	1.34E-02	1.16E-01	Pum1|0.770353982;Pvr|0.887682869;Optn|1.248805173	3	127	204	52649	http://www.ebi.ac.uk/QuickGO/GTerm?id=GO:0002833
cell division	GO:0051301	1.35E-02	1.16E-01	Arl8b|0.898220641;Mad1l1|1.112490098;Hmga2|1.200220022;Wapl|1.134774486;Mad2l1|1.15544181;Cdk5|1.113606341;Cdc23|0.888338055;Bub1b|0.901140684;Kntc1|1.157227616;Chmp1b1|0.652892562;Lats1|0.874853527	11	1306	204	52649	http://www.ebi.ac.uk/QuickGO/GTerm?id=GO:0051301
smoothened signaling pathway	GO:0007224	1.37E-02	1.17E-01	Prkacb|1.412545235;Sufu|1.100840336;Prrx1|0.855089265;Kif3a|1.110261145;Tulp3|1.102496715	5	361	204	52649	http://www.ebi.ac.uk/QuickGO/GTerm?id=GO:0007224
system development	GO:0048731	1.38E-02	1.18E-01	Col1a1|0.870673527;Hist1h4a|0.904739224;Abcb1b|0.883239171;Cul1|1.101654846;Prdx4|1.156603774;Tk1|1.114723764;Serpine1|0.895946907;Impad1|0.853370396;Hmgcs1|0.88791883;Nln|0.901830283;Atp2b4|0.908158397;Fkbp1a|1.172413793;Ppp4r2|1.120328651;Mad1l1|1.112490098;Idh1|0.899097816;Itgav|0.907486886;Krt10|1.150806452;Krt75|1.117522499;Pml|1.109148431;Ndufs3|0.881260287;Hmga2|1.200220022;Lnp|0.907725322…	58	11415	204	52649	http://www.ebi.ac.uk/QuickGO/GTerm?id=GO:0048731
response to lipoprotein particle	GO:0055094	1.38E-02	1.18E-01	Hmgcs1|0.88791883;Ccl2|0.873331772	2	46	204	52649	http://www.ebi.ac.uk/QuickGO/GTerm?id=GO:0055094
cell cycle arrest	GO:0007050	1.43E-02	1.22E-01	Pml|1.109148431;Hmga2|1.200220022;Ppp2r5c|1.114164905;Rassf1|1.160994057;Prr11|0.871782873	5	365	204	52649	http://www.ebi.ac.uk/QuickGO/GTerm?id=GO:0007050
negative regulation of I-kappaB kinase/NF-kappaB signaling	GO:0043124	1.43E-02	1.22E-01	Psmd10|0.868955851;Cyld|1.103049422;Optn|1.248805173	3	130	204	52649	http://www.ebi.ac.uk/QuickGO/GTerm?id=GO:0043124
RNA splicing	GO:0008380	1.44E-02	1.23E-01	Srsf5|1.133635636;Dcps|1.141900937;Ppp4r2|1.120328651;Rbm42|1.199615067;Cd2bp2|1.103575184;Tia1|0.815705856;Nsrp1|1.215729715;Srrm1|0.90023753;Rsrc1|0.879699248	9	976	204	52649	http://www.ebi.ac.uk/QuickGO/GTerm?id=GO:0008380
cellular response to endogenous stimulus	GO:0071495	1.46E-02	1.23E-01	Col1a1|0.870673527;Hmgcs1|0.88791883;Atp2b4|0.908158397;Yes1|0.881467545;Pml|1.109148431;Hmga2|1.200220022;RASA1|1.151425498;Cdk5|1.113606341;Abcg2|0.893727811;Bcas3|1.20143093;Ccl2|0.873331772;Sfr1|1.190580504;Med30|1.182537517;Akap13|0.909069212;Col4a2|1.110524927;Fgb|1.186663023;Lats1|0.874853527;Ahsg|0.844593037;Kdm5d|1.164502165	19	2834	204	52649	http://www.ebi.ac.uk/QuickGO/GTerm?id=GO:0071495
regulation of double-strand break repair	GO:2000779	1.46E-02	1.23E-01	Ppp4r2|1.120328651;Pml|1.109148431;Hmga2|1.200220022	3	131	204	52649	http://www.ebi.ac.uk/QuickGO/GTerm?id=GO:2000779
sister chromatid cohesion	GO:0007062	1.52E-02	1.23E-01	Wapl|1.134774486;Dscc1|1.122015915;Bub1b|0.901140684	3	133	204	52649	http://www.ebi.ac.uk/QuickGO/GTerm?id=GO:0007062
histone H2A phosphorylation	GO:1990164	1.54E-02	1.23E-01	Hmga2|1.200220022	1	4	204	52649	http://www.ebi.ac.uk/QuickGO/GTerm?id=GO:1990164
senescence-associated heterochromatin focus assembly	GO:0035986	1.54E-02	1.23E-01	Hmga2|1.200220022	1	4	204	52649	http://www.ebi.ac.uk/QuickGO/GTerm?id=GO:0035986
lysine import	GO:0034226	1.54E-02	1.23E-01	Slc7a2|0.867616157	1	4	204	52649	http://www.ebi.ac.uk/QuickGO/GTerm?id=GO:0034226
negative regulation of natural killer cell chemotaxis	GO:2000502	1.54E-02	1.23E-01	Ccl2|0.873331772	1	4	204	52649	http://www.ebi.ac.uk/QuickGO/GTerm?id=GO:2000502
nerve maturation	GO:0021682	1.54E-02	1.23E-01	Dag1|0.890359168	1	4	204	52649	http://www.ebi.ac.uk/QuickGO/GTerm?id=GO:0021682
sympathetic neuron projection guidance	GO:0097491	1.54E-02	1.23E-01	Nrp2|1.107189887	1	4	204	52649	http://www.ebi.ac.uk/QuickGO/GTerm?id=GO:0097491
inner cell mass cell fate commitment	GO:0001827	1.54E-02	1.23E-01	Lats1|0.874853527	1	4	204	52649	http://www.ebi.ac.uk/QuickGO/GTerm?id=GO:0001827
regulation of ectoderm development	GO:2000383	1.54E-02	1.23E-01	Tpt1|0.902259215	1	4	204	52649	http://www.ebi.ac.uk/QuickGO/GTerm?id=GO:2000383
membrane disruption in other organism	GO:0051673	1.54E-02	1.23E-01	Gsdmdc1|1.137590168	1	4	204	52649	http://www.ebi.ac.uk/QuickGO/GTerm?id=GO:0051673
trunk neural crest cell migration	GO:0036484	1.54E-02	1.23E-01	Nrp2|1.107189887	1	4	204	52649	http://www.ebi.ac.uk/QuickGO/GTerm?id=GO:0036484
tetrahydrofolylpolyglutamate metabolic process	GO:0046900	1.54E-02	1.23E-01	Fpgs|0.874443664	1	4	204	52649	http://www.ebi.ac.uk/QuickGO/GTerm?id=GO:0046900
serine phosphorylation of STAT3 protein	GO:0033136	1.54E-02	1.23E-01	Cdk5|1.113606341	1	4	204	52649	http://www.ebi.ac.uk/QuickGO/GTerm?id=GO:0033136
immune complex clearance	GO:0002434	1.54E-02	1.23E-01	Ccl2|0.873331772	1	4	204	52649	http://www.ebi.ac.uk/QuickGO/GTerm?id=GO:0002434
regulation of cellular response to X-ray	GO:2000683	1.54E-02	1.23E-01	Hmga2|1.200220022	1	4	204	52649	http://www.ebi.ac.uk/QuickGO/GTerm?id=GO:2000683
leucine transport	GO:0015820	1.54E-02	1.23E-01	Slc7a5|0.876407129	1	4	204	52649	http://www.ebi.ac.uk/QuickGO/GTerm?id=GO:0015820
L-lysine import into cell	GO:1903410	1.54E-02	1.23E-01	Slc7a2|0.867616157	1	4	204	52649	http://www.ebi.ac.uk/QuickGO/GTerm?id=GO:1903410
ventral trunk neural crest cell migration	GO:0036486	1.54E-02	1.23E-01	Nrp2|1.107189887	1	4	204	52649	http://www.ebi.ac.uk/QuickGO/GTerm?id=GO:0036486
sympathetic neuron projection extension	GO:0097490	1.54E-02	1.23E-01	Nrp2|1.107189887	1	4	204	52649	http://www.ebi.ac.uk/QuickGO/GTerm?id=GO:0097490
thymidine metabolic process	GO:0046104	1.54E-02	1.23E-01	Tk1|1.114723764	1	4	204	52649	http://www.ebi.ac.uk/QuickGO/GTerm?id=GO:0046104
negative regulation of ectoderm development	GO:2000384	1.54E-02	1.23E-01	Tpt1|0.902259215	1	4	204	52649	http://www.ebi.ac.uk/QuickGO/GTerm?id=GO:2000384
response to monosodium glutamate	GO:1904008	1.54E-02	1.23E-01	Lmnb1|0.907486886	1	4	204	52649	http://www.ebi.ac.uk/QuickGO/GTerm?id=GO:1904008
trunk segmentation	GO:0035290	1.54E-02	1.23E-01	Nrp2|1.107189887	1	4	204	52649	http://www.ebi.ac.uk/QuickGO/GTerm?id=GO:0035290
glucuronoside metabolic process	GO:0019389	1.54E-02	1.23E-01	Abcg2|0.893727811	1	4	204	52649	http://www.ebi.ac.uk/QuickGO/GTerm?id=GO:0019389
L-lysine import	GO:0061461	1.54E-02	1.23E-01	Slc7a2|0.867616157	1	4	204	52649	http://www.ebi.ac.uk/QuickGO/GTerm?id=GO:0061461
limbic system development	GO:0021761	1.58E-02	1.25E-01	Atp2b4|0.908158397;Cdk5|1.113606341;Kif3a|1.110261145;Nrp2|1.107189887	4	246	204	52649	http://www.ebi.ac.uk/QuickGO/GTerm?id=GO:0021761
protein localization	GO:0008104	1.58E-02	1.25E-01	Col1a1|0.870673527;Arf2|0.850798057;Fkbp1a|1.172413793;Pml|1.109148431;Wapl|1.134774486;Rbpms|1.111668427;Dag1|0.890359168;Gsdmdc1|1.137590168;Ndufa13|0.900926586;Psmd10|0.868955851;Cdk5|1.113606341;Tax1bp3|0.883682599;Wdr45b|0.850335415;Pdzd11|1.197198572;Cyld|1.103049422;Sufu|1.100840336;Sumo1|1.131894484;Kptn|1.27014756;Bcas3|1.20143093;Tor1aip2|1.125398512;Rilpl1|1.154861298;Maip1|0.878169014…	35	6239	204	52649	http://www.ebi.ac.uk/QuickGO/GTerm?id=GO:0008104
regulation of actin filament-based process	GO:0032970	1.60E-02	1.27E-01	RASA1|1.151425498;Ppm1f|1.13587827;Sumo1|1.131894484;Bcas3|1.20143093;Cdc42ep1|1.110817942;Brk1|0.831082628;Tmod2|0.647107268;Akap13|0.909069212;Lats1|0.874853527	9	993	204	52649	http://www.ebi.ac.uk/QuickGO/GTerm?id=GO:0032970
regulation of cellular localization	GO:0060341	1.60E-02	1.27E-01	Fkbp1a|1.172413793;Mad1l1|1.112490098;Pml|1.109148431;Hmga2|1.200220022;Wapl|1.134774486;Rbpms|1.111668427;Gsdmdc1|1.137590168;Psmd10|0.868955851;Cdk5|1.113606341;Tax1bp3|0.883682599;Cyld|1.103049422;Sufu|1.100840336;Bcas3|1.20143093;Reep6|1.334695069;Golph3l|0.847344111;Ccl2|0.873331772;Fgb|1.186663023;Sdcbp|1.215789474;Crocc|0.8735363;Ncs1|1.125398512;Kif3a|1.110261145	21	3266	204	52649	http://www.ebi.ac.uk/QuickGO/GTerm?id=GO:0060341
generation of precursor metabolites and energy	GO:0006091	1.61E-02	1.27E-01	Cs|0.504985889;Idh1|0.899097816;Ndufs3|0.881260287;Cox4i1|0.890122873;Ndufb8|0.795913785;Uqcrb|0.856778087;Aldh5a1|1.15285253;Sdhc|1.183679039;Ndufb3|0.81799591	9	994	204	52649	http://www.ebi.ac.uk/QuickGO/GTerm?id=GO:0006091
cellular response to glucocorticoid stimulus	GO:0071385	1.61E-02	1.27E-01	Abcg2|0.893727811;Ccl2|0.873331772;Akap13|0.909069212	3	136	204	52649	http://www.ebi.ac.uk/QuickGO/GTerm?id=GO:0071385
organic substance catabolic process	GO:1901575	1.62E-02	1.27E-01	Cul1|1.101654846;Ccdc47|0.897983393;Atp2b4|0.908158397;Dcps|1.141900937;Serpinb1a|0.90023753;Mad1l1|1.112490098;Idh1|0.899097816;Pml|1.109148431;Dera|1.458064516;Prkacb|1.412545235;Tcirg1|0.881232361;Ndufa13|0.900926586;Sdf2|1.135308247;Mad2l1|1.15544181;Psmd10|0.868955851;Cdk5|1.113606341;Cyld|1.103049422;Sufu|1.100840336;Sumo1|1.131894484;Cdc23|0.888338055;Hspbp1|1.209334438;Ppp2r5c|1.114164905…	27	4518	204	52649	http://www.ebi.ac.uk/QuickGO/GTerm?id=GO:1901575
regulation of mitotic nuclear division	GO:0007088	1.62E-02	1.27E-01	Mad1l1|1.112490098;Mad2l1|1.15544181;Cdc23|0.888338055;Bub1b|0.901140684;Chmp1b1|0.652892562	5	377	204	52649	http://www.ebi.ac.uk/QuickGO/GTerm?id=GO:0007088
regulation of monocyte chemotaxis	GO:0090025	1.62E-02	1.27E-01	Serpine1|0.895946907;Ccl2|0.873331772	2	50	204	52649	http://www.ebi.ac.uk/QuickGO/GTerm?id=GO:0090025
regulation of cell growth	GO:0001558	1.63E-02	1.27E-01	Pml|1.109148431;Ndufs3|0.881260287;Krt17|1.125431836;Ndufa13|0.900926586;Psmd10|0.868955851;Cdk5|1.113606341;Sdcbp|1.215789474;Brat1|1.118379237;Ahsg|0.844593037	9	996	204	52649	http://www.ebi.ac.uk/QuickGO/GTerm?id=GO:0001558
stem cell development	GO:0048864	1.63E-02	1.27E-01	Col1a1|0.870673527;Tpt1|0.902259215;Hmga2|1.200220022;Dag1|0.890359168;Med30|1.182537517;Prrx1|0.855089265;Nrp2|1.107189887	7	671	204	52649	http://www.ebi.ac.uk/QuickGO/GTerm?id=GO:0048864
cellular oxidant detoxification	GO:0098869	1.64E-02	1.28E-01	Prdx4|1.156603774;Gsr|1.163061114;Hba-a2|0.795332136	3	137	204	52649	http://www.ebi.ac.uk/QuickGO/GTerm?id=GO:0098869
regulation of cellular metabolic process	GO:0031323	1.68E-02	1.30E-01	Col1a1|0.870673527;Lmnb1|0.907486886;Hist1h4a|0.904739224;Tk1|1.114723764;Hist2h2ac|1.10832894;Serpine1|0.895946907;Nln|0.901830283;Atp2b4|0.908158397;Chd3|1.143622722;Srsf5|1.133635636;Serpinb1a|0.90023753;Fkbp1a|1.172413793;Ppp4r2|1.120328651;Mad1l1|1.112490098;Idh1|0.899097816;Itgav|0.907486886;Tsc22d2|1.11584237;Yes1|0.881467545;Prkar2b|1.129358531;Pml|1.109148431;Hmga2|1.200220022;Serpinb2|0…	75	15601	204	52649	http://www.ebi.ac.uk/QuickGO/GTerm?id=GO:0031323
mitotic sister chromatid cohesion	GO:0007064	1.68E-02	1.30E-01	Wapl|1.134774486;Dscc1|1.122015915	2	51	204	52649	http://www.ebi.ac.uk/QuickGO/GTerm?id=GO:0007064
intermediate filament organization	GO:0045109	1.68E-02	1.30E-01	Krt17|1.125431836;Krt2|1.27761959	2	51	204	52649	http://www.ebi.ac.uk/QuickGO/GTerm?id=GO:0045109
circulatory system development	GO:0072359	1.69E-02	1.31E-01	Col1a1|0.870673527;Serpine1|0.895946907;Fkbp1a|1.172413793;Itgav|0.907486886;Pml|1.109148431;Hmga2|1.200220022;Mydgf|1.117818374;Dag1|0.890359168;RASA1|1.151425498;Sufu|1.100840336;Sp2|0.868722261;Pofut1|1.103312303;Ccl2|0.873331772;Akap13|0.909069212;Col4a2|1.110524927;Prrx1|0.855089265;Kif3a|1.110261145;Nrp2|1.107189887	18	2680	204	52649	http://www.ebi.ac.uk/QuickGO/GTerm?id=GO:0072359
regulation of cytoskeleton organization	GO:0051493	1.71E-02	1.31E-01	RASA1|1.151425498;Ppm1f|1.13587827;Cyld|1.103049422;Bcas3|1.20143093;Cdc42ep1|1.110817942;Brk1|0.831082628;Tmod2|0.647107268;Rassf1|1.160994057;Akap13|0.909069212;Chmp1b1|0.652892562;Lats1|0.874853527	11	1353	204	52649	http://www.ebi.ac.uk/QuickGO/GTerm?id=GO:0051493
defense response to Gram-negative bacterium	GO:0050829	1.71E-02	1.31E-01	Serpine1|0.895946907;Gsdmdc1|1.137590168;Optn|1.248805173	3	139	204	52649	http://www.ebi.ac.uk/QuickGO/GTerm?id=GO:0050829
cellular detoxification	GO:1990748	1.71E-02	1.31E-01	Prdx4|1.156603774;Gsr|1.163061114;Hba-a2|0.795332136	3	139	204	52649	http://www.ebi.ac.uk/QuickGO/GTerm?id=GO:1990748
cellular response to corticosteroid stimulus	GO:0071384	1.74E-02	1.32E-01	Abcg2|0.893727811;Ccl2|0.873331772;Akap13|0.909069212	3	140	204	52649	http://www.ebi.ac.uk/QuickGO/GTerm?id=GO:0071384
mitotic G2 DNA damage checkpoint	GO:0007095	1.74E-02	1.32E-01	Hmga2|1.200220022;Taok3|1.277255907	2	52	204	52649	http://www.ebi.ac.uk/QuickGO/GTerm?id=GO:0007095
DNA replication-independent nucleosome assembly	GO:0006336	1.74E-02	1.32E-01	Hist1h4a|0.904739224;Hjurp|1.119205298	2	52	204	52649	http://www.ebi.ac.uk/QuickGO/GTerm?id=GO:0006336
response to cholesterol	GO:0070723	1.74E-02	1.32E-01	Hmgcs1|0.88791883;Dag1|0.890359168	2	52	204	52649	http://www.ebi.ac.uk/QuickGO/GTerm?id=GO:0070723
plasminogen activation	GO:0031639	1.74E-02	1.32E-01	Serpine1|0.895946907;Fgb|1.186663023	2	52	204	52649	http://www.ebi.ac.uk/QuickGO/GTerm?id=GO:0031639
regulation of intracellular protein transport	GO:0033157	1.75E-02	1.32E-01	Rbpms|1.111668427;Psmd10|0.868955851;Cdk5|1.113606341;Cyld|1.103049422;Sufu|1.100840336;Bcas3|1.20143093;Ccl2|0.873331772;Kif3a|1.110261145	8	842	204	52649	http://www.ebi.ac.uk/QuickGO/GTerm?id=GO:0033157
negative regulation of protein localization to nucleus	GO:1900181	1.77E-02	1.32E-01	Psmd10|0.868955851;Cyld|1.103049422;Sufu|1.100840336	3	141	204	52649	http://www.ebi.ac.uk/QuickGO/GTerm?id=GO:1900181
blood vessel morphogenesis	GO:0048514	1.78E-02	1.32E-01	Serpine1|0.895946907;Pml|1.109148431;Hmga2|1.200220022;Mydgf|1.117818374;Dag1|0.890359168;RASA1|1.151425498;Pofut1|1.103312303;Ccl2|0.873331772;Col4a2|1.110524927;Prrx1|0.855089265;Nrp2|1.107189887	11	1362	204	52649	http://www.ebi.ac.uk/QuickGO/GTerm?id=GO:0048514
regulation of protein complex assembly	GO:0043254	1.80E-02	1.32E-01	Piezo1|0.907032181;RASA1|1.151425498;Sumo1|1.131894484;Cdc42ep1|1.110817942;Brk1|0.831082628;Tmod2|0.647107268;Chmp1b1|0.652892562;Lats1|0.874853527;Hjurp|1.119205298	9	1014	204	52649	http://www.ebi.ac.uk/QuickGO/GTerm?id=GO:0043254
DNA replication-independent nucleosome organization	GO:0034724	1.81E-02	1.32E-01	Hist1h4a|0.904739224;Hjurp|1.119205298	2	53	204	52649	http://www.ebi.ac.uk/QuickGO/GTerm?id=GO:0034724
nuclear body organization	GO:0030575	1.81E-02	1.32E-01	Pml|1.109148431;Sumo1|1.131894484	2	53	204	52649	http://www.ebi.ac.uk/QuickGO/GTerm?id=GO:0030575
negative regulation of multicellular organismal process	GO:0051241	1.81E-02	1.32E-01	Hist1h4a|0.904739224;Prdx4|1.156603774;Serpine1|0.895946907;Atp2b4|0.908158397;Pml|1.109148431;Hmga2|1.200220022;Prkacb|1.412545235;Tia1|0.815705856;Cdk5|1.113606341;Abcg2|0.893727811;Cyld|1.103049422;Sufu|1.100840336;Ccl2|0.873331772;Fndc3b|1.181942171;Col4a2|1.110524927;Fgb|1.186663023;Tulp3|1.102496715;Ahsg|0.844593037	18	2700	204	52649	http://www.ebi.ac.uk/QuickGO/GTerm?id=GO:0051241
protein oligomerization	GO:0051259	1.82E-02	1.32E-01	Col1a1|0.870673527;Hist1h4a|0.904739224;Tk1|1.114723764;Krt10|1.150806452;Gsdmdc1|1.137590168;Aldh5a1|1.15285253;Brk1|0.831082628;Crtc2|0.899121766;Krt1|1.126494818;Optn|1.248805173	10	1189	204	52649	http://www.ebi.ac.uk/QuickGO/GTerm?id=GO:0051259
negative regulation of sequence-specific DNA binding transcription factor activity	GO:0043433	1.83E-02	1.32E-01	Psmd10|0.868955851;Dap|0.887682869;Cyld|1.103049422;Sufu|1.100840336;Sumo1|1.131894484	5	389	204	52649	http://www.ebi.ac.uk/QuickGO/GTerm?id=GO:0043433
response to acid chemical	GO:0001101	1.83E-02	1.32E-01	Col1a1|0.870673527;Atp2b4|0.908158397;Yes1|0.881467545;Ndufa13|0.900926586;Krt13|1.204188482;Abcg2|0.893727811;Ccl2|0.873331772	7	687	204	52649	http://www.ebi.ac.uk/QuickGO/GTerm?id=GO:0001101
negative regulation of metabolic process	GO:0009892	1.83E-02	1.32E-01	Hist1h4a|0.904739224;Hist2h2ac|1.10832894;Serpine1|0.895946907;Atp2b4|0.908158397;Dcps|1.141900937;Serpinb1a|0.90023753;Fkbp1a|1.172413793;Mad1l1|1.112490098;Itgav|0.907486886;Prkar2b|1.129358531;Pml|1.109148431;Hmga2|1.200220022;Serpinb2|0.908180301;Rbm42|1.199615067;Cd2bp2|1.103575184;Tia1|0.815705856;Wapl|1.134774486;Dag1|0.890359168;Ndufa13|0.900926586;Serpinc1|0.867849638;Drap1|0.874004684;M…	38	6974	204	52649	http://www.ebi.ac.uk/QuickGO/GTerm?id=GO:0009892
regulation of vesicle-mediated transport	GO:0060627	1.83E-02	1.32E-01	Serpine1|0.895946907;Itgav|0.907486886;Cdk5|1.113606341;Ccl2|0.873331772;Fgb|1.186663023;Sdcbp|1.215789474;Ncs1|1.125398512;Kif3a|1.110261145;Pacsin3|1.226551628;Ahsg|0.844593037	10	1190	204	52649	http://www.ebi.ac.uk/QuickGO/GTerm?id=GO:0060627
regulation of establishment of protein localization	GO:0070201	1.84E-02	1.32E-01	Pml|1.109148431;Rbpms|1.111668427;Gsdmdc1|1.137590168;Psmd10|0.868955851;Cdk5|1.113606341;Cyld|1.103049422;Sufu|1.100840336;Bcas3|1.20143093;Golph3l|0.847344111;Ccl2|0.873331772;Fgb|1.186663023;Lats1|0.874853527;Kdelr3|0.870469956;Kif3a|1.110261145	14	1925	204	52649	http://www.ebi.ac.uk/QuickGO/GTerm?id=GO:0070201
transport	GO:0006810	1.87E-02	1.32E-01	Col1a1|0.870673527;Abcb1b|0.883239171;Arf2|0.850798057;Serpine1|0.895946907;Atp2b4|0.908158397;Fkbp1a|1.172413793;Plin2|0.903187441;Itgav|0.907486886;Yes1|0.881467545;Pml|1.109148431;Hmga2|1.200220022;Piezo1|0.907032181;Rbpms|1.111668427;Dag1|0.890359168;Gsdmdc1|1.137590168;Rhot2|0.89549763;Lrrc8c|1.128525812;Tcirg1|0.881232361;Ndufa13|0.900926586;Cox4i1|0.890122873;RASA1|1.151425498;Serpinc1|0.8…	59	11830	204	52649	http://www.ebi.ac.uk/QuickGO/GTerm?id=GO:0006810
response to nitrogen compound	GO:1901698	1.90E-02	1.32E-01	Col1a1|0.870673527;Hmgcs1|0.88791883;Ccdc47|0.897983393;Atp2b4|0.908158397;Srsf5|1.133635636;Fkbp1a|1.172413793;Yes1|0.881467545;Prkar2b|1.129358531;Prkacb|1.412545235;Dag1|0.890359168;Sdf2|1.135308247;Cdk5|1.113606341;Abcg2|0.893727811;Ccl2|0.873331772;Pum1|0.770353982;Ahsg|0.844593037	16	2318	204	52649	http://www.ebi.ac.uk/QuickGO/GTerm?id=GO:1901698
single-organism localization	GO:1902578	1.92E-02	1.32E-01	Abcb1b|0.883239171;Atp2b4|0.908158397;Fkbp1a|1.172413793;Plin2|0.903187441;Itgav|0.907486886;Yes1|0.881467545;Pml|1.109148431;Hmga2|1.200220022;Piezo1|0.907032181;Wapl|1.134774486;Rbpms|1.111668427;Dag1|0.890359168;Gsdmdc1|1.137590168;Rhot2|0.89549763;Lrrc8c|1.128525812;Tcirg1|0.881232361;Ndufa13|0.900926586;Cox4i1|0.890122873;RASA1|1.151425498;Serpinc1|0.867849638;Psmd10|0.868955851;Cdk5|1.11360…	52	10201	204	52649	http://www.ebi.ac.uk/QuickGO/GTerm?id=GO:1902578
negative regulation of cellular amine catabolic process	GO:0033242	1.92E-02	1.32E-01	Atp2b4|0.908158397	1	5	204	52649	http://www.ebi.ac.uk/QuickGO/GTerm?id=GO:0033242
induction of bacterial agglutination	GO:0043152	1.92E-02	1.32E-01	Fgb|1.186663023	1	5	204	52649	http://www.ebi.ac.uk/QuickGO/GTerm?id=GO:0043152
oxidative single-stranded RNA demethylation	GO:0035553	1.92E-02	1.32E-01	Alkbh5|1.187260798	1	5	204	52649	http://www.ebi.ac.uk/QuickGO/GTerm?id=GO:0035553
negative regulation of lymphocyte chemotaxis	GO:1901624	1.92E-02	1.32E-01	Ccl2|0.873331772	1	5	204	52649	http://www.ebi.ac.uk/QuickGO/GTerm?id=GO:1901624
regulation of protein phosphatase type 2B activity	GO:0032512	1.92E-02	1.32E-01	Fkbp1a|1.172413793	1	5	204	52649	http://www.ebi.ac.uk/QuickGO/GTerm?id=GO:0032512
calcium-dependent cell-matrix adhesion	GO:0016340	1.92E-02	1.32E-01	Dag1|0.890359168	1	5	204	52649	http://www.ebi.ac.uk/QuickGO/GTerm?id=GO:0016340
negative regulation of adrenergic receptor signaling pathway involved in heart process	GO:1901205	1.92E-02	1.32E-01	Atp2b4|0.908158397	1	5	204	52649	http://www.ebi.ac.uk/QuickGO/GTerm?id=GO:1901205
branched-chain amino acid transport	GO:0015803	1.92E-02	1.32E-01	Slc7a5|0.876407129	1	5	204	52649	http://www.ebi.ac.uk/QuickGO/GTerm?id=GO:0015803
negative regulation of male germ cell proliferation	GO:2000255	1.92E-02	1.32E-01	Prdx4|1.156603774	1	5	204	52649	http://www.ebi.ac.uk/QuickGO/GTerm?id=GO:2000255
regulation of odontoblast differentiation	GO:1901329	1.92E-02	1.32E-01	Serpine1|0.895946907	1	5	204	52649	http://www.ebi.ac.uk/QuickGO/GTerm?id=GO:1901329
negative regulation of citrulline biosynthetic process	GO:1903249	1.92E-02	1.32E-01	Atp2b4|0.908158397	1	5	204	52649	http://www.ebi.ac.uk/QuickGO/GTerm?id=GO:1903249
regulation of cellular amine catabolic process	GO:0033241	1.92E-02	1.32E-01	Atp2b4|0.908158397	1	5	204	52649	http://www.ebi.ac.uk/QuickGO/GTerm?id=GO:0033241
positive regulation of calcium-transporting ATPase activity	GO:1901896	1.92E-02	1.32E-01	Sumo1|1.131894484	1	5	204	52649	http://www.ebi.ac.uk/QuickGO/GTerm?id=GO:1901896
nitric oxide production involved in inflammatory response	GO:0002537	1.92E-02	1.32E-01	Slc7a2|0.867616157	1	5	204	52649	http://www.ebi.ac.uk/QuickGO/GTerm?id=GO:0002537
bronchus morphogenesis	GO:0060434	1.92E-02	1.32E-01	Tulp3|1.102496715	1	5	204	52649	http://www.ebi.ac.uk/QuickGO/GTerm?id=GO:0060434
regulation of arginine catabolic process	GO:1900081	1.92E-02	1.32E-01	Atp2b4|0.908158397	1	5	204	52649	http://www.ebi.ac.uk/QuickGO/GTerm?id=GO:1900081
positive regulation of protein localization to cilium	GO:1903566	1.92E-02	1.32E-01	Crocc|0.8735363	1	5	204	52649	http://www.ebi.ac.uk/QuickGO/GTerm?id=GO:1903566
negative regulation of arginine catabolic process	GO:1900082	1.92E-02	1.32E-01	Atp2b4|0.908158397	1	5	204	52649	http://www.ebi.ac.uk/QuickGO/GTerm?id=GO:1900082
negative regulation of the force of heart contraction	GO:0098736	1.92E-02	1.32E-01	Atp2b4|0.908158397	1	5	204	52649	http://www.ebi.ac.uk/QuickGO/GTerm?id=GO:0098736
metal incorporation into metallo-sulfur cluster	GO:0018282	1.92E-02	1.32E-01	Nfs1|1.384798808	1	5	204	52649	http://www.ebi.ac.uk/QuickGO/GTerm?id=GO:0018282
pyrimidine deoxyribonucleoside metabolic process	GO:0046125	1.92E-02	1.32E-01	Tk1|1.114723764	1	5	204	52649	http://www.ebi.ac.uk/QuickGO/GTerm?id=GO:0046125
regulation of smooth muscle cell-matrix adhesion	GO:2000097	1.92E-02	1.32E-01	Serpine1|0.895946907	1	5	204	52649	http://www.ebi.ac.uk/QuickGO/GTerm?id=GO:2000097
response to fluoride	GO:1902617	1.92E-02	1.32E-01	Col1a1|0.870673527	1	5	204	52649	http://www.ebi.ac.uk/QuickGO/GTerm?id=GO:1902617
regulation of citrulline biosynthetic process	GO:1903248	1.92E-02	1.32E-01	Atp2b4|0.908158397	1	5	204	52649	http://www.ebi.ac.uk/QuickGO/GTerm?id=GO:1903248
negative regulation of entry of bacterium into host cell	GO:2000536	1.92E-02	1.32E-01	Itgav|0.907486886	1	5	204	52649	http://www.ebi.ac.uk/QuickGO/GTerm?id=GO:2000536
negative regulation of cellular amino acid biosynthetic process	GO:2000283	1.92E-02	1.32E-01	Atp2b4|0.908158397	1	5	204	52649	http://www.ebi.ac.uk/QuickGO/GTerm?id=GO:2000283
psychomotor behavior	GO:0036343	1.92E-02	1.32E-01	Grcc10|1.647584381	1	5	204	52649	http://www.ebi.ac.uk/QuickGO/GTerm?id=GO:0036343
oxidative RNA demethylation	GO:0035513	1.92E-02	1.32E-01	Alkbh5|1.187260798	1	5	204	52649	http://www.ebi.ac.uk/QuickGO/GTerm?id=GO:0035513
response to 2,3,7,8-tetrachlorodibenzodioxine	GO:1904612	1.92E-02	1.32E-01	Abcg2|0.893727811	1	5	204	52649	http://www.ebi.ac.uk/QuickGO/GTerm?id=GO:1904612
negative regulation of protein phosphatase type 2B activity	GO:0032513	1.92E-02	1.32E-01	Fkbp1a|1.172413793	1	5	204	52649	http://www.ebi.ac.uk/QuickGO/GTerm?id=GO:0032513
dorsal root ganglion development	GO:1990791	1.92E-02	1.32E-01	Nrp2|1.107189887	1	5	204	52649	http://www.ebi.ac.uk/QuickGO/GTerm?id=GO:1990791
iron incorporation into metallo-sulfur cluster	GO:0018283	1.92E-02	1.32E-01	Nfs1|1.384798808	1	5	204	52649	http://www.ebi.ac.uk/QuickGO/GTerm?id=GO:0018283
regulation of cellular component biogenesis	GO:0044087	1.93E-02	1.33E-01	Piezo1|0.907032181;Dag1|0.890359168;RASA1|1.151425498;Ppm1f|1.13587827;Sumo1|1.131894484;Bcas3|1.20143093;Cdc42ep1|1.110817942;Brk1|0.831082628;Tmod2|0.647107268;Akap13|0.909069212;Chmp1b1|0.652892562;Sdcbp|1.215789474;Lats1|0.874853527;Crocc|0.8735363;Hjurp|1.119205298	15	2129	204	52649	http://www.ebi.ac.uk/QuickGO/GTerm?id=GO:0044087
regulation of cAMP-dependent protein kinase activity	GO:2000479	1.94E-02	1.33E-01	Atp2b4|0.908158397;Prkar2b|1.129358531	2	55	204	52649	http://www.ebi.ac.uk/QuickGO/GTerm?id=GO:2000479
positive regulation of protein targeting to membrane	GO:0090314	1.94E-02	1.33E-01	Cdk5|1.113606341;Ccl2|0.873331772	2	55	204	52649	http://www.ebi.ac.uk/QuickGO/GTerm?id=GO:0090314
regulation of ubiquitin-protein transferase activity	GO:0051438	1.94E-02	1.33E-01	Mad1l1|1.112490098;Mad2l1|1.15544181;Bub1b|0.901140684	3	146	204	52649	http://www.ebi.ac.uk/QuickGO/GTerm?id=GO:0051438
viral process	GO:0016032	1.94E-02	1.33E-01	Cul1|1.101654846;Itgav|0.907486886;Pml|1.109148431;Hmga2|1.200220022;Dag1|0.890359168;Pvr|0.887682869;Chmp1b1|0.652892562	7	696	204	52649	http://www.ebi.ac.uk/QuickGO/GTerm?id=GO:0016032
regulation of organelle organization	GO:0033043	1.95E-02	1.33E-01	Mad1l1|1.112490098;Pml|1.109148431;Lnp|0.907725322;Wapl|1.134774486;RASA1|1.151425498;Mad2l1|1.15544181;Psmd10|0.868955851;Ppm1f|1.13587827;Cyld|1.103049422;Cdc23|0.888338055;Bcas3|1.20143093;Cdc42ep1|1.110817942;Bub1b|0.901140684;Brk1|0.831082628;Tmod2|0.647107268;Rassf1|1.160994057;Akap13|0.909069212;Chmp1b1|0.652892562;Sdcbp|1.215789474;Lats1|0.874853527;Crocc|0.8735363	21	3332	204	52649	http://www.ebi.ac.uk/QuickGO/GTerm?id=GO:0033043
positive regulation of phosphorylation	GO:0042327	1.97E-02	1.34E-01	Lmnb1|0.907486886;Atp2b4|0.908158397;Yes1|0.881467545;Mydgf|1.117818374;Rbpms|1.111668427;Dag1|0.890359168;RASA1|1.151425498;Psmd10|0.868955851;Cdk5|1.113606341;Ddr2|1.152542373;Taok3|1.277255907;Ccl2|0.873331772;Fgb|1.186663023;Sdcbp|1.215789474;Lats1|0.874853527;Brat1|1.118379237	16	2329	204	52649	http://www.ebi.ac.uk/QuickGO/GTerm?id=GO:0042327
bone development	GO:0060348	1.98E-02	1.34E-01	Col1a1|0.870673527;Impad1|0.853370396;Ddr2|1.152542373;Akap13|0.909069212;Tulp3|1.102496715;Frem1|1.106635071	6	543	204	52649	http://www.ebi.ac.uk/QuickGO/GTerm?id=GO:0060348
keratinocyte differentiation	GO:0030216	1.99E-02	1.35E-01	Krt10|1.150806452;Krt17|1.125431836;Krt2|1.27761959;Lats1|0.874853527	4	264	204	52649	http://www.ebi.ac.uk/QuickGO/GTerm?id=GO:0030216
alpha-amino acid metabolic process	GO:1901605	1.99E-02	1.35E-01	Prdx4|1.156603774;Atp2b4|0.908158397;Enoph1|1.209000552;Fpgs|0.874443664;Aldh5a1|1.15285253;Nfs1|1.384798808	6	544	204	52649	http://www.ebi.ac.uk/QuickGO/GTerm?id=GO:1901605
mitochondrial transmembrane transport	GO:1990542	2.01E-02	1.35E-01	Ndufa13|0.900926586;Maip1|0.878169014	2	56	204	52649	http://www.ebi.ac.uk/QuickGO/GTerm?id=GO:1990542
keratinization	GO:0031424	2.01E-02	1.35E-01	Krt17|1.125431836;Krt2|1.27761959	2	56	204	52649	http://www.ebi.ac.uk/QuickGO/GTerm?id=GO:0031424
regulation of actin cytoskeleton organization	GO:0032956	2.01E-02	1.35E-01	RASA1|1.151425498;Ppm1f|1.13587827;Bcas3|1.20143093;Cdc42ep1|1.110817942;Brk1|0.831082628;Tmod2|0.647107268;Akap13|0.909069212;Lats1|0.874853527	8	864	204	52649	http://www.ebi.ac.uk/QuickGO/GTerm?id=GO:0032956
dorsal/ventral pattern formation	GO:0009953	2.01E-02	1.35E-01	Prkacb|1.412545235;Sufu|1.100840336;Kif3a|1.110261145;Tulp3|1.102496715	4	265	204	52649	http://www.ebi.ac.uk/QuickGO/GTerm?id=GO:0009953
hormone-mediated signaling pathway	GO:0009755	2.03E-02	1.36E-01	Hmga2|1.200220022;Med30|1.182537517;Akap13|0.909069212;Lats1|0.874853527;Kdm5d|1.164502165	5	400	204	52649	http://www.ebi.ac.uk/QuickGO/GTerm?id=GO:0009755
response to sterol	GO:0036314	2.07E-02	1.38E-01	Hmgcs1|0.88791883;Dag1|0.890359168	2	57	204	52649	http://www.ebi.ac.uk/QuickGO/GTerm?id=GO:0036314
intestinal absorption	GO:0050892	2.07E-02	1.38E-01	Abcg2|0.893727811;Dgat1|0.808318264	2	57	204	52649	http://www.ebi.ac.uk/QuickGO/GTerm?id=GO:0050892
response to iron ion	GO:0010039	2.07E-02	1.38E-01	Fkbp1a|1.172413793;Abcg2|0.893727811	2	57	204	52649	http://www.ebi.ac.uk/QuickGO/GTerm?id=GO:0010039
regulation of primary metabolic process	GO:0080090	2.08E-02	1.38E-01	Col1a1|0.870673527;Lmnb1|0.907486886;Hist1h4a|0.904739224;Tk1|1.114723764;Hist2h2ac|1.10832894;Serpine1|0.895946907;Nln|0.901830283;Atp2b4|0.908158397;Chd3|1.143622722;Srsf5|1.133635636;Serpinb1a|0.90023753;Fkbp1a|1.172413793;Ppp4r2|1.120328651;Mad1l1|1.112490098;Idh1|0.899097816;Itgav|0.907486886;Tsc22d2|1.11584237;Yes1|0.881467545;Prkar2b|1.129358531;Pml|1.109148431;Hmga2|1.200220022;Prkacb|1.4…	73	15259	204	52649	http://www.ebi.ac.uk/QuickGO/GTerm?id=GO:0080090
calcium ion transport	GO:0006816	2.08E-02	1.38E-01	Atp2b4|0.908158397;Fkbp1a|1.172413793;Itgav|0.907486886;Pml|1.109148431;Cdk5|1.113606341;Sumo1|1.131894484;Maip1|0.878169014;Ccl2|0.873331772;Ncs1|1.125398512	9	1040	204	52649	http://www.ebi.ac.uk/QuickGO/GTerm?id=GO:0006816
intracellular steroid hormone receptor signaling pathway	GO:0030518	2.09E-02	1.38E-01	Hmga2|1.200220022;Med30|1.182537517;Lats1|0.874853527;Kdm5d|1.164502165	4	268	204	52649	http://www.ebi.ac.uk/QuickGO/GTerm?id=GO:0030518
zymogen activation	GO:0031638	2.09E-02	1.38E-01	Serpine1|0.895946907;Pml|1.109148431;Dap|0.887682869;Fgb|1.186663023	4	268	204	52649	http://www.ebi.ac.uk/QuickGO/GTerm?id=GO:0031638
negative regulation of mitotic nuclear division	GO:0045839	2.12E-02	1.40E-01	Mad1l1|1.112490098;Mad2l1|1.15544181;Bub1b|0.901140684	3	151	204	52649	http://www.ebi.ac.uk/QuickGO/GTerm?id=GO:0045839
Rho protein signal transduction	GO:0007266	2.12E-02	1.40E-01	Myo9b|1.243129557;Tax1bp3|0.883682599;Trio|1.211501244;Cdc42ep1|1.110817942;Arhgef40|1.135308247;Akap13|0.909069212	6	552	204	52649	http://www.ebi.ac.uk/QuickGO/GTerm?id=GO:0007266
negative regulation of protein catabolic process	GO:0042177	2.13E-02	1.40E-01	Mad1l1|1.112490098;Pml|1.109148431;Mad2l1|1.15544181;Sufu|1.100840336;Bub1b|0.901140684	5	405	204	52649	http://www.ebi.ac.uk/QuickGO/GTerm?id=GO:0042177
modification of morphology or physiology of other organism	GO:0035821	2.14E-02	1.40E-01	Hmga2|1.200220022;Dag1|0.890359168;Gsdmdc1|1.137590168;Ccl2|0.873331772	4	270	204	52649	http://www.ebi.ac.uk/QuickGO/GTerm?id=GO:0035821
drug transport	GO:0015893	2.14E-02	1.40E-01	Abcb1b|0.883239171;Abcg2|0.893727811	2	58	204	52649	http://www.ebi.ac.uk/QuickGO/GTerm?id=GO:0015893
spinal cord dorsal/ventral patterning	GO:0021513	2.14E-02	1.40E-01	Sufu|1.100840336;Tulp3|1.102496715	2	58	204	52649	http://www.ebi.ac.uk/QuickGO/GTerm?id=GO:0021513
regulation of endocytosis	GO:0030100	2.15E-02	1.41E-01	Serpine1|0.895946907;Itgav|0.907486886;Ccl2|0.873331772;Kif3a|1.110261145;Pacsin3|1.226551628;Ahsg|0.844593037	6	554	204	52649	http://www.ebi.ac.uk/QuickGO/GTerm?id=GO:0030100
positive regulation of protein ubiquitination	GO:0031398	2.19E-02	1.42E-01	Fkbp1a|1.172413793;Psmd10|0.868955851;Hspbp1|1.209334438;Rassf1|1.160994057	4	272	204	52649	http://www.ebi.ac.uk/QuickGO/GTerm?id=GO:0031398
protein localization to chromosome	GO:0034502	2.20E-02	1.42E-01	Pml|1.109148431;Wapl|1.134774486;Bub1b|0.901140684	3	153	204	52649	http://www.ebi.ac.uk/QuickGO/GTerm?id=GO:0034502
positive regulation of peptidase activity	GO:0010952	2.21E-02	1.42E-01	Pml|1.109148431;Ndufa13|0.900926586;Ppm1f|1.13587827;Dap|0.887682869;Pcolce|1.145654506	5	409	204	52649	http://www.ebi.ac.uk/QuickGO/GTerm?id=GO:0010952
protein import	GO:0017038	2.21E-02	1.42E-01	Pml|1.109148431;Rbpms|1.111668427;Dag1|0.890359168;Ndufa13|0.900926586;Psmd10|0.868955851;Cyld|1.103049422;Sufu|1.100840336	7	715	204	52649	http://www.ebi.ac.uk/QuickGO/GTerm?id=GO:0017038
G2/M transition of mitotic cell cycle	GO:0000086	2.21E-02	1.42E-01	Lmnb1|0.907486886;Hmga2|1.200220022;Taok3|1.277255907;Lats1|0.874853527	4	273	204	52649	http://www.ebi.ac.uk/QuickGO/GTerm?id=GO:0000086
regulation of transferase activity	GO:0051338	2.22E-02	1.42E-01	Lmnb1|0.907486886;Atp2b4|0.908158397;Mad1l1|1.112490098;Prkar2b|1.129358531;Pml|1.109148431;Dag1|0.890359168;Mad2l1|1.15544181;Psmd10|0.868955851;Cdk5|1.113606341;Ppm1f|1.13587827;Ddr2|1.152542373;Taok3|1.277255907;Bub1b|0.901140684;Lats1|0.874853527;Zgpat|0.77170062	15	2167	204	52649	http://www.ebi.ac.uk/QuickGO/GTerm?id=GO:0051338
regulation of apoptotic signaling pathway	GO:2001233	2.23E-02	1.42E-01	Tpt1|0.902259215;Serpine1|0.895946907;Itgav|0.907486886;Pml|1.109148431;Ndufs3|0.881260287;Ndufa13|0.900926586;Psmd10|0.868955851;Cyld|1.103049422;Fgb|1.186663023	9	1053	204	52649	http://www.ebi.ac.uk/QuickGO/GTerm?id=GO:2001233
embryo development ending in birth or egg hatching	GO:0009792	2.24E-02	1.42E-01	Col1a1|0.870673527;Tk1|1.114723764;Wdr74|1.146459227;Prkacb|1.412545235;Abcg2|0.893727811;Sufu|1.100840336;Hba-a2|0.795332136;Sp2|0.868722261;Pofut1|1.103312303;Brk1|0.831082628;Lats1|0.874853527;Prrx1|0.855089265;Kif3a|1.110261145;Tulp3|1.102496715	14	1975	204	52649	http://www.ebi.ac.uk/QuickGO/GTerm?id=GO:0009792
cellular response to acid chemical	GO:0071229	2.25E-02	1.42E-01	Col1a1|0.870673527;Yes1|0.881467545;Ndufa13|0.900926586;Krt13|1.204188482;Ccl2|0.873331772	5	411	204	52649	http://www.ebi.ac.uk/QuickGO/GTerm?id=GO:0071229
lipid storage	GO:0019915	2.27E-02	1.42E-01	Plin2|0.903187441;Itgav|0.907486886;Dgat1|0.808318264	3	155	204	52649	http://www.ebi.ac.uk/QuickGO/GTerm?id=GO:0019915
glutamine family amino acid catabolic process	GO:0009065	2.28E-02	1.42E-01	Atp2b4|0.908158397;Aldh5a1|1.15285253	2	60	204	52649	http://www.ebi.ac.uk/QuickGO/GTerm?id=GO:0009065
cellular response to organic substance	GO:0071310	2.29E-02	1.42E-01	Col1a1|0.870673527;Serpine1|0.895946907;Hmgcs1|0.88791883;Atp2b4|0.908158397;Dcps|1.141900937;Fkbp1a|1.172413793;Yes1|0.881467545;Pml|1.109148431;Hmga2|1.200220022;Dag1|0.890359168;Ndufa13|0.900926586;RASA1|1.151425498;Sdf2|1.135308247;Krt13|1.204188482;Cdk5|1.113606341;Abcg2|0.893727811;Bcas3|1.20143093;Ccl2|0.873331772;Sfr1|1.190580504;Med30|1.182537517;Pum1|0.770353982;Akap13|0.909069212;Col4a…	29	5090	204	52649	http://www.ebi.ac.uk/QuickGO/GTerm?id=GO:0071310
positive regulation of endoplasmic reticulum tubular network organization	GO:1903373	2.30E-02	1.42E-01	Lnp|0.907725322	1	6	204	52649	http://www.ebi.ac.uk/QuickGO/GTerm?id=GO:1903373
protein localization to nuclear pore	GO:0090204	2.30E-02	1.42E-01	Sumo1|1.131894484	1	6	204	52649	http://www.ebi.ac.uk/QuickGO/GTerm?id=GO:0090204
protein urmylation	GO:0032447	2.30E-02	1.42E-01	Urm1|1.148536127	1	6	204	52649	http://www.ebi.ac.uk/QuickGO/GTerm?id=GO:0032447
dentinogenesis	GO:0097187	2.30E-02	1.42E-01	Serpine1|0.895946907	1	6	204	52649	http://www.ebi.ac.uk/QuickGO/GTerm?id=GO:0097187
post-translational protein acetylation	GO:0034421	2.30E-02	1.42E-01	Dscc1|1.122015915	1	6	204	52649	http://www.ebi.ac.uk/QuickGO/GTerm?id=GO:0034421
regulation of arginine metabolic process	GO:0000821	2.30E-02	1.42E-01	Atp2b4|0.908158397	1	6	204	52649	http://www.ebi.ac.uk/QuickGO/GTerm?id=GO:0000821
parkin-mediated mitophagy in response to mitochondrial depolarization	GO:0061734	2.30E-02	1.42E-01	Optn|1.248805173	1	6	204	52649	http://www.ebi.ac.uk/QuickGO/GTerm?id=GO:0061734
regulation of cellular response to drug	GO:2001038	2.30E-02	1.42E-01	Hmga2|1.200220022	1	6	204	52649	http://www.ebi.ac.uk/QuickGO/GTerm?id=GO:2001038
protein transport from ciliary membrane to plasma membrane	GO:1903445	2.30E-02	1.42E-01	Rilpl1|1.154861298	1	6	204	52649	http://www.ebi.ac.uk/QuickGO/GTerm?id=GO:1903445
regulation of skeletal muscle fiber differentiation	GO:1902809	2.30E-02	1.42E-01	Nln|0.901830283	1	6	204	52649	http://www.ebi.ac.uk/QuickGO/GTerm?id=GO:1902809
regulation of blood coagulation, intrinsic pathway	GO:2000266	2.30E-02	1.42E-01	Serpinc1|0.867849638	1	6	204	52649	http://www.ebi.ac.uk/QuickGO/GTerm?id=GO:2000266
hypothalamus gonadotrophin-releasing hormone neuron differentiation	GO:0021886	2.30E-02	1.42E-01	Nrp2|1.107189887	1	6	204	52649	http://www.ebi.ac.uk/QuickGO/GTerm?id=GO:0021886
regulation of adrenergic receptor signaling pathway involved in heart process	GO:1901204	2.30E-02	1.42E-01	Atp2b4|0.908158397	1	6	204	52649	http://www.ebi.ac.uk/QuickGO/GTerm?id=GO:1901204
deoxyribonucleoside catabolic process	GO:0046121	2.30E-02	1.42E-01	Dera|1.458064516	1	6	204	52649	http://www.ebi.ac.uk/QuickGO/GTerm?id=GO:0046121
hypothalamus gonadotrophin-releasing hormone neuron development	GO:0021888	2.30E-02	1.42E-01	Nrp2|1.107189887	1	6	204	52649	http://www.ebi.ac.uk/QuickGO/GTerm?id=GO:0021888
mitochondrial electron transport, succinate to ubiquinone	GO:0006121	2.30E-02	1.42E-01	Sdhc|1.183679039	1	6	204	52649	http://www.ebi.ac.uk/QuickGO/GTerm?id=GO:0006121
vestibulocochlear nerve morphogenesis	GO:0021648	2.30E-02	1.42E-01	Nrp2|1.107189887	1	6	204	52649	http://www.ebi.ac.uk/QuickGO/GTerm?id=GO:0021648
establishment or maintenance of cell polarity regulating cell shape	GO:0071963	2.30E-02	1.42E-01	Kif3a|1.110261145	1	6	204	52649	http://www.ebi.ac.uk/QuickGO/GTerm?id=GO:0071963
trigeminal ganglion development	GO:0061551	2.30E-02	1.42E-01	Nrp2|1.107189887	1	6	204	52649	http://www.ebi.ac.uk/QuickGO/GTerm?id=GO:0061551
negative regulation of proteasomal ubiquitin-dependent protein catabolic process	GO:0032435	2.31E-02	1.42E-01	Mad1l1|1.112490098;Mad2l1|1.15544181;Bub1b|0.901140684	3	156	204	52649	http://www.ebi.ac.uk/QuickGO/GTerm?id=GO:0032435
activation of GTPase activity	GO:0090630	2.31E-02	1.42E-01	RASA1|1.151425498;Tax1bp3|0.883682599;Bcas3|1.20143093	3	156	204	52649	http://www.ebi.ac.uk/QuickGO/GTerm?id=GO:0090630
protein dephosphorylation	GO:0006470	2.33E-02	1.43E-01	Fkbp1a|1.172413793;Cd2bp2|1.103575184;Ppm1f|1.13587827;Nceh1|0.896846099;Ppp2r5c|1.114164905;Rprd1a|1.20176163;Ppm1n|1.12397133	7	723	204	52649	http://www.ebi.ac.uk/QuickGO/GTerm?id=GO:0006470
positive regulation of extracellular matrix organization	GO:1903055	2.33E-02	1.43E-01	Dag1|0.890359168;Ppm1f|1.13587827;Ddr2|1.152542373;Cdc42ep1|1.110817942;Brk1|0.831082628	5	415	204	52649	http://www.ebi.ac.uk/QuickGO/GTerm?id=GO:1903055
regulation of nucleocytoplasmic transport	GO:0046822	2.33E-02	1.43E-01	Rbpms|1.111668427;Psmd10|0.868955851;Cdk5|1.113606341;Cyld|1.103049422;Sufu|1.100840336	5	415	204	52649	http://www.ebi.ac.uk/QuickGO/GTerm?id=GO:0046822
signal transduction involved in DNA integrity checkpoint	GO:0072401	2.35E-02	1.43E-01	Pml|1.109148431;Ppp2r5c|1.114164905	2	61	204	52649	http://www.ebi.ac.uk/QuickGO/GTerm?id=GO:0072401
adrenergic receptor signaling pathway	GO:0071875	2.35E-02	1.43E-01	Atp2b4|0.908158397;Akap13|0.909069212	2	61	204	52649	http://www.ebi.ac.uk/QuickGO/GTerm?id=GO:0071875
signal transduction involved in DNA damage checkpoint	GO:0072422	2.35E-02	1.43E-01	Pml|1.109148431;Ppp2r5c|1.114164905	2	61	204	52649	http://www.ebi.ac.uk/QuickGO/GTerm?id=GO:0072422
spinal cord patterning	GO:0021511	2.35E-02	1.43E-01	Sufu|1.100840336;Tulp3|1.102496715	2	61	204	52649	http://www.ebi.ac.uk/QuickGO/GTerm?id=GO:0021511
macromolecule localization	GO:0033036	2.36E-02	1.43E-01	Col1a1|0.870673527;Arf2|0.850798057;Fkbp1a|1.172413793;Plin2|0.903187441;Itgav|0.907486886;Pml|1.109148431;Wapl|1.134774486;Rbpms|1.111668427;Dag1|0.890359168;Gsdmdc1|1.137590168;Ndufa13|0.900926586;Psmd10|0.868955851;Cdk5|1.113606341;Tax1bp3|0.883682599;Wdr45b|0.850335415;Pdzd11|1.197198572;Cyld|1.103049422;Sufu|1.100840336;Sumo1|1.131894484;Kptn|1.27014756;Bcas3|1.20143093;Tor1aip2|1.125398512;…	38	7099	204	52649	http://www.ebi.ac.uk/QuickGO/GTerm?id=GO:0033036
bone morphogenesis	GO:0060349	2.37E-02	1.44E-01	Col1a1|0.870673527;Impad1|0.853370396;Ddr2|1.152542373;Frem1|1.106635071	4	279	204	52649	http://www.ebi.ac.uk/QuickGO/GTerm?id=GO:0060349
negative regulation of angiogenesis	GO:0016525	2.37E-02	1.44E-01	Serpine1|0.895946907;Pml|1.109148431;Ccl2|0.873331772;Col4a2|1.110524927	4	279	204	52649	http://www.ebi.ac.uk/QuickGO/GTerm?id=GO:0016525
negative regulation of cell adhesion	GO:0007162	2.40E-02	1.45E-01	Col1a1|0.870673527;Serpine1|0.895946907;Mad1l1|1.112490098;RASA1|1.151425498;Cyld|1.103049422;Bcas3|1.20143093	6	568	204	52649	http://www.ebi.ac.uk/QuickGO/GTerm?id=GO:0007162
skeletal system development	GO:0001501	2.40E-02	1.45E-01	Col1a1|0.870673527;Impad1|0.853370396;Hmga2|1.200220022;Lnp|0.907725322;Ddr2|1.152542373;Acp2|1.158974359;Akap13|0.909069212;Prrx1|0.855089265;Tulp3|1.102496715;Frem1|1.106635071	10	1244	204	52649	http://www.ebi.ac.uk/QuickGO/GTerm?id=GO:0001501
positive regulation of cysteine-type endopeptidase activity involved in apoptotic process	GO:0043280	2.40E-02	1.45E-01	Pml|1.109148431;Ndufa13|0.900926586;Ppm1f|1.13587827;Dap|0.887682869	4	280	204	52649	http://www.ebi.ac.uk/QuickGO/GTerm?id=GO:0043280
response to organic substance	GO:0010033	2.40E-02	1.45E-01	Col1a1|0.870673527;Tk1|1.114723764;Serpine1|0.895946907;Hmgcs1|0.88791883;Ccdc47|0.897983393;Atp2b4|0.908158397;Srsf5|1.133635636;Dcps|1.141900937;Hspe1|0.89549763;Fkbp1a|1.172413793;Idh1|0.899097816;Plin2|0.903187441;Yes1|0.881467545;Prkar2b|1.129358531;Pml|1.109148431;Hmga2|1.200220022;Prkacb|1.412545235;Dag1|0.890359168;Ndufa13|0.900926586;RASA1|1.151425498;Sdf2|1.135308247;Krt13|1.204188482;C…	37	6884	204	52649	http://www.ebi.ac.uk/QuickGO/GTerm?id=GO:0010033
embryonic digit morphogenesis	GO:0042733	2.42E-02	1.45E-01	Impad1|0.853370396;Lnp|0.907725322;Tulp3|1.102496715	3	159	204	52649	http://www.ebi.ac.uk/QuickGO/GTerm?id=GO:0042733
detoxification	GO:0098754	2.42E-02	1.45E-01	Prdx4|1.156603774;Gsr|1.163061114;Hba-a2|0.795332136	3	159	204	52649	http://www.ebi.ac.uk/QuickGO/GTerm?id=GO:0098754
signal transduction involved in cell cycle checkpoint	GO:0072395	2.43E-02	1.45E-01	Pml|1.109148431;Ppp2r5c|1.114164905	2	62	204	52649	http://www.ebi.ac.uk/QuickGO/GTerm?id=GO:0072395
centrosome cycle	GO:0007098	2.43E-02	1.45E-01	Chd3|1.143622722;Chmp1b1|0.652892562;Crocc|0.8735363;Kif3a|1.110261145	4	281	204	52649	http://www.ebi.ac.uk/QuickGO/GTerm?id=GO:0007098
cell differentiation	GO:0030154	2.45E-02	1.46E-01	Col1a1|0.870673527;Hist1h4a|0.904739224;Tagln2|1.122313611;Abcb1b|0.883239171;Tpt1|0.902259215;Tagln|1.161577952;Serpine1|0.895946907;Impad1|0.853370396;Nln|0.901830283;Ccdc47|0.897983393;Hspe1|0.89549763;Ppp4r2|1.120328651;Itgav|0.907486886;Krt10|1.150806452;Krt75|1.117522499;Yes1|0.881467545;Pml|1.109148431;Hmga2|1.200220022;Lnp|0.907725322;Dag1|0.890359168;Krt17|1.125431836;Lrrc8c|1.128525812;…	50	9877	204	52649	http://www.ebi.ac.uk/QuickGO/GTerm?id=GO:0030154
regulation of transcription factor import into nucleus	GO:0042990	2.46E-02	1.47E-01	Psmd10|0.868955851;Cyld|1.103049422;Sufu|1.100840336	3	160	204	52649	http://www.ebi.ac.uk/QuickGO/GTerm?id=GO:0042990
animal organ morphogenesis	GO:0009887	2.48E-02	1.47E-01	Col1a1|0.870673527;Cul1|1.101654846;Serpine1|0.895946907;Impad1|0.853370396;Fkbp1a|1.172413793;Pml|1.109148431;Hmga2|1.200220022;Dag1|0.890359168;Krt13|1.204188482;Grcc10|1.647584381;Sufu|1.100840336;Ddr2|1.152542373;Prrx1|0.855089265;Kif3a|1.110261145;Tulp3|1.102496715;Nrp2|1.107189887;Frem1|1.106635071	17	2596	204	52649	http://www.ebi.ac.uk/QuickGO/GTerm?id=GO:0009887
negative regulation of cell death	GO:0060548	2.48E-02	1.47E-01	Tpt1|0.902259215;Serpine1|0.895946907;Dcps|1.141900937;Itgav|0.907486886;Ndufs3|0.881260287;Hmga2|1.200220022;Serpinb2|0.908180301;Mydgf|1.117818374;Ndufa13|0.900926586;RASA1|1.151425498;Mad2l1|1.15544181;Psmd10|0.868955851;Cdk5|1.113606341;Ccl2|0.873331772;Fgb|1.186663023;Optn|1.248805173	16	2396	204	52649	http://www.ebi.ac.uk/QuickGO/GTerm?id=GO:0060548
negative regulation of blood vessel morphogenesis	GO:2000181	2.48E-02	1.47E-01	Serpine1|0.895946907;Pml|1.109148431;Ccl2|0.873331772;Col4a2|1.110524927	4	283	204	52649	http://www.ebi.ac.uk/QuickGO/GTerm?id=GO:2000181
negative regulation of endothelial cell apoptotic process	GO:2000352	2.50E-02	1.48E-01	Serpine1|0.895946907;Fgb|1.186663023	2	63	204	52649	http://www.ebi.ac.uk/QuickGO/GTerm?id=GO:2000352
protein homotetramerization	GO:0051289	2.50E-02	1.48E-01	Tk1|1.114723764;Aldh5a1|1.15285253;Crtc2|0.899121766	3	161	204	52649	http://www.ebi.ac.uk/QuickGO/GTerm?id=GO:0051289
DNA damage checkpoint	GO:0000077	2.51E-02	1.48E-01	Pml|1.109148431;Hmga2|1.200220022;Ppp2r5c|1.114164905;Taok3|1.277255907	4	284	204	52649	http://www.ebi.ac.uk/QuickGO/GTerm?id=GO:0000077
intrinsic apoptotic signaling pathway	GO:0097193	2.52E-02	1.48E-01	Tpt1|0.902259215;Pml|1.109148431;Ndufs3|0.881260287;Ndufa13|0.900926586;Ppm1f|1.13587827;Cyld|1.103049422;Ppp2r5c|1.114164905	7	735	204	52649	http://www.ebi.ac.uk/QuickGO/GTerm?id=GO:0097193
movement in environment of other organism involved in symbiotic interaction	GO:0052192	2.54E-02	1.49E-01	Itgav|0.907486886;Pml|1.109148431;Pvr|0.887682869	3	162	204	52649	http://www.ebi.ac.uk/QuickGO/GTerm?id=GO:0052192
movement in host environment	GO:0052126	2.54E-02	1.49E-01	Itgav|0.907486886;Pml|1.109148431;Pvr|0.887682869	3	162	204	52649	http://www.ebi.ac.uk/QuickGO/GTerm?id=GO:0052126
reactive oxygen species metabolic process	GO:0072593	2.54E-02	1.49E-01	Prdx4|1.156603774;Atp2b4|0.908158397;Ndufs3|0.881260287;Ndufa13|0.900926586;Slc7a2|0.867616157;Sh3pxd2a|0.881467545	6	576	204	52649	http://www.ebi.ac.uk/QuickGO/GTerm?id=GO:0072593
single organism reproductive process	GO:0044702	2.55E-02	1.49E-01	Tpt1|0.902259215;Prdx4|1.156603774;Tk1|1.114723764;Hmgcs1|0.88791883;Atp2b4|0.908158397;Gsr|1.163061114;Idh1|0.899097816;Hmga2|1.200220022;Prkacb|1.412545235;Wapl|1.134774486;Abcg2|0.893727811;Bub1b|0.901140684;Ccl2|0.873331772;Pum1|0.770353982;Cfap157|0.898884405;Alkbh5|1.187260798;Vmp1|0.908396947;Ahsg|0.844593037;Spin2g|1.231176799	19	3011	204	52649	http://www.ebi.ac.uk/QuickGO/GTerm?id=GO:0044702
transcription factor import into nucleus	GO:0042991	2.58E-02	1.51E-01	Psmd10|0.868955851;Cyld|1.103049422;Sufu|1.100840336	3	163	204	52649	http://www.ebi.ac.uk/QuickGO/GTerm?id=GO:0042991
negative regulation of extrinsic apoptotic signaling pathway via death domain receptors	GO:1902042	2.65E-02	1.53E-01	Serpine1|0.895946907;Fgb|1.186663023	2	65	204	52649	http://www.ebi.ac.uk/QuickGO/GTerm?id=GO:1902042
epithelium development	GO:0060429	2.67E-02	1.53E-01	Tagln2|1.122313611;Abcb1b|0.883239171;Tagln|1.161577952;Serpine1|0.895946907;Krt10|1.150806452;Pml|1.109148431;Hmga2|1.200220022;Prkacb|1.412545235;Dag1|0.890359168;Krt17|1.125431836;Sufu|1.100840336;Krt2|1.27761959;Rilpl1|1.154861298;Pofut1|1.103312303;Fndc3b|1.181942171;Lats1|0.874853527;Kif3a|1.110261145;Tulp3|1.102496715	18	2822	204	52649	http://www.ebi.ac.uk/QuickGO/GTerm?id=GO:0060429
cranial ganglion development	GO:0061550	2.68E-02	1.53E-01	Nrp2|1.107189887	1	7	204	52649	http://www.ebi.ac.uk/QuickGO/GTerm?id=GO:0061550
negative regulation of APC-Cdc20 complex activity	GO:0060564	2.68E-02	1.53E-01	Mad2l1|1.15544181	1	7	204	52649	http://www.ebi.ac.uk/QuickGO/GTerm?id=GO:0060564
negative regulation of cellular amino acid metabolic process	GO:0045763	2.68E-02	1.53E-01	Atp2b4|0.908158397	1	7	204	52649	http://www.ebi.ac.uk/QuickGO/GTerm?id=GO:0045763
protein import into mitochondrial inner membrane	GO:0045039	2.68E-02	1.53E-01	Ndufa13|0.900926586	1	7	204	52649	http://www.ebi.ac.uk/QuickGO/GTerm?id=GO:0045039
semaphorin-plexin signaling pathway involved in neuron projection guidance	GO:1902285	2.68E-02	1.53E-01	Nrp2|1.107189887	1	7	204	52649	http://www.ebi.ac.uk/QuickGO/GTerm?id=GO:1902285
inner cell mass cellular morphogenesis	GO:0001828	2.68E-02	1.53E-01	Lats1|0.874853527	1	7	204	52649	http://www.ebi.ac.uk/QuickGO/GTerm?id=GO:0001828
regulation of endoplasmic reticulum tubular network organization	GO:1903371	2.68E-02	1.53E-01	Lnp|0.907725322	1	7	204	52649	http://www.ebi.ac.uk/QuickGO/GTerm?id=GO:1903371
endoplasmic reticulum membrane fusion	GO:0016320	2.68E-02	1.53E-01	Vcpip1|1.151963421	1	7	204	52649	http://www.ebi.ac.uk/QuickGO/GTerm?id=GO:0016320
response to cortisol	GO:0051414	2.68E-02	1.53E-01	Tk1|1.114723764	1	7	204	52649	http://www.ebi.ac.uk/QuickGO/GTerm?id=GO:0051414
negative regulation of double-strand break repair via nonhomologous end joining	GO:2001033	2.68E-02	1.53E-01	Hmga2|1.200220022	1	7	204	52649	http://www.ebi.ac.uk/QuickGO/GTerm?id=GO:2001033
ciliary basal body organization	GO:0032053	2.68E-02	1.53E-01	Crocc|0.8735363	1	7	204	52649	http://www.ebi.ac.uk/QuickGO/GTerm?id=GO:0032053
osteoclast fusion	GO:0072675	2.68E-02	1.53E-01	Sh3pxd2a|0.881467545	1	7	204	52649	http://www.ebi.ac.uk/QuickGO/GTerm?id=GO:0072675
angiogenesis	GO:0001525	2.68E-02	1.53E-01	Serpine1|0.895946907;Pml|1.109148431;Hmga2|1.200220022;Mydgf|1.117818374;Dag1|0.890359168;Pofut1|1.103312303;Ccl2|0.873331772;Col4a2|1.110524927;Nrp2|1.107189887	9	1088	204	52649	http://www.ebi.ac.uk/QuickGO/GTerm?id=GO:0001525
regulation of sequence-specific DNA binding transcription factor activity	GO:0051090	2.69E-02	1.53E-01	Hmga2|1.200220022;Psmd10|0.868955851;Dap|0.887682869;Cyld|1.103049422;Sufu|1.100840336;Sumo1|1.131894484;Ddr2|1.152542373;Crtc2|0.899121766	8	914	204	52649	http://www.ebi.ac.uk/QuickGO/GTerm?id=GO:0051090
negative regulation of programmed cell death	GO:0043069	2.71E-02	1.54E-01	Tpt1|0.902259215;Serpine1|0.895946907;Dcps|1.141900937;Itgav|0.907486886;Ndufs3|0.881260287;Hmga2|1.200220022;Serpinb2|0.908180301;Mydgf|1.117818374;Ndufa13|0.900926586;RASA1|1.151425498;Mad2l1|1.15544181;Psmd10|0.868955851;Ccl2|0.873331772;Fgb|1.186663023;Optn|1.248805173	15	2223	204	52649	http://www.ebi.ac.uk/QuickGO/GTerm?id=GO:0043069
negative regulation of response to DNA damage stimulus	GO:2001021	2.71E-02	1.54E-01	Tpt1|0.902259215;Hmga2|1.200220022;Psmd10|0.868955851	3	166	204	52649	http://www.ebi.ac.uk/QuickGO/GTerm?id=GO:2001021
positive regulation of protein phosphorylation	GO:0001934	2.73E-02	1.54E-01	Lmnb1|0.907486886;Atp2b4|0.908158397;Yes1|0.881467545;Mydgf|1.117818374;Rbpms|1.111668427;Dag1|0.890359168;RASA1|1.151425498;Psmd10|0.868955851;Cdk5|1.113606341;Ddr2|1.152542373;Taok3|1.277255907;Ccl2|0.873331772;Fgb|1.186663023;Lats1|0.874853527;Brat1|1.118379237	15	2225	204	52649	http://www.ebi.ac.uk/QuickGO/GTerm?id=GO:0001934
regulation of response to stress	GO:0080134	2.82E-02	1.59E-01	Lmnb1|0.907486886;Tpt1|0.902259215;Serpine1|0.895946907;Atp2b4|0.908158397;Ppp4r2|1.120328651;Pml|1.109148431;Hmga2|1.200220022;Serpinc1|0.867849638;Psmd10|0.868955851;Slc7a2|0.867616157;Taok3|1.277255907;Ccl2|0.873331772;Pum1|0.770353982;Krt1|1.126494818;Pvr|0.887682869;Fgb|1.186663023;Alkbh5|1.187260798;Optn|1.248805173;Prrx1|0.855089265;Ahsg|0.844593037	20	3253	204	52649	http://www.ebi.ac.uk/QuickGO/GTerm?id=GO:0080134
regulation of actin filament polymerization	GO:0030833	2.83E-02	1.60E-01	RASA1|1.151425498;Cdc42ep1|1.110817942;Brk1|0.831082628;Tmod2|0.647107268;Lats1|0.874853527	5	437	204	52649	http://www.ebi.ac.uk/QuickGO/GTerm?id=GO:0030833
negative regulation of cell growth	GO:0030308	2.83E-02	1.60E-01	Pml|1.109148431;Ndufs3|0.881260287;Ndufa13|0.900926586;Cdk5|1.113606341;Ahsg|0.844593037	5	437	204	52649	http://www.ebi.ac.uk/QuickGO/GTerm?id=GO:0030308
regulation of ligase activity	GO:0051340	2.83E-02	1.60E-01	Mad1l1|1.112490098;Mad2l1|1.15544181;Bub1b|0.901140684	3	169	204	52649	http://www.ebi.ac.uk/QuickGO/GTerm?id=GO:0051340
membrane organization	GO:0061024	2.84E-02	1.60E-01	Rhot2|0.89549763;Ndufa13|0.900926586;Cdk5|1.113606341;Pdzd11|1.197198572;Sumo1|1.131894484;Tor1aip2|1.125398512;Rilpl1|1.154861298;Maip1|0.878169014;Ccl2|0.873331772;Vcpip1|1.151963421;Chmp1b1|0.652892562;Apoo|1.106080548;Optn|1.248805173;Kif3a|1.110261145;Pacsin3|1.226551628;Tulp3|1.102496715	16	2437	204	52649	http://www.ebi.ac.uk/QuickGO/GTerm?id=GO:0061024
peptide transport	GO:0015833	2.87E-02	1.60E-01	Col1a1|0.870673527;Arf2|0.850798057;Pml|1.109148431;Hmga2|1.200220022;Dag1|0.890359168;Gsdmdc1|1.137590168;Ndufa13|0.900926586;Psmd10|0.868955851;Cdk5|1.113606341;Cyld|1.103049422;Sufu|1.100840336;Bcas3|1.20143093;Rilpl1|1.154861298;Ccl2|0.873331772;Washc4|0.83677686;Chmp1b1|0.652892562;Fgb|1.186663023;Optn|1.248805173;Kdelr3|0.870469956;Dgat1|0.808318264;Kif3a|1.110261145	21	3469	204	52649	http://www.ebi.ac.uk/QuickGO/GTerm?id=GO:0015833
stem cell differentiation	GO:0048863	2.87E-02	1.60E-01	Col1a1|0.870673527;Tpt1|0.902259215;Hmga2|1.200220022;Dag1|0.890359168;Med30|1.182537517;Pum1|0.770353982;Prrx1|0.855089265;Nrp2|1.107189887	8	926	204	52649	http://www.ebi.ac.uk/QuickGO/GTerm?id=GO:0048863
SMAD protein import into nucleus	GO:0007184	2.88E-02	1.60E-01	Pml|1.109148431;Rbpms|1.111668427	2	68	204	52649	http://www.ebi.ac.uk/QuickGO/GTerm?id=GO:0007184
regulation of protein targeting to membrane	GO:0090313	2.88E-02	1.60E-01	Cdk5|1.113606341;Ccl2|0.873331772	2	68	204	52649	http://www.ebi.ac.uk/QuickGO/GTerm?id=GO:0090313
NF-kappaB import into nucleus	GO:0042348	2.88E-02	1.60E-01	Psmd10|0.868955851;Cyld|1.103049422	2	68	204	52649	http://www.ebi.ac.uk/QuickGO/GTerm?id=GO:0042348
regulation of NF-kappaB import into nucleus	GO:0042345	2.88E-02	1.60E-01	Psmd10|0.868955851;Cyld|1.103049422	2	68	204	52649	http://www.ebi.ac.uk/QuickGO/GTerm?id=GO:0042345
cellular response to estradiol stimulus	GO:0071392	2.88E-02	1.60E-01	Abcg2|0.893727811;Ccl2|0.873331772	2	68	204	52649	http://www.ebi.ac.uk/QuickGO/GTerm?id=GO:0071392
negative regulation of vasculature development	GO:1901343	2.90E-02	1.60E-01	Serpine1|0.895946907;Pml|1.109148431;Ccl2|0.873331772;Col4a2|1.110524927	4	297	204	52649	http://www.ebi.ac.uk/QuickGO/GTerm?id=GO:1901343
regulation of receptor activity	GO:0010469	2.90E-02	1.60E-01	Serpine1|0.895946907;Fkbp1a|1.172413793;Cdk5|1.113606341;Zgpat|0.77170062	4	297	204	52649	http://www.ebi.ac.uk/QuickGO/GTerm?id=GO:0010469
interaction with host	GO:0051701	2.90E-02	1.60E-01	Itgav|0.907486886;Pml|1.109148431;Dag1|0.890359168;Pvr|0.887682869	4	297	204	52649	http://www.ebi.ac.uk/QuickGO/GTerm?id=GO:0051701
nitrogen compound transport	GO:0071705	2.90E-02	1.60E-01	Col1a1|0.870673527;Arf2|0.850798057;Pml|1.109148431;Hmga2|1.200220022;Dag1|0.890359168;Gsdmdc1|1.137590168;Ndufa13|0.900926586;Psmd10|0.868955851;Cdk5|1.113606341;Abcg2|0.893727811;Cyld|1.103049422;Slc7a2|0.867616157;Sufu|1.100840336;Bcas3|1.20143093;Rilpl1|1.154861298;Slc7a5|0.876407129;Ccl2|0.873331772;Washc4|0.83677686;Chmp1b1|0.652892562;Fgb|1.186663023;Alkbh5|1.187260798;Optn|1.248805173;Kde…	25	4323	204	52649	http://www.ebi.ac.uk/QuickGO/GTerm?id=GO:0071705
growth	GO:0040007	2.91E-02	1.60E-01	Itgav|0.907486886;Pml|1.109148431;Ndufs3|0.881260287;Hmga2|1.200220022;Dag1|0.890359168;Krt17|1.125431836;Ndufa13|0.900926586;Psmd10|0.868955851;Cdk5|1.113606341;Ppm1f|1.13587827;Ddr2|1.152542373;Sp2|0.868722261;Sdcbp|1.215789474;Lats1|0.874853527;Brat1|1.118379237;Ahsg|0.844593037;Nrp2|1.107189887	17	2647	204	52649	http://www.ebi.ac.uk/QuickGO/GTerm?id=GO:0040007
tRNA modification	GO:0006400	2.92E-02	1.60E-01	Trmt1|0.885458402;Trub1|1.157497303;Urm1|1.148536127	3	171	204	52649	http://www.ebi.ac.uk/QuickGO/GTerm?id=GO:0006400
regulation of programmed cell death	GO:0043067	2.92E-02	1.60E-01	Tpt1|0.902259215;Serpine1|0.895946907;Dcps|1.141900937;Itgav|0.907486886;Pml|1.109148431;Ndufs3|0.881260287;Hmga2|1.200220022;Serpinb2|0.908180301;Mydgf|1.117818374;Ndufa13|0.900926586;RASA1|1.151425498;Mad2l1|1.15544181;Psmd10|0.868955851;Cdk5|1.113606341;Ppm1f|1.13587827;Dap|0.887682869;Cyld|1.103049422;Taok3|1.277255907;Ccl2|0.873331772;Fgb|1.186663023;Lats1|0.874853527;Optn|1.248805173	22	3686	204	52649	http://www.ebi.ac.uk/QuickGO/GTerm?id=GO:0043067
glycosyl compound metabolic process	GO:1901657	2.93E-02	1.60E-01	Tk1|1.114723764;Dera|1.458064516;Tcirg1|0.881232361;Abcg2|0.893727811;Ndufb8|0.795913785;Uqcrb|0.856778087;Sdhc|1.183679039	7	759	204	52649	http://www.ebi.ac.uk/QuickGO/GTerm?id=GO:1901657
response to stress	GO:0006950	2.96E-02	1.60E-01	Col1a1|0.870673527;Lmnb1|0.907486886;Tpt1|0.902259215;Serpine1|0.895946907;Ccdc47|0.897983393;Atp2b4|0.908158397;Srsf5|1.133635636;Hspe1|0.89549763;Ppp4r2|1.120328651;Idh1|0.899097816;Tsc22d2|1.11584237;Yes1|0.881467545;Pml|1.109148431;Hmga2|1.200220022;Lnp|0.907725322;Serpinb2|0.908180301;Bod1l|0.887446909;Dag1|0.890359168;Gsdmdc1|1.137590168;Serpinc1|0.867849638;Sdf2|1.135308247;Chd6|1.10581732…	46	9056	204	52649	http://www.ebi.ac.uk/QuickGO/GTerm?id=GO:0006950
regulation of interleukin-1 beta secretion	GO:0050706	2.96E-02	1.60E-01	Pml|1.109148431;Gsdmdc1|1.137590168	2	69	204	52649	http://www.ebi.ac.uk/QuickGO/GTerm?id=GO:0050706
endochondral bone morphogenesis	GO:0060350	2.96E-02	1.60E-01	Col1a1|0.870673527;Impad1|0.853370396;Ddr2|1.152542373	3	172	204	52649	http://www.ebi.ac.uk/QuickGO/GTerm?id=GO:0060350
regulation of nuclear division	GO:0051783	3.00E-02	1.60E-01	Mad1l1|1.112490098;Mad2l1|1.15544181;Cdc23|0.888338055;Bub1b|0.901140684;Chmp1b1|0.652892562	5	444	204	52649	http://www.ebi.ac.uk/QuickGO/GTerm?id=GO:0051783
negative regulation of nuclear division	GO:0051784	3.01E-02	1.60E-01	Mad1l1|1.112490098;Mad2l1|1.15544181;Bub1b|0.901140684	3	173	204	52649	http://www.ebi.ac.uk/QuickGO/GTerm?id=GO:0051784
establishment of chromosome localization	GO:0051303	3.01E-02	1.60E-01	Mad1l1|1.112490098;Cdc23|0.888338055;Chmp1b1|0.652892562	3	173	204	52649	http://www.ebi.ac.uk/QuickGO/GTerm?id=GO:0051303
regulation of growth	GO:0040008	3.02E-02	1.60E-01	Pml|1.109148431;Ndufs3|0.881260287;Hmga2|1.200220022;Krt17|1.125431836;Ndufa13|0.900926586;Psmd10|0.868955851;Cdk5|1.113606341;Ppm1f|1.13587827;Sdcbp|1.215789474;Lats1|0.874853527;Brat1|1.118379237;Ahsg|0.844593037	12	1669	204	52649	http://www.ebi.ac.uk/QuickGO/GTerm?id=GO:0040008
response to inorganic substance	GO:0010035	3.02E-02	1.60E-01	Col1a1|0.870673527;Tk1|1.114723764;Hmgcs1|0.88791883;Atp2b4|0.908158397;Fkbp1a|1.172413793;Krt10|1.150806452;Abcg2|0.893727811;Sumo1|1.131894484;Fgb|1.186663023	9	1112	204	52649	http://www.ebi.ac.uk/QuickGO/GTerm?id=GO:0010035
glutamate metabolic process	GO:0006536	3.04E-02	1.60E-01	Fpgs|0.874443664;Aldh5a1|1.15285253	2	70	204	52649	http://www.ebi.ac.uk/QuickGO/GTerm?id=GO:0006536
regulation of intracellular steroid hormone receptor signaling pathway	GO:0033143	3.05E-02	1.60E-01	Hmga2|1.200220022;Lats1|0.874853527;Kdm5d|1.164502165	3	174	204	52649	http://www.ebi.ac.uk/QuickGO/GTerm?id=GO:0033143
chromosome localization	GO:0050000	3.05E-02	1.60E-01	Mad1l1|1.112490098;Cdc23|0.888338055;Chmp1b1|0.652892562	3	174	204	52649	http://www.ebi.ac.uk/QuickGO/GTerm?id=GO:0050000
negative regulation of nitric oxide mediated signal transduction	GO:0010751	3.06E-02	1.60E-01	Atp2b4|0.908158397	1	8	204	52649	http://www.ebi.ac.uk/QuickGO/GTerm?id=GO:0010751
negative regulation of receptor recycling	GO:0001920	3.06E-02	1.60E-01	Optn|1.248805173	1	8	204	52649	http://www.ebi.ac.uk/QuickGO/GTerm?id=GO:0001920
motor behavior	GO:0061744	3.06E-02	1.60E-01	Grcc10|1.647584381	1	8	204	52649	http://www.ebi.ac.uk/QuickGO/GTerm?id=GO:0061744
nitrate metabolic process	GO:0042126	3.06E-02	1.60E-01	Suox|1.333722287	1	8	204	52649	http://www.ebi.ac.uk/QuickGO/GTerm?id=GO:0042126
drug export	GO:0046618	3.06E-02	1.60E-01	Abcg2|0.893727811	1	8	204	52649	http://www.ebi.ac.uk/QuickGO/GTerm?id=GO:0046618
hypothalamus cell migration	GO:0021855	3.06E-02	1.60E-01	Nrp2|1.107189887	1	8	204	52649	http://www.ebi.ac.uk/QuickGO/GTerm?id=GO:0021855
cellular response to high density lipoprotein particle stimulus	GO:0071403	3.06E-02	1.60E-01	Ccl2|0.873331772	1	8	204	52649	http://www.ebi.ac.uk/QuickGO/GTerm?id=GO:0071403
dephosphorylation of RNA polymerase II C-terminal domain	GO:0070940	3.06E-02	1.60E-01	Rprd1a|1.20176163	1	8	204	52649	http://www.ebi.ac.uk/QuickGO/GTerm?id=GO:0070940
tryptophan transport	GO:0015827	3.06E-02	1.60E-01	Slc7a5|0.876407129	1	8	204	52649	http://www.ebi.ac.uk/QuickGO/GTerm?id=GO:0015827
neural crest cell migration involved in autonomic nervous system development	GO:1901166	3.06E-02	1.60E-01	Nrp2|1.107189887	1	8	204	52649	http://www.ebi.ac.uk/QuickGO/GTerm?id=GO:1901166
regulation of vascular wound healing	GO:0061043	3.06E-02	1.60E-01	Serpine1|0.895946907	1	8	204	52649	http://www.ebi.ac.uk/QuickGO/GTerm?id=GO:0061043
regulation of translation in response to oxidative stress	GO:0043556	3.06E-02	1.60E-01	Pml|1.109148431	1	8	204	52649	http://www.ebi.ac.uk/QuickGO/GTerm?id=GO:0043556
negative regulation of translation in response to oxidative stress	GO:0032938	3.06E-02	1.60E-01	Pml|1.109148431	1	8	204	52649	http://www.ebi.ac.uk/QuickGO/GTerm?id=GO:0032938
positive regulation of transcription from RNA polymerase II promoter in response to oxidative stress	GO:0036091	3.06E-02	1.60E-01	Chd6|1.10581732	1	8	204	52649	http://www.ebi.ac.uk/QuickGO/GTerm?id=GO:0036091
motile primary cilium assembly	GO:1903887	3.06E-02	1.60E-01	Kif3a|1.110261145	1	8	204	52649	http://www.ebi.ac.uk/QuickGO/GTerm?id=GO:1903887
negative regulation of adrenergic receptor signaling pathway	GO:0071878	3.06E-02	1.60E-01	Atp2b4|0.908158397	1	8	204	52649	http://www.ebi.ac.uk/QuickGO/GTerm?id=GO:0071878
cellular response to menadione	GO:0036245	3.06E-02	1.60E-01	Dcps|1.141900937	1	8	204	52649	http://www.ebi.ac.uk/QuickGO/GTerm?id=GO:0036245
negative regulation of intestinal absorption	GO:1904479	3.06E-02	1.60E-01	Abcg2|0.893727811	1	8	204	52649	http://www.ebi.ac.uk/QuickGO/GTerm?id=GO:1904479
negative regulation of low-density lipoprotein particle receptor biosynthetic process	GO:0045715	3.06E-02	1.60E-01	Itgav|0.907486886	1	8	204	52649	http://www.ebi.ac.uk/QuickGO/GTerm?id=GO:0045715
protein maturation by protein folding	GO:0022417	3.06E-02	1.60E-01	Prdx4|1.156603774	1	8	204	52649	http://www.ebi.ac.uk/QuickGO/GTerm?id=GO:0022417
negative regulation of smoothened signaling pathway involved in ventral spinal cord patterning	GO:0021914	3.06E-02	1.60E-01	Tulp3|1.102496715	1	8	204	52649	http://www.ebi.ac.uk/QuickGO/GTerm?id=GO:0021914
DNA integrity checkpoint	GO:0031570	3.11E-02	1.63E-01	Pml|1.109148431;Hmga2|1.200220022;Ppp2r5c|1.114164905;Taok3|1.277255907	4	304	204	52649	http://www.ebi.ac.uk/QuickGO/GTerm?id=GO:0031570
negative regulation of hydrolase activity	GO:0051346	3.12E-02	1.63E-01	Serpine1|0.895946907;Serpinb1a|0.90023753;Fkbp1a|1.172413793;Serpinb2|0.908180301;Cd2bp2|1.103575184;Serpinc1|0.867849638;Bcas3|1.20143093;Ahsg|0.844593037	8	941	204	52649	http://www.ebi.ac.uk/QuickGO/GTerm?id=GO:0051346
protein import into nucleus	GO:0006606	3.17E-02	1.65E-01	Pml|1.109148431;Rbpms|1.111668427;Dag1|0.890359168;Psmd10|0.868955851;Cyld|1.103049422;Sufu|1.100840336	6	607	204	52649	http://www.ebi.ac.uk/QuickGO/GTerm?id=GO:0006606
protein targeting to nucleus	GO:0044744	3.17E-02	1.65E-01	Pml|1.109148431;Rbpms|1.111668427;Dag1|0.890359168;Psmd10|0.868955851;Cyld|1.103049422;Sufu|1.100840336	6	607	204	52649	http://www.ebi.ac.uk/QuickGO/GTerm?id=GO:0044744
cartilage development	GO:0051216	3.18E-02	1.65E-01	Col1a1|0.870673527;Impad1|0.853370396;Hmga2|1.200220022;Lnp|0.907725322;Prrx1|0.855089265	5	451	204	52649	http://www.ebi.ac.uk/QuickGO/GTerm?id=GO:0051216
cell cycle G2/M phase transition	GO:0044839	3.18E-02	1.65E-01	Lmnb1|0.907486886;Hmga2|1.200220022;Taok3|1.277255907;Lats1|0.874853527	4	306	204	52649	http://www.ebi.ac.uk/QuickGO/GTerm?id=GO:0044839
regulation of cell death	GO:0010941	3.19E-02	1.65E-01	Tpt1|0.902259215;Serpine1|0.895946907;Dcps|1.141900937;Itgav|0.907486886;Pml|1.109148431;Ndufs3|0.881260287;Hmga2|1.200220022;Serpinb2|0.908180301;Mydgf|1.117818374;Ndufa13|0.900926586;RASA1|1.151425498;Mad2l1|1.15544181;Psmd10|0.868955851;Cdk5|1.113606341;Ppm1f|1.13587827;Dap|0.887682869;Cyld|1.103049422;Rilpl1|1.154861298;Taok3|1.277255907;Ccl2|0.873331772;Fgb|1.186663023;Lats1|0.874853527;Optn…	23	3933	204	52649	http://www.ebi.ac.uk/QuickGO/GTerm?id=GO:0010941
regulation of establishment or maintenance of cell polarity	GO:0032878	3.20E-02	1.65E-01	Bcas3|1.20143093;Kif3a|1.110261145	2	72	204	52649	http://www.ebi.ac.uk/QuickGO/GTerm?id=GO:0032878
G2 DNA damage checkpoint	GO:0031572	3.20E-02	1.65E-01	Hmga2|1.200220022;Taok3|1.277255907	2	72	204	52649	http://www.ebi.ac.uk/QuickGO/GTerm?id=GO:0031572
glutamine family amino acid metabolic process	GO:0009064	3.23E-02	1.67E-01	Atp2b4|0.908158397;Fpgs|0.874443664;Aldh5a1|1.15285253	3	178	204	52649	http://www.ebi.ac.uk/QuickGO/GTerm?id=GO:0009064
cellular developmental process	GO:0048869	3.24E-02	1.67E-01	Col1a1|0.870673527;Hist1h4a|0.904739224;Tagln2|1.122313611;Abcb1b|0.883239171;Tpt1|0.902259215;Tagln|1.161577952;Serpine1|0.895946907;Impad1|0.853370396;Nln|0.901830283;Ccdc47|0.897983393;Hspe1|0.89549763;Ppp4r2|1.120328651;Itgav|0.907486886;Krt10|1.150806452;Krt75|1.117522499;Yes1|0.881467545;Pml|1.109148431;Hmga2|1.200220022;Lnp|0.907725322;Myo9b|1.243129557;Dag1|0.890359168;Krt17|1.125431836;L…	53	10755	204	52649	http://www.ebi.ac.uk/QuickGO/GTerm?id=GO:0048869
mitotic G2/M transition checkpoint	GO:0044818	3.28E-02	1.69E-01	Hmga2|1.200220022;Taok3|1.277255907	2	73	204	52649	http://www.ebi.ac.uk/QuickGO/GTerm?id=GO:0044818
regulation of multicellular organismal process	GO:0051239	3.30E-02	1.70E-01	Col1a1|0.870673527;Hist1h4a|0.904739224;Prdx4|1.156603774;Serpine1|0.895946907;Nln|0.901830283;Atp2b4|0.908158397;Pml|1.109148431;Hmga2|1.200220022;Lnp|0.907725322;Prkacb|1.412545235;Tia1|0.815705856;Mydgf|1.117818374;Dag1|0.890359168;Gsdmdc1|1.137590168;Krt17|1.125431836;Serpinc1|0.867849638;Grcc10|1.647584381;Cdk5|1.113606341;Ppm1f|1.13587827;Abcg2|0.893727811;Cyld|1.103049422;Sufu|1.100840336;…	37	7048	204	52649	http://www.ebi.ac.uk/QuickGO/GTerm?id=GO:0051239
negative regulation of proteasomal protein catabolic process	GO:1901799	3.33E-02	1.71E-01	Mad1l1|1.112490098;Mad2l1|1.15544181;Bub1b|0.901140684	3	180	204	52649	http://www.ebi.ac.uk/QuickGO/GTerm?id=GO:1901799
amide transport	GO:0042886	3.33E-02	1.71E-01	Col1a1|0.870673527;Arf2|0.850798057;Pml|1.109148431;Hmga2|1.200220022;Dag1|0.890359168;Gsdmdc1|1.137590168;Ndufa13|0.900926586;Psmd10|0.868955851;Cdk5|1.113606341;Cyld|1.103049422;Sufu|1.100840336;Bcas3|1.20143093;Rilpl1|1.154861298;Ccl2|0.873331772;Washc4|0.83677686;Chmp1b1|0.652892562;Fgb|1.186663023;Optn|1.248805173;Kdelr3|0.870469956;Dgat1|0.808318264;Kif3a|1.110261145	21	3525	204	52649	http://www.ebi.ac.uk/QuickGO/GTerm?id=GO:0042886
regulation of extrinsic apoptotic signaling pathway	GO:2001236	3.34E-02	1.71E-01	Serpine1|0.895946907;Itgav|0.907486886;Pml|1.109148431;Cyld|1.103049422;Fgb|1.186663023	5	457	204	52649	http://www.ebi.ac.uk/QuickGO/GTerm?id=GO:2001236
skeletal system morphogenesis	GO:0048705	3.37E-02	1.71E-01	Col1a1|0.870673527;Impad1|0.853370396;Ddr2|1.152542373;Prrx1|0.855089265;Tulp3|1.102496715;Frem1|1.106635071	6	616	204	52649	http://www.ebi.ac.uk/QuickGO/GTerm?id=GO:0048705
reactive nitrogen species metabolic process	GO:2001057	3.37E-02	1.71E-01	Atp2b4|0.908158397;Slc7a2|0.867616157;Suox|1.333722287	3	181	204	52649	http://www.ebi.ac.uk/QuickGO/GTerm?id=GO:2001057
response to glucocorticoid	GO:0051384	3.38E-02	1.71E-01	Tk1|1.114723764;Abcg2|0.893727811;Ccl2|0.873331772;Akap13|0.909069212	4	312	204	52649	http://www.ebi.ac.uk/QuickGO/GTerm?id=GO:0051384
alpha-amino acid biosynthetic process	GO:1901607	3.42E-02	1.71E-01	Atp2b4|0.908158397;Enoph1|1.209000552;Fpgs|0.874443664	3	182	204	52649	http://www.ebi.ac.uk/QuickGO/GTerm?id=GO:1901607
cellular response to ketone	GO:1901655	3.42E-02	1.71E-01	Dcps|1.141900937;Abcg2|0.893727811;Ccl2|0.873331772	3	182	204	52649	http://www.ebi.ac.uk/QuickGO/GTerm?id=GO:1901655
glutamate catabolic process	GO:0006538	3.43E-02	1.71E-01	Aldh5a1|1.15285253	1	9	204	52649	http://www.ebi.ac.uk/QuickGO/GTerm?id=GO:0006538
mRNA pseudouridine synthesis	GO:1990481	3.43E-02	1.71E-01	Trub1|1.157497303	1	9	204	52649	http://www.ebi.ac.uk/QuickGO/GTerm?id=GO:1990481
negative regulation of cell adhesion mediated by integrin	GO:0033629	3.43E-02	1.71E-01	Serpine1|0.895946907	1	9	204	52649	http://www.ebi.ac.uk/QuickGO/GTerm?id=GO:0033629
negative regulation of sister chromatid cohesion	GO:0045875	3.43E-02	1.71E-01	Wapl|1.134774486	1	9	204	52649	http://www.ebi.ac.uk/QuickGO/GTerm?id=GO:0045875
regulation of cohesin loading	GO:0071922	3.43E-02	1.71E-01	Wapl|1.134774486	1	9	204	52649	http://www.ebi.ac.uk/QuickGO/GTerm?id=GO:0071922
negative regulation of single stranded viral RNA replication via double stranded DNA intermediate	GO:0045869	3.43E-02	1.71E-01	Hmga2|1.200220022	1	9	204	52649	http://www.ebi.ac.uk/QuickGO/GTerm?id=GO:0045869
proteasome regulatory particle assembly	GO:0070682	3.43E-02	1.71E-01	Psmd10|0.868955851	1	9	204	52649	http://www.ebi.ac.uk/QuickGO/GTerm?id=GO:0070682
skeletal muscle fiber differentiation	GO:0098528	3.43E-02	1.71E-01	Nln|0.901830283	1	9	204	52649	http://www.ebi.ac.uk/QuickGO/GTerm?id=GO:0098528
protein localization to basolateral plasma membrane	GO:1903361	3.43E-02	1.71E-01	Pdzd11|1.197198572	1	9	204	52649	http://www.ebi.ac.uk/QuickGO/GTerm?id=GO:1903361
cytoplasmic sequestering of NF-kappaB	GO:0007253	3.43E-02	1.71E-01	Psmd10|0.868955851	1	9	204	52649	http://www.ebi.ac.uk/QuickGO/GTerm?id=GO:0007253
negative regulation of synaptic plasticity	GO:0031914	3.43E-02	1.71E-01	Cdk5|1.113606341	1	9	204	52649	http://www.ebi.ac.uk/QuickGO/GTerm?id=GO:0031914
regulation of calcium-transporting ATPase activity	GO:1901894	3.43E-02	1.71E-01	Sumo1|1.131894484	1	9	204	52649	http://www.ebi.ac.uk/QuickGO/GTerm?id=GO:1901894
nucleus organization	GO:0006997	3.45E-02	1.71E-01	Pml|1.109148431;Sumo1|1.131894484;Tor1aip2|1.125398512;Chmp1b1|0.652892562	4	314	204	52649	http://www.ebi.ac.uk/QuickGO/GTerm?id=GO:0006997
cellular response to dexamethasone stimulus	GO:0071549	3.45E-02	1.71E-01	Abcg2|0.893727811;Ccl2|0.873331772	2	75	204	52649	http://www.ebi.ac.uk/QuickGO/GTerm?id=GO:0071549
regulation of cell adhesion mediated by integrin	GO:0033628	3.45E-02	1.71E-01	Serpine1|0.895946907;Piezo1|0.907032181	2	75	204	52649	http://www.ebi.ac.uk/QuickGO/GTerm?id=GO:0033628
regulation of interleukin-1 secretion	GO:0050704	3.45E-02	1.71E-01	Pml|1.109148431;Gsdmdc1|1.137590168	2	75	204	52649	http://www.ebi.ac.uk/QuickGO/GTerm?id=GO:0050704
regulation of phosphate metabolic process	GO:0019220	3.48E-02	1.72E-01	Lmnb1|0.907486886;Atp2b4|0.908158397;Fkbp1a|1.172413793;Idh1|0.899097816;Yes1|0.881467545;Prkar2b|1.129358531;Pml|1.109148431;Cd2bp2|1.103575184;Mydgf|1.117818374;Rbpms|1.111668427;Dag1|0.890359168;RASA1|1.151425498;Psmd10|0.868955851;Cdk5|1.113606341;Ppm1f|1.13587827;Ppp2r5c|1.114164905;Ddr2|1.152542373;Taok3|1.277255907;Ccl2|0.873331772;Fgb|1.186663023;Sdcbp|1.215789474;Lats1|0.874853527;Brat1|…	24	4184	204	52649	http://www.ebi.ac.uk/QuickGO/GTerm?id=GO:0019220
oxidative phosphorylation	GO:0006119	3.48E-02	1.72E-01	Cox4i1|0.890122873;Ndufb8|0.795913785;Uqcrb|0.856778087;Sdhc|1.183679039	4	315	204	52649	http://www.ebi.ac.uk/QuickGO/GTerm?id=GO:0006119
positive regulation of metabolic process	GO:0009893	3.48E-02	1.72E-01	Col1a1|0.870673527;Lmnb1|0.907486886;Hist1h4a|0.904739224;Atp2b4|0.908158397;Srsf5|1.133635636;Fkbp1a|1.172413793;Yes1|0.881467545;Pml|1.109148431;Hmga2|1.200220022;Mydgf|1.117818374;Myo9b|1.243129557;Rbpms|1.111668427;Dag1|0.890359168;Krt17|1.125431836;Ndufa13|0.900926586;RASA1|1.151425498;Chd6|1.10581732;Psmd10|0.868955851;Cdk5|1.113606341;Tax1bp3|0.883682599;Ppm1f|1.13587827;Dap|0.887682869;Su…	47	9388	204	52649	http://www.ebi.ac.uk/QuickGO/GTerm?id=GO:0009893
protein maturation	GO:0051604	3.50E-02	1.73E-01	Prdx4|1.156603774;Serpine1|0.895946907;Pml|1.109148431;Prkacb|1.412545235;Dap|0.887682869;Spcs2|1.13587827;Fgb|1.186663023	7	789	204	52649	http://www.ebi.ac.uk/QuickGO/GTerm?id=GO:0051604
regulation of protein targeting	GO:1903533	3.50E-02	1.73E-01	Rbpms|1.111668427;Psmd10|0.868955851;Cdk5|1.113606341;Cyld|1.103049422;Sufu|1.100840336;Ccl2|0.873331772	6	622	204	52649	http://www.ebi.ac.uk/QuickGO/GTerm?id=GO:1903533
positive regulation of epidermis development	GO:0045684	3.53E-02	1.74E-01	Krt17|1.125431836;Krt2|1.27761959	2	76	204	52649	http://www.ebi.ac.uk/QuickGO/GTerm?id=GO:0045684
positive regulation of cyclin-dependent protein serine/threonine kinase activity	GO:0045737	3.53E-02	1.74E-01	Lmnb1|0.907486886;Psmd10|0.868955851	2	76	204	52649	http://www.ebi.ac.uk/QuickGO/GTerm?id=GO:0045737
regulation of phosphorus metabolic process	GO:0051174	3.55E-02	1.75E-01	Lmnb1|0.907486886;Atp2b4|0.908158397;Fkbp1a|1.172413793;Idh1|0.899097816;Yes1|0.881467545;Prkar2b|1.129358531;Pml|1.109148431;Cd2bp2|1.103575184;Mydgf|1.117818374;Rbpms|1.111668427;Dag1|0.890359168;RASA1|1.151425498;Psmd10|0.868955851;Cdk5|1.113606341;Ppm1f|1.13587827;Ppp2r5c|1.114164905;Ddr2|1.152542373;Taok3|1.277255907;Ccl2|0.873331772;Fgb|1.186663023;Sdcbp|1.215789474;Lats1|0.874853527;Brat1|…	24	4193	204	52649	http://www.ebi.ac.uk/QuickGO/GTerm?id=GO:0051174
regulation of phagocytosis	GO:0050764	3.56E-02	1.75E-01	Itgav|0.907486886;Ccl2|0.873331772;Ahsg|0.844593037	3	185	204	52649	http://www.ebi.ac.uk/QuickGO/GTerm?id=GO:0050764
positive regulation of cell proliferation	GO:0008284	3.59E-02	1.76E-01	Itgav|0.907486886;Pml|1.109148431;Hmga2|1.200220022;Mydgf|1.117818374;Wapl|1.134774486;RASA1|1.151425498;Ddr2|1.152542373;Brk1|0.831082628;Ccl2|0.873331772;Fndc3b|1.181942171;Sdcbp|1.215789474;Optn|1.248805173;Prrx1|0.855089265;Kif3a|1.110261145	14	2108	204	52649	http://www.ebi.ac.uk/QuickGO/GTerm?id=GO:0008284
gastrulation	GO:0007369	3.61E-02	1.77E-01	Ugdh|0.855717931;Itgav|0.907486886;Hmga2|1.200220022;Dag1|0.890359168;Col4a2|1.110524927	5	467	204	52649	http://www.ebi.ac.uk/QuickGO/GTerm?id=GO:0007369
mitotic metaphase plate congression	GO:0007080	3.62E-02	1.77E-01	Cdc23|0.888338055;Chmp1b1|0.652892562	2	77	204	52649	http://www.ebi.ac.uk/QuickGO/GTerm?id=GO:0007080
positive regulation of cysteine-type endopeptidase activity	GO:2001056	3.62E-02	1.77E-01	Pml|1.109148431;Ndufa13|0.900926586;Ppm1f|1.13587827;Dap|0.887682869	4	319	204	52649	http://www.ebi.ac.uk/QuickGO/GTerm?id=GO:2001056
regulation of protein phosphorylation	GO:0001932	3.68E-02	1.80E-01	Lmnb1|0.907486886;Atp2b4|0.908158397;Fkbp1a|1.172413793;Yes1|0.881467545;Prkar2b|1.129358531;Pml|1.109148431;Mydgf|1.117818374;Rbpms|1.111668427;Dag1|0.890359168;RASA1|1.151425498;Psmd10|0.868955851;Cdk5|1.113606341;Ppm1f|1.13587827;Ddr2|1.152542373;Taok3|1.277255907;Ccl2|0.873331772;Fgb|1.186663023;Lats1|0.874853527;Brat1|1.118379237;Zgpat|0.77170062	20	3352	204	52649	http://www.ebi.ac.uk/QuickGO/GTerm?id=GO:0001932
cellular response to amino acid starvation	GO:0034198	3.70E-02	1.80E-01	Dap|0.887682869;Kptn|1.27014756	2	78	204	52649	http://www.ebi.ac.uk/QuickGO/GTerm?id=GO:0034198
reproduction	GO:0000003	3.71E-02	1.80E-01	Tpt1|0.902259215;Prdx4|1.156603774;Tk1|1.114723764;Hmgcs1|0.88791883;Atp2b4|0.908158397;Gsr|1.163061114;Idh1|0.899097816;Hmga2|1.200220022;Prkacb|1.412545235;Wapl|1.134774486;Abcg2|0.893727811;Bub1b|0.901140684;Ccl2|0.873331772;Pum1|0.770353982;Cfap157|0.898884405;Alkbh5|1.187260798;Vmp1|0.908396947;Ahsg|0.844593037;Spin2g|1.231176799	19	3144	204	52649	http://www.ebi.ac.uk/QuickGO/GTerm?id=GO:0000003
male gonad development	GO:0008584	3.72E-02	1.80E-01	Prdx4|1.156603774;Hmgcs1|0.88791883;Hmga2|1.200220022;Ahsg|0.844593037	4	322	204	52649	http://www.ebi.ac.uk/QuickGO/GTerm?id=GO:0008584
protein phosphorylation	GO:0006468	3.77E-02	1.80E-01	Lmnb1|0.907486886;Atp2b4|0.908158397;Fkbp1a|1.172413793;Yes1|0.881467545;Prkar2b|1.129358531;Pml|1.109148431;Hmga2|1.200220022;Prkacb|1.412545235;Mydgf|1.117818374;Rbpms|1.111668427;Dag1|0.890359168;RASA1|1.151425498;Psmd10|0.868955851;Cdk5|1.113606341;Ppm1f|1.13587827;Ddr2|1.152542373;Trio|1.211501244;Taok3|1.277255907;Bub1b|0.901140684;Ccl2|0.873331772;Akap13|0.909069212;Fgb|1.186663023;Rsrc1|0…	26	4655	204	52649	http://www.ebi.ac.uk/QuickGO/GTerm?id=GO:0006468
positive regulation of tissue remodeling	GO:0034105	3.79E-02	1.80E-01	Pml|1.109148431;Ahsg|0.844593037	2	79	204	52649	http://www.ebi.ac.uk/QuickGO/GTerm?id=GO:0034105
extrinsic apoptotic signaling pathway	GO:0097191	3.79E-02	1.80E-01	Serpine1|0.895946907;Itgav|0.907486886;Pml|1.109148431;Ndufa13|0.900926586;Cyld|1.103049422;Fgb|1.186663023	6	634	204	52649	http://www.ebi.ac.uk/QuickGO/GTerm?id=GO:0097191
regulation of angiogenesis	GO:0045765	3.79E-02	1.80E-01	Serpine1|0.895946907;Pml|1.109148431;Hmga2|1.200220022;Mydgf|1.117818374;Ccl2|0.873331772;Col4a2|1.110524927	6	634	204	52649	http://www.ebi.ac.uk/QuickGO/GTerm?id=GO:0045765
regulation of hemostasis	GO:1900046	3.81E-02	1.80E-01	Serpine1|0.895946907;Serpinc1|0.867849638;Fgb|1.186663023	3	190	204	52649	http://www.ebi.ac.uk/QuickGO/GTerm?id=GO:1900046
chromatin silencing	GO:0006342	3.81E-02	1.80E-01	Hist1h4a|0.904739224;Hist2h2ac|1.10832894;Hist2h2ab|1.185519126	3	190	204	52649	http://www.ebi.ac.uk/QuickGO/GTerm?id=GO:0006342
regulation of blood coagulation	GO:0030193	3.81E-02	1.80E-01	Serpine1|0.895946907;Serpinc1|0.867849638;Fgb|1.186663023	3	190	204	52649	http://www.ebi.ac.uk/QuickGO/GTerm?id=GO:0030193
regulation of metaphase plate congression	GO:0090235	3.81E-02	1.80E-01	Mad1l1|1.112490098	1	10	204	52649	http://www.ebi.ac.uk/QuickGO/GTerm?id=GO:0090235
aromatic amino acid transport	GO:0015801	3.81E-02	1.80E-01	Slc7a5|0.876407129	1	10	204	52649	http://www.ebi.ac.uk/QuickGO/GTerm?id=GO:0015801
regulation of response to drug	GO:2001023	3.81E-02	1.80E-01	Hmga2|1.200220022	1	10	204	52649	http://www.ebi.ac.uk/QuickGO/GTerm?id=GO:2001023
regulation of single stranded viral RNA replication via double stranded DNA intermediate	GO:0045091	3.81E-02	1.80E-01	Hmga2|1.200220022	1	10	204	52649	http://www.ebi.ac.uk/QuickGO/GTerm?id=GO:0045091
regulation of cellular amino acid biosynthetic process	GO:2000282	3.81E-02	1.80E-01	Atp2b4|0.908158397	1	10	204	52649	http://www.ebi.ac.uk/QuickGO/GTerm?id=GO:2000282
tooth eruption	GO:0044691	3.81E-02	1.80E-01	Col1a1|0.870673527	1	10	204	52649	http://www.ebi.ac.uk/QuickGO/GTerm?id=GO:0044691
protein retention in ER lumen	GO:0006621	3.81E-02	1.80E-01	Kdelr3|0.870469956	1	10	204	52649	http://www.ebi.ac.uk/QuickGO/GTerm?id=GO:0006621
axo-dendritic protein transport	GO:0099640	3.81E-02	1.80E-01	Kif3a|1.110261145	1	10	204	52649	http://www.ebi.ac.uk/QuickGO/GTerm?id=GO:0099640
vitamin A metabolic process	GO:0006776	3.81E-02	1.80E-01	Dgat1|0.808318264	1	10	204	52649	http://www.ebi.ac.uk/QuickGO/GTerm?id=GO:0006776
positive regulation of neuroepithelial cell differentiation	GO:1902913	3.81E-02	1.80E-01	Serpine1|0.895946907	1	10	204	52649	http://www.ebi.ac.uk/QuickGO/GTerm?id=GO:1902913
regulation of protein localization to cilium	GO:1903564	3.81E-02	1.80E-01	Crocc|0.8735363	1	10	204	52649	http://www.ebi.ac.uk/QuickGO/GTerm?id=GO:1903564
leukotriene production involved in inflammatory response	GO:0002540	3.81E-02	1.80E-01	Serpine1|0.895946907	1	10	204	52649	http://www.ebi.ac.uk/QuickGO/GTerm?id=GO:0002540
development of primary male sexual characteristics	GO:0046546	3.83E-02	1.81E-01	Prdx4|1.156603774;Hmgcs1|0.88791883;Hmga2|1.200220022;Ahsg|0.844593037	4	325	204	52649	http://www.ebi.ac.uk/QuickGO/GTerm?id=GO:0046546
positive regulation of protein modification by small protein conjugation or removal	GO:1903322	3.83E-02	1.81E-01	Fkbp1a|1.172413793;Psmd10|0.868955851;Hspbp1|1.209334438;Rassf1|1.160994057	4	325	204	52649	http://www.ebi.ac.uk/QuickGO/GTerm?id=GO:1903322
positive regulation of cell cycle	GO:0045787	3.83E-02	1.81E-01	Lmnb1|0.907486886;Pml|1.109148431;Hmga2|1.200220022;Mad2l1|1.15544181;Psmd10|0.868955851;Ppp2r5c|1.114164905;Rassf1|1.160994057	7	805	204	52649	http://www.ebi.ac.uk/QuickGO/GTerm?id=GO:0045787
aerobic respiration	GO:0009060	3.86E-02	1.82E-01	Cs|0.504985889;Idh1|0.899097816;Sdhc|1.183679039	3	191	204	52649	http://www.ebi.ac.uk/QuickGO/GTerm?id=GO:0009060
regulation of biological quality	GO:0065008	3.86E-02	1.82E-01	Prdx4|1.156603774;Serpine1|0.895946907;Ccdc47|0.897983393;Atp2b4|0.908158397;Gsr|1.163061114;Fkbp1a|1.172413793;Plin2|0.903187441;Itgav|0.907486886;Pml|1.109148431;Hmga2|1.200220022;Lnp|0.907725322;Piezo1|0.907032181;Dag1|0.890359168;Rhot2|0.89549763;Lrrc8c|1.128525812;Tcirg1|0.881232361;RASA1|1.151425498;Serpinc1|0.867849638;Psmd10|0.868955851;Cdk5|1.113606341;Sfxn2|1.120890774;Pdzd11|1.19719857…	44	8751	204	52649	http://www.ebi.ac.uk/QuickGO/GTerm?id=GO:0065008
actin filament polymerization	GO:0030041	3.86E-02	1.82E-01	RASA1|1.151425498;Cdc42ep1|1.110817942;Brk1|0.831082628;Tmod2|0.647107268;Lats1|0.874853527	5	476	204	52649	http://www.ebi.ac.uk/QuickGO/GTerm?id=GO:0030041
positive regulation of endocytosis	GO:0045807	3.87E-02	1.82E-01	Serpine1|0.895946907;Ccl2|0.873331772;Kif3a|1.110261145;Ahsg|0.844593037	4	326	204	52649	http://www.ebi.ac.uk/QuickGO/GTerm?id=GO:0045807
maintenance of protein localization in organelle	GO:0072595	3.88E-02	1.82E-01	Pml|1.109148431;Kdelr3|0.870469956	2	80	204	52649	http://www.ebi.ac.uk/QuickGO/GTerm?id=GO:0072595
regulation of macromolecule metabolic process	GO:0060255	3.88E-02	1.82E-01	Col1a1|0.870673527;Lmnb1|0.907486886;Hist1h4a|0.904739224;Tk1|1.114723764;Hist2h2ac|1.10832894;Serpine1|0.895946907;Atp2b4|0.908158397;Chd3|1.143622722;Srsf5|1.133635636;Dcps|1.141900937;Serpinb1a|0.90023753;Fkbp1a|1.172413793;Ppp4r2|1.120328651;Mad1l1|1.112490098;Itgav|0.907486886;Tsc22d2|1.11584237;Yes1|0.881467545;Prkar2b|1.129358531;Pml|1.109148431;Hmga2|1.200220022;Prkacb|1.412545235;Serpinb…	72	15462	204	52649	http://www.ebi.ac.uk/QuickGO/GTerm?id=GO:0060255
cell adhesion	GO:0007155	3.89E-02	1.82E-01	Col1a1|0.870673527;Serpine1|0.895946907;Fkbp1a|1.172413793;Mad1l1|1.112490098;Itgav|0.907486886;Pml|1.109148431;Piezo1|0.907032181;Dag1|0.890359168;RASA1|1.151425498;Cdk5|1.113606341;Ppm1f|1.13587827;Cyld|1.103049422;Bcas3|1.20143093;Cdc42ep1|1.110817942;Ccl2|0.873331772;Fndc3b|1.181942171;Pvr|0.887682869;Cdh11|1.179242713;Fgb|1.186663023;Vmp1|0.908396947;Frem1|1.106635071	21	3586	204	52649	http://www.ebi.ac.uk/QuickGO/GTerm?id=GO:0007155
regulation of signaling	GO:0023051	3.93E-02	1.83E-01	Col1a1|0.870673527;Lmnb1|0.907486886;Tpt1|0.902259215;Serpine1|0.895946907;Atp2b4|0.908158397;Fkbp1a|1.172413793;Itgav|0.907486886;Pml|1.109148431;Ndufs3|0.881260287;Hmga2|1.200220022;Prkacb|1.412545235;Mydgf|1.117818374;Rbpms|1.111668427;Dag1|0.890359168;Ndufa13|0.900926586;RASA1|1.151425498;Psmd10|0.868955851;Cdk5|1.113606341;Tax1bp3|0.883682599;Cyld|1.103049422;Sufu|1.100840336;Kptn|1.27014756…	39	7603	204	52649	http://www.ebi.ac.uk/QuickGO/GTerm?id=GO:0023051
multicellular organismal process	GO:0032501	3.96E-02	1.84E-01	Col1a1|0.870673527;Hist1h4a|0.904739224;Ugdh|0.855717931;Abcb1b|0.883239171;Tpt1|0.902259215;Cul1|1.101654846;Prdx4|1.156603774;Tk1|1.114723764;Serpine1|0.895946907;Impad1|0.853370396;Hmgcs1|0.88791883;Nln|0.901830283;Ccdc47|0.897983393;Atp2b4|0.908158397;Wdr74|1.146459227;Hspe1|0.89549763;Gsr|1.163061114;Fkbp1a|1.172413793;Ppp4r2|1.120328651;Mad1l1|1.112490098;Idh1|0.899097816;Itgav|0.907486886;…	86	18944	204	52649	http://www.ebi.ac.uk/QuickGO/GTerm?id=GO:0032501
response to external stimulus	GO:0009605	3.96E-02	1.84E-01	Col1a1|0.870673527;Tk1|1.114723764;Serpine1|0.895946907;Hmgcs1|0.88791883;Itgav|0.907486886;Pml|1.109148431;Piezo1|0.907032181;Myo9b|1.243129557;Dag1|0.890359168;Gsdmdc1|1.137590168;Cox4i1|0.890122873;Serpinc1|0.867849638;Cdk5|1.113606341;Wdr45b|0.850335415;Ppm1f|1.13587827;Dap|0.887682869;Abcg2|0.893727811;Slc7a2|0.867616157;Kptn|1.27014756;Bcas3|1.20143093;Fstl1|0.892831796;Suox|1.333722287;Ccl…	30	5564	204	52649	http://www.ebi.ac.uk/QuickGO/GTerm?id=GO:0009605
chromosome condensation	GO:0030261	3.96E-02	1.84E-01	Hmga2|1.200220022;Wapl|1.134774486	2	81	204	52649	http://www.ebi.ac.uk/QuickGO/GTerm?id=GO:0030261
interleukin-1 beta secretion	GO:0050702	3.96E-02	1.84E-01	Pml|1.109148431;Gsdmdc1|1.137590168	2	81	204	52649	http://www.ebi.ac.uk/QuickGO/GTerm?id=GO:0050702
regulation of actin polymerization or depolymerization	GO:0008064	3.98E-02	1.85E-01	RASA1|1.151425498;Cdc42ep1|1.110817942;Brk1|0.831082628;Tmod2|0.647107268;Lats1|0.874853527	5	480	204	52649	http://www.ebi.ac.uk/QuickGO/GTerm?id=GO:0008064
hippocampus development	GO:0021766	4.01E-02	1.85E-01	Atp2b4|0.908158397;Cdk5|1.113606341;Kif3a|1.110261145	3	194	204	52649	http://www.ebi.ac.uk/QuickGO/GTerm?id=GO:0021766
regulation of G2/M transition of mitotic cell cycle	GO:0010389	4.01E-02	1.85E-01	Lmnb1|0.907486886;Hmga2|1.200220022;Taok3|1.277255907	3	194	204	52649	http://www.ebi.ac.uk/QuickGO/GTerm?id=GO:0010389
regulation of phosphorylation	GO:0042325	4.01E-02	1.85E-01	Lmnb1|0.907486886;Atp2b4|0.908158397;Fkbp1a|1.172413793;Yes1|0.881467545;Prkar2b|1.129358531;Pml|1.109148431;Mydgf|1.117818374;Rbpms|1.111668427;Dag1|0.890359168;RASA1|1.151425498;Psmd10|0.868955851;Cdk5|1.113606341;Ppm1f|1.13587827;Ddr2|1.152542373;Taok3|1.277255907;Ccl2|0.873331772;Fgb|1.186663023;Sdcbp|1.215789474;Lats1|0.874853527;Brat1|1.118379237;Zgpat|0.77170062	21	3598	204	52649	http://www.ebi.ac.uk/QuickGO/GTerm?id=GO:0042325
protein ubiquitination involved in ubiquitin-dependent protein catabolic process	GO:0042787	4.01E-02	1.85E-01	Cul1|1.101654846;Pml|1.109148431;Sufu|1.100840336;Lats1|0.874853527	4	330	204	52649	http://www.ebi.ac.uk/QuickGO/GTerm?id=GO:0042787
positive regulation of growth	GO:0045927	4.04E-02	1.86E-01	Hmga2|1.200220022;Krt17|1.125431836;Psmd10|0.868955851;Ppm1f|1.13587827;Sdcbp|1.215789474;Brat1|1.118379237	6	644	204	52649	http://www.ebi.ac.uk/QuickGO/GTerm?id=GO:0045927
regulation of digestive system process	GO:0044058	4.05E-02	1.86E-01	Abcg2|0.893727811;Dgat1|0.808318264	2	82	204	52649	http://www.ebi.ac.uk/QuickGO/GTerm?id=GO:0044058
DNA damage response, signal transduction by p53 class mediator	GO:0030330	4.06E-02	1.86E-01	Pml|1.109148431;Psmd10|0.868955851;Ppp2r5c|1.114164905	3	195	204	52649	http://www.ebi.ac.uk/QuickGO/GTerm?id=GO:0030330
regulation of response to stimulus	GO:0048583	4.09E-02	1.86E-01	Col1a1|0.870673527;Lmnb1|0.907486886;Tpt1|0.902259215;Serpine1|0.895946907;Atp2b4|0.908158397;Fkbp1a|1.172413793;Ppp4r2|1.120328651;Itgav|0.907486886;Pml|1.109148431;Ndufs3|0.881260287;Hmga2|1.200220022;Prkacb|1.412545235;Mydgf|1.117818374;Rbpms|1.111668427;Dag1|0.890359168;Ndufa13|0.900926586;RASA1|1.151425498;Serpinc1|0.867849638;Psmd10|0.868955851;Cdk5|1.113606341;Tax1bp3|0.883682599;Ppm1f|1.1…	46	9254	204	52649	http://www.ebi.ac.uk/QuickGO/GTerm?id=GO:0048583
blood coagulation	GO:0007596	4.10E-02	1.86E-01	Serpine1|0.895946907;Lnp|0.907725322;Serpinc1|0.867849638;Cdk5|1.113606341;Fgb|1.186663023	5	484	204	52649	http://www.ebi.ac.uk/QuickGO/GTerm?id=GO:0007596
regulation of fibril organization	GO:1902903	4.11E-02	1.86E-01	RASA1|1.151425498;Ppm1f|1.13587827;Cdc42ep1|1.110817942;Brk1|0.831082628;Tmod2|0.647107268;Lats1|0.874853527	6	647	204	52649	http://www.ebi.ac.uk/QuickGO/GTerm?id=GO:1902903
cell proliferation	GO:0008283	4.12E-02	1.86E-01	Cul1|1.101654846;Prdx4|1.156603774;Tk1|1.114723764;Fkbp1a|1.172413793;Mad1l1|1.112490098;Itgav|0.907486886;Yes1|0.881467545;Pml|1.109148431;Hmga2|1.200220022;Mydgf|1.117818374;Wapl|1.134774486;RASA1|1.151425498;Tax1bp3|0.883682599;Fpgs|0.874443664;Ppp2r5c|1.114164905;Krt2|1.27761959;Ddr2|1.152542373;Sp2|0.868722261;Brk1|0.831082628;Ccl2|0.873331772;Fndc3b|1.181942171;Sdcbp|1.215789474;Brat1|1.118…	26	4695	204	52649	http://www.ebi.ac.uk/QuickGO/GTerm?id=GO:0008283
regulation of embryonic development	GO:0045995	4.13E-02	1.86E-01	Prkacb|1.412545235;Dag1|0.890359168;Sufu|1.100840336;Tulp3|1.102496715	4	333	204	52649	http://www.ebi.ac.uk/QuickGO/GTerm?id=GO:0045995
single-organism transport	GO:0044765	4.16E-02	1.86E-01	Abcb1b|0.883239171;Atp2b4|0.908158397;Fkbp1a|1.172413793;Plin2|0.903187441;Itgav|0.907486886;Yes1|0.881467545;Pml|1.109148431;Hmga2|1.200220022;Piezo1|0.907032181;Rbpms|1.111668427;Dag1|0.890359168;Gsdmdc1|1.137590168;Rhot2|0.89549763;Lrrc8c|1.128525812;Tcirg1|0.881232361;Ndufa13|0.900926586;Cox4i1|0.890122873;RASA1|1.151425498;Serpinc1|0.867849638;Psmd10|0.868955851;Cdk5|1.113606341;Sfxn2|1.1208…	47	9499	204	52649	http://www.ebi.ac.uk/QuickGO/GTerm?id=GO:0044765
hemostasis	GO:0007599	4.16E-02	1.86E-01	Serpine1|0.895946907;Lnp|0.907725322;Serpinc1|0.867849638;Cdk5|1.113606341;Fgb|1.186663023	5	486	204	52649	http://www.ebi.ac.uk/QuickGO/GTerm?id=GO:0007599
protein localization to membrane	GO:0072657	4.17E-02	1.86E-01	Ndufa13|0.900926586;Cdk5|1.113606341;Pdzd11|1.197198572;Sumo1|1.131894484;Rilpl1|1.154861298;Maip1|0.878169014;Ccl2|0.873331772;Optn|1.248805173;Tulp3|1.102496715	9	1181	204	52649	http://www.ebi.ac.uk/QuickGO/GTerm?id=GO:0072657
response to high density lipoprotein particle	GO:0055099	4.18E-02	1.86E-01	Ccl2|0.873331772	1	11	204	52649	http://www.ebi.ac.uk/QuickGO/GTerm?id=GO:0055099
negative regulation of lymphocyte migration	GO:2000402	4.18E-02	1.86E-01	Ccl2|0.873331772	1	11	204	52649	http://www.ebi.ac.uk/QuickGO/GTerm?id=GO:2000402
vestibulocochlear nerve development	GO:0021562	4.18E-02	1.86E-01	Nrp2|1.107189887	1	11	204	52649	http://www.ebi.ac.uk/QuickGO/GTerm?id=GO:0021562
CENP-A containing nucleosome assembly	GO:0034080	4.18E-02	1.86E-01	Hjurp|1.119205298	1	11	204	52649	http://www.ebi.ac.uk/QuickGO/GTerm?id=GO:0034080
intermembrane transport	GO:0046909	4.18E-02	1.86E-01	Rilpl1|1.154861298	1	11	204	52649	http://www.ebi.ac.uk/QuickGO/GTerm?id=GO:0046909
CENP-A containing chromatin organization	GO:0061641	4.18E-02	1.86E-01	Hjurp|1.119205298	1	11	204	52649	http://www.ebi.ac.uk/QuickGO/GTerm?id=GO:0061641
response to hydrostatic pressure	GO:0051599	4.18E-02	1.86E-01	Atp2b4|0.908158397	1	11	204	52649	http://www.ebi.ac.uk/QuickGO/GTerm?id=GO:0051599
multinuclear osteoclast differentiation	GO:0072674	4.18E-02	1.86E-01	Sh3pxd2a|0.881467545	1	11	204	52649	http://www.ebi.ac.uk/QuickGO/GTerm?id=GO:0072674
glyoxylate metabolic process	GO:0046487	4.18E-02	1.86E-01	Idh1|0.899097816	1	11	204	52649	http://www.ebi.ac.uk/QuickGO/GTerm?id=GO:0046487
cellular response to salt	GO:1902075	4.18E-02	1.86E-01	Lmnb1|0.907486886	1	11	204	52649	http://www.ebi.ac.uk/QuickGO/GTerm?id=GO:1902075
epidermal stem cell homeostasis	GO:0036334	4.18E-02	1.86E-01	Kif3a|1.110261145	1	11	204	52649	http://www.ebi.ac.uk/QuickGO/GTerm?id=GO:0036334
negative regulation of cardiac muscle hypertrophy in response to stress	GO:1903243	4.18E-02	1.86E-01	Atp2b4|0.908158397	1	11	204	52649	http://www.ebi.ac.uk/QuickGO/GTerm?id=GO:1903243
sympathetic ganglion development	GO:0061549	4.18E-02	1.86E-01	Nrp2|1.107189887	1	11	204	52649	http://www.ebi.ac.uk/QuickGO/GTerm?id=GO:0061549
ripoptosome assembly	GO:0097343	4.18E-02	1.86E-01	Cyld|1.103049422	1	11	204	52649	http://www.ebi.ac.uk/QuickGO/GTerm?id=GO:0097343
smoothened signaling pathway involved in ventral spinal cord interneuron specification	GO:0021775	4.18E-02	1.86E-01	Sufu|1.100840336	1	11	204	52649	http://www.ebi.ac.uk/QuickGO/GTerm?id=GO:0021775
ripoptosome assembly involved in necroptotic process	GO:1901026	4.18E-02	1.86E-01	Cyld|1.103049422	1	11	204	52649	http://www.ebi.ac.uk/QuickGO/GTerm?id=GO:1901026
arachidonic acid metabolite production involved in inflammatory response	GO:0002538	4.18E-02	1.86E-01	Serpine1|0.895946907	1	11	204	52649	http://www.ebi.ac.uk/QuickGO/GTerm?id=GO:0002538
establishment of sister chromatid cohesion	GO:0034085	4.18E-02	1.86E-01	Wapl|1.134774486	1	11	204	52649	http://www.ebi.ac.uk/QuickGO/GTerm?id=GO:0034085
meiotic sister chromatid cohesion, centromeric	GO:0051754	4.18E-02	1.86E-01	Bub1b|0.901140684	1	11	204	52649	http://www.ebi.ac.uk/QuickGO/GTerm?id=GO:0051754
smoothened signaling pathway involved in spinal cord motor neuron cell fate specification	GO:0021776	4.18E-02	1.86E-01	Sufu|1.100840336	1	11	204	52649	http://www.ebi.ac.uk/QuickGO/GTerm?id=GO:0021776
cell cycle G1/S phase transition	GO:0044843	4.19E-02	1.86E-01	Tk1|1.114723764;Atp2b4|0.908158397;Pml|1.109148431;Ppp2r5c|1.114164905;Lats1|0.874853527	5	487	204	52649	http://www.ebi.ac.uk/QuickGO/GTerm?id=GO:0044843
biological adhesion	GO:0022610	4.21E-02	1.87E-01	Col1a1|0.870673527;Serpine1|0.895946907;Fkbp1a|1.172413793;Mad1l1|1.112490098;Itgav|0.907486886;Pml|1.109148431;Piezo1|0.907032181;Dag1|0.890359168;RASA1|1.151425498;Cdk5|1.113606341;Ppm1f|1.13587827;Cyld|1.103049422;Bcas3|1.20143093;Cdc42ep1|1.110817942;Ccl2|0.873331772;Fndc3b|1.181942171;Pvr|0.887682869;Cdh11|1.179242713;Fgb|1.186663023;Vmp1|0.908396947;Frem1|1.106635071	21	3618	204	52649	http://www.ebi.ac.uk/QuickGO/GTerm?id=GO:0022610
cellular amino acid biosynthetic process	GO:0008652	4.22E-02	1.87E-01	Atp2b4|0.908158397;Enoph1|1.209000552;Fpgs|0.874443664	3	198	204	52649	http://www.ebi.ac.uk/QuickGO/GTerm?id=GO:0008652
mitotic G1 DNA damage checkpoint	GO:0031571	4.23E-02	1.87E-01	Pml|1.109148431;Ppp2r5c|1.114164905	2	84	204	52649	http://www.ebi.ac.uk/QuickGO/GTerm?id=GO:0031571
L-alpha-amino acid transmembrane transport	GO:1902475	4.23E-02	1.87E-01	Slc7a2|0.867616157;Slc7a5|0.876407129	2	84	204	52649	http://www.ebi.ac.uk/QuickGO/GTerm?id=GO:1902475
central nervous system projection neuron axonogenesis	GO:0021952	4.23E-02	1.87E-01	Grcc10|1.647584381;Cdh11|1.179242713	2	84	204	52649	http://www.ebi.ac.uk/QuickGO/GTerm?id=GO:0021952
intracellular receptor signaling pathway	GO:0030522	4.24E-02	1.87E-01	Pml|1.109148431;Hmga2|1.200220022;Med30|1.182537517;Pum1|0.770353982;Lats1|0.874853527;Kdm5d|1.164502165	6	652	204	52649	http://www.ebi.ac.uk/QuickGO/GTerm?id=GO:0030522
cellular nitrogen compound metabolic process	GO:0034641	4.27E-02	1.88E-01	Col1a1|0.870673527;Hist1h4a|0.904739224;Ugdh|0.855717931;Tk1|1.114723764;Hist2h2ac|1.10832894;Nln|0.901830283;Atp2b4|0.908158397;Chd3|1.143622722;Wdr74|1.146459227;Srsf5|1.133635636;Dcps|1.141900937;Gsr|1.163061114;Ppp4r2|1.120328651;Idh1|0.899097816;Tsc22d2|1.11584237;Yes1|0.881467545;Pml|1.109148431;Gstm1|1.108592514;Mrpl4|0.895971564;Dera|1.458064516;Hmga2|1.200220022;Rbm42|1.199615067;Cd2bp2|…	80	17511	204	52649	http://www.ebi.ac.uk/QuickGO/GTerm?id=GO:0034641
response to peptide	GO:1901652	4.31E-02	1.89E-01	Col1a1|0.870673527;Srsf5|1.133635636;Yes1|0.881467545;Dag1|0.890359168;Cdk5|1.113606341;Abcg2|0.893727811;Ccl2|0.873331772;Ahsg|0.844593037	8	1005	204	52649	http://www.ebi.ac.uk/QuickGO/GTerm?id=GO:1901652
gland development	GO:0048732	4.32E-02	1.89E-01	Tk1|1.114723764;Hmgcs1|0.88791883;Mad1l1|1.112490098;Pml|1.109148431;Hmga2|1.200220022;Dag1|0.890359168;Serpinc1|0.867849638;Fpgs|0.874443664;Lats1|0.874853527	9	1189	204	52649	http://www.ebi.ac.uk/QuickGO/GTerm?id=GO:0048732
negative regulation of protein import	GO:1904590	4.32E-02	1.89E-01	Psmd10|0.868955851;Sufu|1.100840336	2	85	204	52649	http://www.ebi.ac.uk/QuickGO/GTerm?id=GO:1904590
endochondral ossification	GO:0001958	4.32E-02	1.89E-01	Col1a1|0.870673527;Impad1|0.853370396	2	85	204	52649	http://www.ebi.ac.uk/QuickGO/GTerm?id=GO:0001958
mitotic G1/S transition checkpoint	GO:0044819	4.32E-02	1.89E-01	Pml|1.109148431;Ppp2r5c|1.114164905	2	85	204	52649	http://www.ebi.ac.uk/QuickGO/GTerm?id=GO:0044819
replacement ossification	GO:0036075	4.32E-02	1.89E-01	Col1a1|0.870673527;Impad1|0.853370396	2	85	204	52649	http://www.ebi.ac.uk/QuickGO/GTerm?id=GO:0036075
chromatin assembly or disassembly	GO:0006333	4.36E-02	1.90E-01	Hist1h4a|0.904739224;Chd3|1.143622722;Hmga2|1.200220022;Hjurp|1.119205298	4	339	204	52649	http://www.ebi.ac.uk/QuickGO/GTerm?id=GO:0006333
regulation of wound healing	GO:0061041	4.36E-02	1.90E-01	Serpine1|0.895946907;Serpinc1|0.867849638;Ccl2|0.873331772;Fgb|1.186663023	4	339	204	52649	http://www.ebi.ac.uk/QuickGO/GTerm?id=GO:0061041
negative regulation of cell division	GO:0051782	4.38E-02	1.90E-01	Mad1l1|1.112490098;Mad2l1|1.15544181;Bub1b|0.901140684	3	201	204	52649	http://www.ebi.ac.uk/QuickGO/GTerm?id=GO:0051782
regulation of coagulation	GO:0050818	4.38E-02	1.90E-01	Serpine1|0.895946907;Serpinc1|0.867849638;Fgb|1.186663023	3	201	204	52649	http://www.ebi.ac.uk/QuickGO/GTerm?id=GO:0050818
regulation of actin filament length	GO:0030832	4.41E-02	1.91E-01	RASA1|1.151425498;Cdc42ep1|1.110817942;Brk1|0.831082628;Tmod2|0.647107268;Lats1|0.874853527	5	494	204	52649	http://www.ebi.ac.uk/QuickGO/GTerm?id=GO:0030832
regulation of response to DNA damage stimulus	GO:2001020	4.41E-02	1.91E-01	Tpt1|0.902259215;Ppp4r2|1.120328651;Pml|1.109148431;Hmga2|1.200220022;Psmd10|0.868955851	5	494	204	52649	http://www.ebi.ac.uk/QuickGO/GTerm?id=GO:2001020
endoderm development	GO:0007492	4.43E-02	1.91E-01	Itgav|0.907486886;Hmga2|1.200220022;Col4a2|1.110524927	3	202	204	52649	http://www.ebi.ac.uk/QuickGO/GTerm?id=GO:0007492
RNA modification	GO:0009451	4.44E-02	1.91E-01	Trmt1|0.885458402;Trub1|1.157497303;Urm1|1.148536127;Alkbh5|1.187260798	4	341	204	52649	http://www.ebi.ac.uk/QuickGO/GTerm?id=GO:0009451
embryonic limb morphogenesis	GO:0030326	4.44E-02	1.91E-01	Impad1|0.853370396;Lnp|0.907725322;Prrx1|0.855089265;Tulp3|1.102496715	4	341	204	52649	http://www.ebi.ac.uk/QuickGO/GTerm?id=GO:0030326
embryonic appendage morphogenesis	GO:0035113	4.44E-02	1.91E-01	Impad1|0.853370396;Lnp|0.907725322;Prrx1|0.855089265;Tulp3|1.102496715	4	341	204	52649	http://www.ebi.ac.uk/QuickGO/GTerm?id=GO:0035113
regulation of apoptotic process	GO:0042981	4.45E-02	1.91E-01	Tpt1|0.902259215;Serpine1|0.895946907;Itgav|0.907486886;Pml|1.109148431;Ndufs3|0.881260287;Hmga2|1.200220022;Serpinb2|0.908180301;Mydgf|1.117818374;Ndufa13|0.900926586;RASA1|1.151425498;Mad2l1|1.15544181;Psmd10|0.868955851;Cdk5|1.113606341;Ppm1f|1.13587827;Dap|0.887682869;Cyld|1.103049422;Taok3|1.277255907;Ccl2|0.873331772;Fgb|1.186663023;Lats1|0.874853527;Optn|1.248805173	21	3640	204	52649	http://www.ebi.ac.uk/QuickGO/GTerm?id=GO:0042981
coagulation	GO:0050817	4.47E-02	1.91E-01	Serpine1|0.895946907;Lnp|0.907725322;Serpinc1|0.867849638;Cdk5|1.113606341;Fgb|1.186663023	5	496	204	52649	http://www.ebi.ac.uk/QuickGO/GTerm?id=GO:0050817
negative regulation of NF-kappaB transcription factor activity	GO:0032088	4.48E-02	1.91E-01	Psmd10|0.868955851;Dap|0.887682869;Cyld|1.103049422	3	203	204	52649	http://www.ebi.ac.uk/QuickGO/GTerm?id=GO:0032088
establishment of protein localization to membrane	GO:0090150	4.51E-02	1.91E-01	Ndufa13|0.900926586;Cdk5|1.113606341;Rilpl1|1.154861298;Maip1|0.878169014;Ccl2|0.873331772;Optn|1.248805173	6	662	204	52649	http://www.ebi.ac.uk/QuickGO/GTerm?id=GO:0090150
cell redox homeostasis	GO:0045454	4.54E-02	1.91E-01	Prdx4|1.156603774;Gsr|1.163061114;Magt1|0.889466226	3	204	204	52649	http://www.ebi.ac.uk/QuickGO/GTerm?id=GO:0045454
positive regulation of cellular component biogenesis	GO:0044089	4.55E-02	1.91E-01	Piezo1|0.907032181;Dag1|0.890359168;Ppm1f|1.13587827;Sumo1|1.131894484;Bcas3|1.20143093;Cdc42ep1|1.110817942;Brk1|0.831082628;Sdcbp|1.215789474;Crocc|0.8735363	9	1201	204	52649	http://www.ebi.ac.uk/QuickGO/GTerm?id=GO:0044089
positive regulation of cell-cell adhesion mediated by integrin	GO:0033634	4.55E-02	1.91E-01	Piezo1|0.907032181	1	12	204	52649	http://www.ebi.ac.uk/QuickGO/GTerm?id=GO:0033634
T cell antigen processing and presentation	GO:0002457	4.55E-02	1.91E-01	Kdm5d|1.164502165	1	12	204	52649	http://www.ebi.ac.uk/QuickGO/GTerm?id=GO:0002457
tRNA thio-modification	GO:0034227	4.55E-02	1.91E-01	Urm1|1.148536127	1	12	204	52649	http://www.ebi.ac.uk/QuickGO/GTerm?id=GO:0034227
positive regulation of extracellular exosome assembly	GO:1903553	4.55E-02	1.91E-01	Sdcbp|1.215789474	1	12	204	52649	http://www.ebi.ac.uk/QuickGO/GTerm?id=GO:1903553
regulation of glutamine family amino acid metabolic process	GO:0000820	4.55E-02	1.91E-01	Atp2b4|0.908158397	1	12	204	52649	http://www.ebi.ac.uk/QuickGO/GTerm?id=GO:0000820
Golgi reassembly	GO:0090168	4.55E-02	1.91E-01	Vcpip1|1.151963421	1	12	204	52649	http://www.ebi.ac.uk/QuickGO/GTerm?id=GO:0090168
cohesin loading	GO:0071921	4.55E-02	1.91E-01	Wapl|1.134774486	1	12	204	52649	http://www.ebi.ac.uk/QuickGO/GTerm?id=GO:0071921
L-arginine import into cell	GO:1902765	4.55E-02	1.91E-01	Slc7a2|0.867616157	1	12	204	52649	http://www.ebi.ac.uk/QuickGO/GTerm?id=GO:1902765
negative regulation of cardiac muscle adaptation	GO:0010616	4.55E-02	1.91E-01	Atp2b4|0.908158397	1	12	204	52649	http://www.ebi.ac.uk/QuickGO/GTerm?id=GO:0010616
negative regulation of lipoprotein metabolic process	GO:0050748	4.55E-02	1.91E-01	Itgav|0.907486886	1	12	204	52649	http://www.ebi.ac.uk/QuickGO/GTerm?id=GO:0050748
corpus callosum morphogenesis	GO:0021540	4.55E-02	1.91E-01	Grcc10|1.647584381	1	12	204	52649	http://www.ebi.ac.uk/QuickGO/GTerm?id=GO:0021540
IRES-dependent translational initiation of linear mRNA	GO:0002192	4.55E-02	1.91E-01	Eif2d|0.821908449	1	12	204	52649	http://www.ebi.ac.uk/QuickGO/GTerm?id=GO:0002192
regulation of nitric oxide mediated signal transduction	GO:0010749	4.55E-02	1.91E-01	Atp2b4|0.908158397	1	12	204	52649	http://www.ebi.ac.uk/QuickGO/GTerm?id=GO:0010749
maternal process involved in parturition	GO:0060137	4.55E-02	1.91E-01	Ccl2|0.873331772	1	12	204	52649	http://www.ebi.ac.uk/QuickGO/GTerm?id=GO:0060137
L-arginine import across plasma membrane	GO:0097638	4.55E-02	1.91E-01	Slc7a2|0.867616157	1	12	204	52649	http://www.ebi.ac.uk/QuickGO/GTerm?id=GO:0097638
regulation of intestinal lipid absorption	GO:1904729	4.55E-02	1.91E-01	Dgat1|0.808318264	1	12	204	52649	http://www.ebi.ac.uk/QuickGO/GTerm?id=GO:1904729
negative regulation of apoptotic process	GO:0043066	4.56E-02	1.92E-01	Tpt1|0.902259215;Serpine1|0.895946907;Itgav|0.907486886;Ndufs3|0.881260287;Hmga2|1.200220022;Serpinb2|0.908180301;Mydgf|1.117818374;Ndufa13|0.900926586;RASA1|1.151425498;Mad2l1|1.15544181;Psmd10|0.868955851;Ccl2|0.873331772;Fgb|1.186663023;Optn|1.248805173	14	2182	204	52649	http://www.ebi.ac.uk/QuickGO/GTerm?id=GO:0043066
positive regulation of cyclin-dependent protein kinase activity	GO:1904031	4.60E-02	1.93E-01	Lmnb1|0.907486886;Psmd10|0.868955851	2	88	204	52649	http://www.ebi.ac.uk/QuickGO/GTerm?id=GO:1904031
regulation of response to biotic stimulus	GO:0002831	4.63E-02	1.94E-01	Pml|1.109148431;Pum1|0.770353982;Pvr|0.887682869;Alkbh5|1.187260798;Optn|1.248805173	5	501	204	52649	http://www.ebi.ac.uk/QuickGO/GTerm?id=GO:0002831
RNA splicing, via transesterification reactions with bulged adenosine as nucleophile	GO:0000377	4.64E-02	1.94E-01	Dcps|1.141900937;Rbm42|1.199615067;Tia1|0.815705856;Nsrp1|1.215729715;Srrm1|0.90023753;Rsrc1|0.879699248	6	667	204	52649	http://www.ebi.ac.uk/QuickGO/GTerm?id=GO:0000377
mRNA splicing, via spliceosome	GO:0000398	4.64E-02	1.94E-01	Dcps|1.141900937;Rbm42|1.199615067;Tia1|0.815705856;Nsrp1|1.215729715;Srrm1|0.90023753;Rsrc1|0.879699248	6	667	204	52649	http://www.ebi.ac.uk/QuickGO/GTerm?id=GO:0000398
trabecula morphogenesis	GO:0061383	4.70E-02	1.95E-01	Col1a1|0.870673527;Fkbp1a|1.172413793	2	89	204	52649	http://www.ebi.ac.uk/QuickGO/GTerm?id=GO:0061383
positive regulation of ATPase activity	GO:0032781	4.70E-02	1.95E-01	Sumo1|1.131894484;Tor1aip2|1.125398512	2	89	204	52649	http://www.ebi.ac.uk/QuickGO/GTerm?id=GO:0032781
interleukin-1 secretion	GO:0050701	4.70E-02	1.95E-01	Pml|1.109148431;Gsdmdc1|1.137590168	2	89	204	52649	http://www.ebi.ac.uk/QuickGO/GTerm?id=GO:0050701
sulfur amino acid metabolic process	GO:0000096	4.70E-02	1.95E-01	Enoph1|1.209000552;Nfs1|1.384798808	2	89	204	52649	http://www.ebi.ac.uk/QuickGO/GTerm?id=GO:0000096
mitochondrion localization	GO:0051646	4.70E-02	1.95E-01	Rhot2|0.89549763;Brat1|1.118379237	2	89	204	52649	http://www.ebi.ac.uk/QuickGO/GTerm?id=GO:0051646
RNA splicing, via transesterification reactions	GO:0000375	4.70E-02	1.95E-01	Dcps|1.141900937;Rbm42|1.199615067;Tia1|0.815705856;Nsrp1|1.215729715;Srrm1|0.90023753;Rsrc1|0.879699248	6	669	204	52649	http://www.ebi.ac.uk/QuickGO/GTerm?id=GO:0000375
regulation of cyclin-dependent protein serine/threonine kinase activity	GO:0000079	4.70E-02	1.95E-01	Lmnb1|0.907486886;Psmd10|0.868955851;Lats1|0.874853527	3	207	204	52649	http://www.ebi.ac.uk/QuickGO/GTerm?id=GO:0000079
mesenchymal cell development	GO:0014031	4.72E-02	1.95E-01	Col1a1|0.870673527;Hmga2|1.200220022;Dag1|0.890359168;Nrp2|1.107189887	4	348	204	52649	http://www.ebi.ac.uk/QuickGO/GTerm?id=GO:0014031
positive regulation of proteasomal ubiquitin-dependent protein catabolic process	GO:0032436	4.76E-02	1.97E-01	Psmd10|0.868955851;Sumo1|1.131894484;Hspbp1|1.209334438	3	208	204	52649	http://www.ebi.ac.uk/QuickGO/GTerm?id=GO:0032436
symbiosis, encompassing mutualism through parasitism	GO:0044403	4.78E-02	1.97E-01	Cul1|1.101654846;Itgav|0.907486886;Pml|1.109148431;Hmga2|1.200220022;Dag1|0.890359168;Pvr|0.887682869;Chmp1b1|0.652892562	7	846	204	52649	http://www.ebi.ac.uk/QuickGO/GTerm?id=GO:0044403
organic substance transport	GO:0071702	4.80E-02	1.98E-01	Col1a1|0.870673527;Arf2|0.850798057;Plin2|0.903187441;Itgav|0.907486886;Yes1|0.881467545;Pml|1.109148431;Hmga2|1.200220022;Rbpms|1.111668427;Dag1|0.890359168;Gsdmdc1|1.137590168;Ndufa13|0.900926586;RASA1|1.151425498;Psmd10|0.868955851;Cdk5|1.113606341;Abcg2|0.893727811;Cyld|1.103049422;Slc7a2|0.867616157;Sufu|1.100840336;Bcas3|1.20143093;Rilpl1|1.154861298;Slc7a5|0.876407129;Golph3l|0.847344111;C…	32	6114	204	52649	http://www.ebi.ac.uk/QuickGO/GTerm?id=GO:0071702
negative regulation of gene expression, epigenetic	GO:0045814	4.82E-02	1.98E-01	Hist1h4a|0.904739224;Hist2h2ac|1.10832894;Hist2h2ab|1.185519126	3	209	204	52649	http://www.ebi.ac.uk/QuickGO/GTerm?id=GO:0045814
positive regulation of cellular protein localization	GO:1903829	4.85E-02	1.98E-01	Pml|1.109148431;Rbpms|1.111668427;Cdk5|1.113606341;Bcas3|1.20143093;Ccl2|0.873331772;Crocc|0.8735363;Kif3a|1.110261145	7	849	204	52649	http://www.ebi.ac.uk/QuickGO/GTerm?id=GO:1903829
response to dexamethasone	GO:0071548	4.89E-02	1.98E-01	Abcg2|0.893727811;Ccl2|0.873331772	2	91	204	52649	http://www.ebi.ac.uk/QuickGO/GTerm?id=GO:0071548
one-carbon metabolic process	GO:0006730	4.89E-02	1.98E-01	Fpgs|0.874443664;Ca13|1.312138728	2	91	204	52649	http://www.ebi.ac.uk/QuickGO/GTerm?id=GO:0006730
cellular response to transforming growth factor beta stimulus	GO:0071560	4.90E-02	1.98E-01	Col1a1|0.870673527;Yes1|0.881467545;Pml|1.109148431;Ccl2|0.873331772;Col4a2|1.110524927	5	509	204	52649	http://www.ebi.ac.uk/QuickGO/GTerm?id=GO:0071560
gonad development	GO:0008406	4.90E-02	1.98E-01	Prdx4|1.156603774;Hmgcs1|0.88791883;Idh1|0.899097816;Hmga2|1.200220022;Ahsg|0.844593037	5	509	204	52649	http://www.ebi.ac.uk/QuickGO/GTerm?id=GO:0008406
positive regulation of endopeptidase activity	GO:0010950	4.92E-02	1.98E-01	Pml|1.109148431;Ndufa13|0.900926586;Ppm1f|1.13587827;Dap|0.887682869	4	353	204	52649	http://www.ebi.ac.uk/QuickGO/GTerm?id=GO:0010950
succinate metabolic process	GO:0006105	4.92E-02	1.98E-01	Aldh5a1|1.15285253	1	13	204	52649	http://www.ebi.ac.uk/QuickGO/GTerm?id=GO:0006105
T cell extravasation	GO:0072683	4.92E-02	1.98E-01	Ccl2|0.873331772	1	13	204	52649	http://www.ebi.ac.uk/QuickGO/GTerm?id=GO:0072683
astrocyte cell migration	GO:0043615	4.92E-02	1.98E-01	Ccl2|0.873331772	1	13	204	52649	http://www.ebi.ac.uk/QuickGO/GTerm?id=GO:0043615
single stranded viral RNA replication via double stranded DNA intermediate	GO:0039692	4.92E-02	1.98E-01	Hmga2|1.200220022	1	13	204	52649	http://www.ebi.ac.uk/QuickGO/GTerm?id=GO:0039692
positive regulation of apoptotic cell clearance	GO:2000427	4.92E-02	1.98E-01	Ccl2|0.873331772	1	13	204	52649	http://www.ebi.ac.uk/QuickGO/GTerm?id=GO:2000427
regulation of natural killer cell chemotaxis	GO:2000501	4.92E-02	1.98E-01	Ccl2|0.873331772	1	13	204	52649	http://www.ebi.ac.uk/QuickGO/GTerm?id=GO:2000501
maintenance of protein localization in endoplasmic reticulum	GO:0035437	4.92E-02	1.98E-01	Kdelr3|0.870469956	1	13	204	52649	http://www.ebi.ac.uk/QuickGO/GTerm?id=GO:0035437
intramembranous ossification	GO:0001957	4.92E-02	1.98E-01	Col1a1|0.870673527	1	13	204	52649	http://www.ebi.ac.uk/QuickGO/GTerm?id=GO:0001957
blood coagulation, intrinsic pathway	GO:0007597	4.92E-02	1.98E-01	Serpinc1|0.867849638	1	13	204	52649	http://www.ebi.ac.uk/QuickGO/GTerm?id=GO:0007597
natural killer cell chemotaxis	GO:0035747	4.92E-02	1.98E-01	Ccl2|0.873331772	1	13	204	52649	http://www.ebi.ac.uk/QuickGO/GTerm?id=GO:0035747
direct ossification	GO:0036072	4.92E-02	1.98E-01	Col1a1|0.870673527	1	13	204	52649	http://www.ebi.ac.uk/QuickGO/GTerm?id=GO:0036072
L-arginine transmembrane transport	GO:1903400	4.92E-02	1.98E-01	Slc7a2|0.867616157	1	13	204	52649	http://www.ebi.ac.uk/QuickGO/GTerm?id=GO:1903400
odontoblast differentiation	GO:0071895	4.92E-02	1.98E-01	Serpine1|0.895946907	1	13	204	52649	http://www.ebi.ac.uk/QuickGO/GTerm?id=GO:0071895
regulation of defense response	GO:0031347	4.93E-02	1.99E-01	Serpine1|0.895946907;Pml|1.109148431;Serpinc1|0.867849638;Slc7a2|0.867616157;Pum1|0.770353982;Krt1|1.126494818;Pvr|0.887682869;Alkbh5|1.187260798;Optn|1.248805173;Ahsg|0.844593037	10	1411	204	52649	http://www.ebi.ac.uk/QuickGO/GTerm?id=GO:0031347
positive regulation of phosphorus metabolic process	GO:0010562	4.94E-02	1.99E-01	Lmnb1|0.907486886;Atp2b4|0.908158397;Yes1|0.881467545;Mydgf|1.117818374;Rbpms|1.111668427;Dag1|0.890359168;RASA1|1.151425498;Psmd10|0.868955851;Cdk5|1.113606341;Ddr2|1.152542373;Taok3|1.277255907;Ccl2|0.873331772;Fgb|1.186663023;Sdcbp|1.215789474;Lats1|0.874853527;Brat1|1.118379237	16	2621	204	52649	http://www.ebi.ac.uk/QuickGO/GTerm?id=GO:0010562
positive regulation of phosphate metabolic process	GO:0045937	4.94E-02	1.99E-01	Lmnb1|0.907486886;Atp2b4|0.908158397;Yes1|0.881467545;Mydgf|1.117818374;Rbpms|1.111668427;Dag1|0.890359168;RASA1|1.151425498;Psmd10|0.868955851;Cdk5|1.113606341;Ddr2|1.152542373;Taok3|1.277255907;Ccl2|0.873331772;Fgb|1.186663023;Sdcbp|1.215789474;Lats1|0.874853527;Brat1|1.118379237	16	2621	204	52649	http://www.ebi.ac.uk/QuickGO/GTerm?id=GO:0045937
central nervous system development	GO:0007417	4.95E-02	1.99E-01	Abcb1b|0.883239171;Hmgcs1|0.88791883;Atp2b4|0.908158397;Ndufs3|0.881260287;Hmga2|1.200220022;Dag1|0.890359168;Grcc10|1.647584381;Cdk5|1.113606341;Fpgs|0.874443664;Sufu|1.100840336;Aldh5a1|1.15285253;Cdh11|1.179242713;Kif3a|1.110261145;Tulp3|1.102496715;Nrp2|1.107189887	15	2414	204	52649	http://www.ebi.ac.uk/QuickGO/GTerm?id=GO:0007417
regulation of vasculature development	GO:1901342	4.95E-02	1.99E-01	Serpine1|0.895946907;Pml|1.109148431;Hmga2|1.200220022;Mydgf|1.117818374;Ccl2|0.873331772;Col4a2|1.110524927	6	678	204	52649	http://www.ebi.ac.uk/QuickGO/GTerm?id=GO:1901342
osteoblast differentiation	GO:0001649	4.96E-02	1.99E-01	Col1a1|0.870673527;Ccdc47|0.897983393;Hspe1|0.89549763;Ddr2|1.152542373;Fndc3b|1.181942171	5	511	204	52649	http://www.ebi.ac.uk/QuickGO/GTerm?id=GO:0001649
cellular response to epidermal growth factor stimulus	GO:0071364	4.98E-02	1.99E-01	Col1a1|0.870673527;RASA1|1.151425498	2	92	204	52649	http://www.ebi.ac.uk/QuickGO/GTerm?id=GO:0071364
negative regulation of G2/M transition of mitotic cell cycle	GO:0010972	4.98E-02	1.99E-01	Hmga2|1.200220022;Taok3|1.277255907	2	92	204	52649	http://www.ebi.ac.uk/QuickGO/GTerm?id=GO:0010972
single-organism membrane organization	GO:0044802	5.05E-02	2.02E-01	Rhot2|0.89549763;Ndufa13|0.900926586;Cdk5|1.113606341;Pdzd11|1.197198572;Sumo1|1.131894484;Tor1aip2|1.125398512;Rilpl1|1.154861298;Maip1|0.878169014;Ccl2|0.873331772;Vcpip1|1.151963421;Apoo|1.106080548;Optn|1.248805173;Pacsin3|1.226551628;Tulp3|1.102496715	14	2215	204	52649	http://www.ebi.ac.uk/QuickGO/GTerm?id=GO:0044802
negative regulation of protein phosphorylation	GO:0001933	5.05E-02	2.02E-01	Fkbp1a|1.172413793;Prkar2b|1.129358531;Dag1|0.890359168;Psmd10|0.868955851;Ppm1f|1.13587827;Taok3|1.277255907;Lats1|0.874853527;Zgpat|0.77170062	8	1039	204	52649	http://www.ebi.ac.uk/QuickGO/GTerm?id=GO:0001933
macrophage chemotaxis	GO:0048246	5.08E-02	2.02E-01	Myo9b|1.243129557;Ccl2|0.873331772	2	93	204	52649	http://www.ebi.ac.uk/QuickGO/GTerm?id=GO:0048246
positive regulation of protein catabolic process	GO:0045732	5.14E-02	2.02E-01	Ndufa13|0.900926586;Psmd10|0.868955851;Sumo1|1.131894484;Hspbp1|1.209334438;Pacsin3|1.226551628	5	516	204	52649	http://www.ebi.ac.uk/QuickGO/GTerm?id=GO:0045732
establishment of protein localization to organelle	GO:0072594	5.14E-02	2.02E-01	Pml|1.109148431;Rbpms|1.111668427;Dag1|0.890359168;Ndufa13|0.900926586;Psmd10|0.868955851;Cyld|1.103049422;Sufu|1.100840336;Maip1|0.878169014;Optn|1.248805173	9	1230	204	52649	http://www.ebi.ac.uk/QuickGO/GTerm?id=GO:0072594
calcium ion transmembrane transport	GO:0070588	5.16E-02	2.02E-01	Atp2b4|0.908158397;Fkbp1a|1.172413793;Itgav|0.907486886;Sumo1|1.131894484;Maip1|0.878169014;Ncs1|1.125398512	6	685	204	52649	http://www.ebi.ac.uk/QuickGO/GTerm?id=GO:0070588
response to stimulus	GO:0050896	5.17E-02	2.02E-01	Col1a1|0.870673527;Lmnb1|0.907486886;Abcb1b|0.883239171;Arf2|0.850798057;Tpt1|0.902259215;Prdx4|1.156603774;Tk1|1.114723764;Serpine1|0.895946907;Hmgcs1|0.88791883;Ccdc47|0.897983393;Atp2b4|0.908158397;Srsf5|1.133635636;Arl8b|0.898220641;Dcps|1.141900937;Hspe1|0.89549763;Gsr|1.163061114;Fkbp1a|1.172413793;Ppp4r2|1.120328651;Idh1|0.899097816;Plin2|0.903187441;Itgav|0.907486886;Krt10|1.150806452;Tsc…	104	23725	204	52649	http://www.ebi.ac.uk/QuickGO/GTerm?id=GO:0050896
tube morphogenesis	GO:0035239	5.17E-02	2.02E-01	Pml|1.109148431;Hmga2|1.200220022;Prkacb|1.412545235;Dag1|0.890359168;Sufu|1.100840336;Bcas3|1.20143093;Kif3a|1.110261145;Tulp3|1.102496715	8	1044	204	52649	http://www.ebi.ac.uk/QuickGO/GTerm?id=GO:0035239
negative chemotaxis	GO:0050919	5.18E-02	2.02E-01	Itgav|0.907486886;Nrp2|1.107189887	2	94	204	52649	http://www.ebi.ac.uk/QuickGO/GTerm?id=GO:0050919
protein localization to cilium	GO:0061512	5.18E-02	2.02E-01	Crocc|0.8735363;Tulp3|1.102496715	2	94	204	52649	http://www.ebi.ac.uk/QuickGO/GTerm?id=GO:0061512
establishment of localization in cell	GO:0051649	5.22E-02	2.02E-01	Fkbp1a|1.172413793;Mad1l1|1.112490098;Pml|1.109148431;Hmga2|1.200220022;Rbpms|1.111668427;Dag1|0.890359168;Rhot2|0.89549763;Ndufa13|0.900926586;Psmd10|0.868955851;Nsrp1|1.215729715;Cdk5|1.113606341;Pdzd11|1.197198572;Cyld|1.103049422;Sufu|1.100840336;Cdc23|0.888338055;Bcas3|1.20143093;Reep6|1.334695069;Rilpl1|1.154861298;Maip1|0.878169014;Golph3l|0.847344111;Ccl2|0.873331772;Washc4|0.83677686;Chm…	31	5933	204	52649	http://www.ebi.ac.uk/QuickGO/GTerm?id=GO:0051649
protein targeting	GO:0006605	5.23E-02	2.02E-01	Pml|1.109148431;Rbpms|1.111668427;Dag1|0.890359168;Ndufa13|0.900926586;Psmd10|0.868955851;Cdk5|1.113606341;Cyld|1.103049422;Sufu|1.100840336;Ccl2|0.873331772;Optn|1.248805173	10	1426	204	52649	http://www.ebi.ac.uk/QuickGO/GTerm?id=GO:0006605
response to transforming growth factor beta	GO:0071559	5.24E-02	2.02E-01	Col1a1|0.870673527;Yes1|0.881467545;Pml|1.109148431;Ccl2|0.873331772;Col4a2|1.110524927	5	519	204	52649	http://www.ebi.ac.uk/QuickGO/GTerm?id=GO:0071559
negative regulation of establishment of protein localization	GO:1904950	5.26E-02	2.02E-01	Pml|1.109148431;Psmd10|0.868955851;Cdk5|1.113606341;Sufu|1.100840336	4	361	204	52649	http://www.ebi.ac.uk/QuickGO/GTerm?id=GO:1904950
collagen biosynthetic process	GO:0032964	5.27E-02	2.02E-01	Col1a1|0.870673527;Ccl2|0.873331772	2	95	204	52649	http://www.ebi.ac.uk/QuickGO/GTerm?id=GO:0032964
blastocyst formation	GO:0001825	5.27E-02	2.02E-01	Wdr74|1.146459227;Lats1|0.874853527	2	95	204	52649	http://www.ebi.ac.uk/QuickGO/GTerm?id=GO:0001825
apoptotic cell clearance	GO:0043277	5.27E-02	2.02E-01	Itgav|0.907486886;Ccl2|0.873331772	2	95	204	52649	http://www.ebi.ac.uk/QuickGO/GTerm?id=GO:0043277
Schwann cell development	GO:0014044	5.27E-02	2.02E-01	Dag1|0.890359168;Cdk5|1.113606341	2	95	204	52649	http://www.ebi.ac.uk/QuickGO/GTerm?id=GO:0014044
development of primary sexual characteristics	GO:0045137	5.27E-02	2.02E-01	Prdx4|1.156603774;Hmgcs1|0.88791883;Idh1|0.899097816;Hmga2|1.200220022;Ahsg|0.844593037	5	520	204	52649	http://www.ebi.ac.uk/QuickGO/GTerm?id=GO:0045137
cell aging	GO:0007569	5.28E-02	2.02E-01	Serpine1|0.895946907;Pml|1.109148431;Hmga2|1.200220022	3	217	204	52649	http://www.ebi.ac.uk/QuickGO/GTerm?id=GO:0007569
negative regulation of ubiquitin protein ligase activity	GO:1904667	5.29E-02	2.02E-01	Mad2l1|1.15544181	1	14	204	52649	http://www.ebi.ac.uk/QuickGO/GTerm?id=GO:1904667
third ventricle development	GO:0021678	5.29E-02	2.02E-01	Grcc10|1.647584381	1	14	204	52649	http://www.ebi.ac.uk/QuickGO/GTerm?id=GO:0021678
tRNA N2-guanine methylation	GO:0002940	5.29E-02	2.02E-01	Trmt1|0.885458402	1	14	204	52649	http://www.ebi.ac.uk/QuickGO/GTerm?id=GO:0002940
hypothalamus cell differentiation	GO:0021979	5.29E-02	2.02E-01	Nrp2|1.107189887	1	14	204	52649	http://www.ebi.ac.uk/QuickGO/GTerm?id=GO:0021979
protein insertion into mitochondrial membrane	GO:0051204	5.29E-02	2.02E-01	Maip1|0.878169014	1	14	204	52649	http://www.ebi.ac.uk/QuickGO/GTerm?id=GO:0051204
negative regulation of receptor biosynthetic process	GO:0010871	5.29E-02	2.02E-01	Itgav|0.907486886	1	14	204	52649	http://www.ebi.ac.uk/QuickGO/GTerm?id=GO:0010871
positive regulation of hepatic stellate cell activation	GO:2000491	5.29E-02	2.02E-01	Dgat1|0.808318264	1	14	204	52649	http://www.ebi.ac.uk/QuickGO/GTerm?id=GO:2000491
Mo-molybdopterin cofactor biosynthetic process	GO:0006777	5.29E-02	2.02E-01	Nfs1|1.384798808	1	14	204	52649	http://www.ebi.ac.uk/QuickGO/GTerm?id=GO:0006777
histone dephosphorylation	GO:0016576	5.29E-02	2.02E-01	Ppm1f|1.13587827	1	14	204	52649	http://www.ebi.ac.uk/QuickGO/GTerm?id=GO:0016576
gamma-aminobutyric acid metabolic process	GO:0009448	5.29E-02	2.02E-01	Aldh5a1|1.15285253	1	14	204	52649	http://www.ebi.ac.uk/QuickGO/GTerm?id=GO:0009448
regulation of eating behavior	GO:1903998	5.29E-02	2.02E-01	Dgat1|0.808318264	1	14	204	52649	http://www.ebi.ac.uk/QuickGO/GTerm?id=GO:1903998
Mo-molybdopterin cofactor metabolic process	GO:0019720	5.29E-02	2.02E-01	Nfs1|1.384798808	1	14	204	52649	http://www.ebi.ac.uk/QuickGO/GTerm?id=GO:0019720
apolipoprotein A-I-mediated signaling pathway	GO:0038027	5.29E-02	2.02E-01	Itgav|0.907486886	1	14	204	52649	http://www.ebi.ac.uk/QuickGO/GTerm?id=GO:0038027
negative regulation of megakaryocyte differentiation	GO:0045653	5.29E-02	2.02E-01	Hist1h4a|0.904739224	1	14	204	52649	http://www.ebi.ac.uk/QuickGO/GTerm?id=GO:0045653
calcium ion export	GO:1901660	5.29E-02	2.02E-01	Atp2b4|0.908158397	1	14	204	52649	http://www.ebi.ac.uk/QuickGO/GTerm?id=GO:1901660
xenobiotic transport	GO:0042908	5.29E-02	2.02E-01	Abcb1b|0.883239171	1	14	204	52649	http://www.ebi.ac.uk/QuickGO/GTerm?id=GO:0042908
smooth muscle cell-matrix adhesion	GO:0061302	5.29E-02	2.02E-01	Serpine1|0.895946907	1	14	204	52649	http://www.ebi.ac.uk/QuickGO/GTerm?id=GO:0061302
regulation of adrenergic receptor signaling pathway	GO:0071877	5.29E-02	2.02E-01	Atp2b4|0.908158397	1	14	204	52649	http://www.ebi.ac.uk/QuickGO/GTerm?id=GO:0071877
negative regulation of delayed rectifier potassium channel activity	GO:1902260	5.29E-02	2.02E-01	Sumo1|1.131894484	1	14	204	52649	http://www.ebi.ac.uk/QuickGO/GTerm?id=GO:1902260
negative regulation of protein export from nucleus	GO:0046826	5.29E-02	2.02E-01	Cdk5|1.113606341	1	14	204	52649	http://www.ebi.ac.uk/QuickGO/GTerm?id=GO:0046826
response to peptide hormone	GO:0043434	5.31E-02	2.03E-01	Col1a1|0.870673527;Srsf5|1.133635636;Yes1|0.881467545;Dag1|0.890359168;Abcg2|0.893727811;Ccl2|0.873331772;Ahsg|0.844593037	7	867	204	52649	http://www.ebi.ac.uk/QuickGO/GTerm?id=GO:0043434
positive regulation of protein transport	GO:0051222	5.34E-02	2.04E-01	Rbpms|1.111668427;Gsdmdc1|1.137590168;Cdk5|1.113606341;Bcas3|1.20143093;Golph3l|0.847344111;Ccl2|0.873331772;Fgb|1.186663023;Kif3a|1.110261145	8	1051	204	52649	http://www.ebi.ac.uk/QuickGO/GTerm?id=GO:0051222
response to purine-containing compound	GO:0014074	5.35E-02	2.04E-01	Col1a1|0.870673527;Hmgcs1|0.88791883;Fkbp1a|1.172413793;Ccl2|0.873331772	4	363	204	52649	http://www.ebi.ac.uk/QuickGO/GTerm?id=GO:0014074
G1 DNA damage checkpoint	GO:0044783	5.37E-02	2.05E-01	Pml|1.109148431;Ppp2r5c|1.114164905	2	96	204	52649	http://www.ebi.ac.uk/QuickGO/GTerm?id=GO:0044783
response to ketone	GO:1901654	5.39E-02	2.05E-01	Tk1|1.114723764;Dcps|1.141900937;Abcg2|0.893727811;Ccl2|0.873331772	4	364	204	52649	http://www.ebi.ac.uk/QuickGO/GTerm?id=GO:1901654
negative regulation of hemostasis	GO:1900047	5.47E-02	2.07E-01	Serpine1|0.895946907;Fgb|1.186663023	2	97	204	52649	http://www.ebi.ac.uk/QuickGO/GTerm?id=GO:1900047
epithelial tube branching involved in lung morphogenesis	GO:0060441	5.47E-02	2.07E-01	Hmga2|1.200220022;Dag1|0.890359168	2	97	204	52649	http://www.ebi.ac.uk/QuickGO/GTerm?id=GO:0060441
negative regulation of blood coagulation	GO:0030195	5.47E-02	2.07E-01	Serpine1|0.895946907;Fgb|1.186663023	2	97	204	52649	http://www.ebi.ac.uk/QuickGO/GTerm?id=GO:0030195
regulation of endothelial cell apoptotic process	GO:2000351	5.47E-02	2.07E-01	Serpine1|0.895946907;Fgb|1.186663023	2	97	204	52649	http://www.ebi.ac.uk/QuickGO/GTerm?id=GO:2000351
protein homooligomerization	GO:0051260	5.55E-02	2.09E-01	Tk1|1.114723764;Gsdmdc1|1.137590168;Aldh5a1|1.15285253;Brk1|0.831082628;Crtc2|0.899121766;Optn|1.248805173	6	698	204	52649	http://www.ebi.ac.uk/QuickGO/GTerm?id=GO:0051260
negative regulation of Wnt signaling pathway	GO:0030178	5.61E-02	2.09E-01	Hmga2|1.200220022;Tax1bp3|0.883682599;Cyld|1.103049422;Lats1|0.874853527	4	369	204	52649	http://www.ebi.ac.uk/QuickGO/GTerm?id=GO:0030178
positive regulation of MHC class I biosynthetic process	GO:0045345	5.66E-02	2.09E-01	Pml|1.109148431	1	15	204	52649	http://www.ebi.ac.uk/QuickGO/GTerm?id=GO:0045345
DNA damage response, detection of DNA damage	GO:0042769	5.66E-02	2.09E-01	Hmga2|1.200220022	1	15	204	52649	http://www.ebi.ac.uk/QuickGO/GTerm?id=GO:0042769
response to denervation involved in regulation of muscle adaptation	GO:0014894	5.66E-02	2.09E-01	Dag1|0.890359168	1	15	204	52649	http://www.ebi.ac.uk/QuickGO/GTerm?id=GO:0014894
negative regulation of plasminogen activation	GO:0010757	5.66E-02	2.09E-01	Serpine1|0.895946907	1	15	204	52649	http://www.ebi.ac.uk/QuickGO/GTerm?id=GO:0010757
chromosome breakage	GO:0031052	5.66E-02	2.09E-01	Hmga2|1.200220022	1	15	204	52649	http://www.ebi.ac.uk/QuickGO/GTerm?id=GO:0031052
regulation of MHC class I biosynthetic process	GO:0045343	5.66E-02	2.09E-01	Pml|1.109148431	1	15	204	52649	http://www.ebi.ac.uk/QuickGO/GTerm?id=GO:0045343
regulation of cardiac muscle hypertrophy in response to stress	GO:1903242	5.66E-02	2.09E-01	Atp2b4|0.908158397	1	15	204	52649	http://www.ebi.ac.uk/QuickGO/GTerm?id=GO:1903242
negative regulation of cellular amine metabolic process	GO:0033239	5.66E-02	2.09E-01	Atp2b4|0.908158397	1	15	204	52649	http://www.ebi.ac.uk/QuickGO/GTerm?id=GO:0033239
transcription initiation from RNA polymerase III promoter	GO:0006384	5.66E-02	2.09E-01	Gtf3c5|1.115018509	1	15	204	52649	http://www.ebi.ac.uk/QuickGO/GTerm?id=GO:0006384
positive regulation of natural killer cell mediated immune response to tumor cell	GO:0002857	5.66E-02	2.09E-01	Pvr|0.887682869	1	15	204	52649	http://www.ebi.ac.uk/QuickGO/GTerm?id=GO:0002857
negative regulation of fibrinolysis	GO:0051918	5.66E-02	2.09E-01	Serpine1|0.895946907	1	15	204	52649	http://www.ebi.ac.uk/QuickGO/GTerm?id=GO:0051918
[2Fe-2S] cluster assembly	GO:0044571	5.66E-02	2.09E-01	Nfs1|1.384798808	1	15	204	52649	http://www.ebi.ac.uk/QuickGO/GTerm?id=GO:0044571
negative regulation of interleukin-1 beta secretion	GO:0050713	5.66E-02	2.09E-01	Pml|1.109148431	1	15	204	52649	http://www.ebi.ac.uk/QuickGO/GTerm?id=GO:0050713
regulation of male germ cell proliferation	GO:2000254	5.66E-02	2.09E-01	Prdx4|1.156603774	1	15	204	52649	http://www.ebi.ac.uk/QuickGO/GTerm?id=GO:2000254
response to muscle inactivity involved in regulation of muscle adaptation	GO:0014877	5.66E-02	2.09E-01	Dag1|0.890359168	1	15	204	52649	http://www.ebi.ac.uk/QuickGO/GTerm?id=GO:0014877
L-ornithine transmembrane transport	GO:1903352	5.66E-02	2.09E-01	Slc7a2|0.867616157	1	15	204	52649	http://www.ebi.ac.uk/QuickGO/GTerm?id=GO:1903352
negative regulation of action potential	GO:0045759	5.66E-02	2.09E-01	Sumo1|1.131894484	1	15	204	52649	http://www.ebi.ac.uk/QuickGO/GTerm?id=GO:0045759
response to muscle inactivity	GO:0014870	5.66E-02	2.09E-01	Dag1|0.890359168	1	15	204	52649	http://www.ebi.ac.uk/QuickGO/GTerm?id=GO:0014870
programmed DNA elimination	GO:0031049	5.66E-02	2.09E-01	Hmga2|1.200220022	1	15	204	52649	http://www.ebi.ac.uk/QuickGO/GTerm?id=GO:0031049
MHC class I biosynthetic process	GO:0045341	5.66E-02	2.09E-01	Pml|1.109148431	1	15	204	52649	http://www.ebi.ac.uk/QuickGO/GTerm?id=GO:0045341
oxidative demethylation	GO:0070989	5.66E-02	2.09E-01	Alkbh5|1.187260798	1	15	204	52649	http://www.ebi.ac.uk/QuickGO/GTerm?id=GO:0070989
positive regulation of natural killer cell mediated cytotoxicity directed against tumor cell target	GO:0002860	5.66E-02	2.09E-01	Pvr|0.887682869	1	15	204	52649	http://www.ebi.ac.uk/QuickGO/GTerm?id=GO:0002860
substrate-dependent cerebral cortex tangential migration	GO:0021825	5.66E-02	2.09E-01	Nrp2|1.107189887	1	15	204	52649	http://www.ebi.ac.uk/QuickGO/GTerm?id=GO:0021825
intermediate filament cytoskeleton organization	GO:0045104	5.67E-02	2.09E-01	Krt17|1.125431836;Krt2|1.27761959	2	99	204	52649	http://www.ebi.ac.uk/QuickGO/GTerm?id=GO:0045104
regulation of intracellular signal transduction	GO:1902531	5.68E-02	2.09E-01	Lmnb1|0.907486886;Tpt1|0.902259215;Atp2b4|0.908158397;Fkbp1a|1.172413793;Ndufs3|0.881260287;Hmga2|1.200220022;Mydgf|1.117818374;Dag1|0.890359168;Ndufa13|0.900926586;RASA1|1.151425498;Psmd10|0.868955851;Cdk5|1.113606341;Cyld|1.103049422;Kptn|1.27014756;Trio|1.211501244;Taok3|1.277255907;Ccl2|0.873331772;Arhgef40|1.135308247;Pum1|0.770353982;Akap13|0.909069212;Rasal2|0.87026648;Fgb|1.186663023;Optn…	23	4184	204	52649	http://www.ebi.ac.uk/QuickGO/GTerm?id=GO:1902531
reproductive process	GO:0022414	5.70E-02	2.10E-01	Tpt1|0.902259215;Prdx4|1.156603774;Tk1|1.114723764;Hmgcs1|0.88791883;Atp2b4|0.908158397;Gsr|1.163061114;Idh1|0.899097816;Hmga2|1.200220022;Prkacb|1.412545235;Wapl|1.134774486;Abcg2|0.893727811;Bub1b|0.901140684;Ccl2|0.873331772;Pum1|0.770353982;Cfap157|0.898884405;Alkbh5|1.187260798;Vmp1|0.908396947;Ahsg|0.844593037;Spin2g|1.231176799	19	3313	204	52649	http://www.ebi.ac.uk/QuickGO/GTerm?id=GO:0022414
small molecule metabolic process	GO:0044281	5.75E-02	2.12E-01	Ugdh|0.855717931;Prdx4|1.156603774;Tk1|1.114723764;Cs|0.504985889;Impad1|0.853370396;Hmgcs1|0.88791883;Nln|0.901830283;Atp2b4|0.908158397;Idh1|0.899097816;Prkar2b|1.129358531;Dera|1.458064516;Enoph1|1.209000552;Tcirg1|0.881232361;Cox4i1|0.890122873;Abcg2|0.893727811;Fpgs|0.874443664;Ndufb8|0.795913785;Uqcrb|0.856778087;Aldh5a1|1.15285253;Ca13|1.312138728;Pofut1|1.103312303;Suox|1.333722287;Crtc2|…	27	5081	204	52649	http://www.ebi.ac.uk/QuickGO/GTerm?id=GO:0044281
negative regulation of multi-organism process	GO:0043901	5.79E-02	2.13E-01	Prdx4|1.156603774;Itgav|0.907486886;Pml|1.109148431;Hmga2|1.200220022	4	373	204	52649	http://www.ebi.ac.uk/QuickGO/GTerm?id=GO:0043901
regulation of RNA splicing	GO:0043484	5.79E-02	2.13E-01	Srsf5|1.133635636;Rbm42|1.199615067;Tia1|0.815705856;Nsrp1|1.215729715	4	373	204	52649	http://www.ebi.ac.uk/QuickGO/GTerm?id=GO:0043484
negative regulation of endopeptidase activity	GO:0010951	5.82E-02	2.13E-01	Serpine1|0.895946907;Serpinb1a|0.90023753;Serpinb2|0.908180301;Serpinc1|0.867849638;Ahsg|0.844593037	5	535	204	52649	http://www.ebi.ac.uk/QuickGO/GTerm?id=GO:0010951
positive regulation of cellular component movement	GO:0051272	5.85E-02	2.14E-01	Col1a1|0.870673527;Serpine1|0.895946907;Ppm1f|1.13587827;Bcas3|1.20143093;Ddr2|1.152542373;Ccl2|0.873331772;Sdcbp|1.215789474;Kif3a|1.110261145	8	1072	204	52649	http://www.ebi.ac.uk/QuickGO/GTerm?id=GO:0051272
regulation of cell communication	GO:0010646	5.87E-02	2.15E-01	Col1a1|0.870673527;Lmnb1|0.907486886;Tpt1|0.902259215;Serpine1|0.895946907;Atp2b4|0.908158397;Fkbp1a|1.172413793;Itgav|0.907486886;Pml|1.109148431;Ndufs3|0.881260287;Hmga2|1.200220022;Prkacb|1.412545235;Mydgf|1.117818374;Rbpms|1.111668427;Dag1|0.890359168;Ndufa13|0.900926586;RASA1|1.151425498;Psmd10|0.868955851;Cdk5|1.113606341;Tax1bp3|0.883682599;Cyld|1.103049422;Sufu|1.100840336;Kptn|1.27014756…	39	7845	204	52649	http://www.ebi.ac.uk/QuickGO/GTerm?id=GO:0010646
intermediate filament-based process	GO:0045103	5.88E-02	2.15E-01	Krt17|1.125431836;Krt2|1.27761959	2	101	204	52649	http://www.ebi.ac.uk/QuickGO/GTerm?id=GO:0045103
regulation of cell cycle G2/M phase transition	GO:1902749	5.88E-02	2.15E-01	Lmnb1|0.907486886;Hmga2|1.200220022;Taok3|1.277255907	3	227	204	52649	http://www.ebi.ac.uk/QuickGO/GTerm?id=GO:1902749
positive regulation of biological process	GO:0048518	5.89E-02	2.15E-01	Col1a1|0.870673527;Lmnb1|0.907486886;Hist1h4a|0.904739224;Serpine1|0.895946907;Atp2b4|0.908158397;Srsf5|1.133635636;Fkbp1a|1.172413793;Itgav|0.907486886;Yes1|0.881467545;Pml|1.109148431;Hmga2|1.200220022;Lnp|0.907725322;Piezo1|0.907032181;Mydgf|1.117818374;Wapl|1.134774486;Myo9b|1.243129557;Rbpms|1.111668427;Dag1|0.890359168;Gsdmdc1|1.137590168;Krt17|1.125431836;Ndufa13|0.900926586;RASA1|1.151425…	68	14809	204	52649	http://www.ebi.ac.uk/QuickGO/GTerm?id=GO:0048518
regulation of protein import into nucleus	GO:0042306	5.93E-02	2.16E-01	Rbpms|1.111668427;Psmd10|0.868955851;Cyld|1.103049422;Sufu|1.100840336	4	376	204	52649	http://www.ebi.ac.uk/QuickGO/GTerm?id=GO:0042306
positive regulation of behavior	GO:0048520	5.94E-02	2.16E-01	Serpine1|0.895946907;Ppm1f|1.13587827;Ccl2|0.873331772	3	228	204	52649	http://www.ebi.ac.uk/QuickGO/GTerm?id=GO:0048520
negative regulation of coagulation	GO:0050819	5.98E-02	2.16E-01	Serpine1|0.895946907;Fgb|1.186663023	2	102	204	52649	http://www.ebi.ac.uk/QuickGO/GTerm?id=GO:0050819
negative regulation of epithelial cell apoptotic process	GO:1904036	5.98E-02	2.16E-01	Serpine1|0.895946907;Fgb|1.186663023	2	102	204	52649	http://www.ebi.ac.uk/QuickGO/GTerm?id=GO:1904036
embryonic process involved in female pregnancy	GO:0060136	6.02E-02	2.16E-01	Abcg2|0.893727811	1	16	204	52649	http://www.ebi.ac.uk/QuickGO/GTerm?id=GO:0060136
embryonic neurocranium morphogenesis	GO:0048702	6.02E-02	2.16E-01	Tulp3|1.102496715	1	16	204	52649	http://www.ebi.ac.uk/QuickGO/GTerm?id=GO:0048702
L-lysine transmembrane transport	GO:1903401	6.02E-02	2.16E-01	Slc7a2|0.867616157	1	16	204	52649	http://www.ebi.ac.uk/QuickGO/GTerm?id=GO:1903401
negative regulation of voltage-gated potassium channel activity	GO:1903817	6.02E-02	2.16E-01	Sumo1|1.131894484	1	16	204	52649	http://www.ebi.ac.uk/QuickGO/GTerm?id=GO:1903817
regulation of entry of bacterium into host cell	GO:2000535	6.02E-02	2.16E-01	Itgav|0.907486886	1	16	204	52649	http://www.ebi.ac.uk/QuickGO/GTerm?id=GO:2000535
positive regulation of mitotic cell cycle spindle assembly checkpoint	GO:0090267	6.02E-02	2.16E-01	Mad2l1|1.15544181	1	16	204	52649	http://www.ebi.ac.uk/QuickGO/GTerm?id=GO:0090267
mitochondrial calcium uptake	GO:0036444	6.02E-02	2.16E-01	Maip1|0.878169014	1	16	204	52649	http://www.ebi.ac.uk/QuickGO/GTerm?id=GO:0036444
mitochondrial electron transport, cytochrome c to oxygen	GO:0006123	6.02E-02	2.16E-01	Cox4i1|0.890122873	1	16	204	52649	http://www.ebi.ac.uk/QuickGO/GTerm?id=GO:0006123
L-arginine import	GO:0043091	6.02E-02	2.16E-01	Slc7a2|0.867616157	1	16	204	52649	http://www.ebi.ac.uk/QuickGO/GTerm?id=GO:0043091
regulation of chromosome condensation	GO:0060623	6.02E-02	2.16E-01	Wapl|1.134774486	1	16	204	52649	http://www.ebi.ac.uk/QuickGO/GTerm?id=GO:0060623
negative regulation of protein kinase activity by protein phosphorylation	GO:0100002	6.02E-02	2.16E-01	Ppm1f|1.13587827	1	16	204	52649	http://www.ebi.ac.uk/QuickGO/GTerm?id=GO:0100002
arginine import	GO:0090467	6.02E-02	2.16E-01	Slc7a2|0.867616157	1	16	204	52649	http://www.ebi.ac.uk/QuickGO/GTerm?id=GO:0090467
regulation of cardiac muscle adaptation	GO:0010612	6.02E-02	2.16E-01	Atp2b4|0.908158397	1	16	204	52649	http://www.ebi.ac.uk/QuickGO/GTerm?id=GO:0010612
entry of bacterium into host cell	GO:0035635	6.02E-02	2.16E-01	Itgav|0.907486886	1	16	204	52649	http://www.ebi.ac.uk/QuickGO/GTerm?id=GO:0035635
receptor localization to nonmotile primary cilium	GO:0097500	6.02E-02	2.16E-01	Tulp3|1.102496715	1	16	204	52649	http://www.ebi.ac.uk/QuickGO/GTerm?id=GO:0097500
oxoacid metabolic process	GO:0043436	6.04E-02	2.16E-01	Ugdh|0.855717931;Prdx4|1.156603774;Cs|0.504985889;Impad1|0.853370396;Atp2b4|0.908158397;Idh1|0.899097816;Prkar2b|1.129358531;Enoph1|1.209000552;Abcg2|0.893727811;Fpgs|0.874443664;Aldh5a1|1.15285253;Suox|1.333722287;Sdhc|1.183679039;Nfs1|1.384798808;Dgat1|0.808318264	15	2484	204	52649	http://www.ebi.ac.uk/QuickGO/GTerm?id=GO:0043436
protein transport	GO:0015031	6.09E-02	2.18E-01	Col1a1|0.870673527;Arf2|0.850798057;Pml|1.109148431;Rbpms|1.111668427;Dag1|0.890359168;Gsdmdc1|1.137590168;Ndufa13|0.900926586;Psmd10|0.868955851;Cdk5|1.113606341;Cyld|1.103049422;Sufu|1.100840336;Bcas3|1.20143093;Rilpl1|1.154861298;Golph3l|0.847344111;Ccl2|0.873331772;Washc4|0.83677686;Chmp1b1|0.652892562;Fgb|1.186663023;Lats1|0.874853527;Optn|1.248805173;Kdelr3|0.870469956;Dgat1|0.808318264;Kif…	23	4217	204	52649	http://www.ebi.ac.uk/QuickGO/GTerm?id=GO:0015031
regulation of protein polymerization	GO:0032271	6.12E-02	2.18E-01	RASA1|1.151425498;Cdc42ep1|1.110817942;Brk1|0.831082628;Tmod2|0.647107268;Lats1|0.874853527	5	543	204	52649	http://www.ebi.ac.uk/QuickGO/GTerm?id=GO:0032271
regeneration	GO:0031099	6.12E-02	2.18E-01	Dag1|0.890359168;Fpgs|0.874443664;Ccl2|0.873331772;Prrx1|0.855089265	4	380	204	52649	http://www.ebi.ac.uk/QuickGO/GTerm?id=GO:0031099
calcium ion import	GO:0070509	6.17E-02	2.19E-01	Fkbp1a|1.172413793;Cdk5|1.113606341;Maip1|0.878169014;Ccl2|0.873331772	4	381	204	52649	http://www.ebi.ac.uk/QuickGO/GTerm?id=GO:0070509
regulation of organelle assembly	GO:1902115	6.17E-02	2.19E-01	Akap13|0.909069212;Chmp1b1|0.652892562;Sdcbp|1.215789474;Crocc|0.8735363	4	381	204	52649	http://www.ebi.ac.uk/QuickGO/GTerm?id=GO:1902115
DNA packaging	GO:0006323	6.17E-02	2.19E-01	Hist1h4a|0.904739224;Hmga2|1.200220022;Wapl|1.134774486;Hjurp|1.119205298	4	381	204	52649	http://www.ebi.ac.uk/QuickGO/GTerm?id=GO:0006323
response to epidermal growth factor	GO:0070849	6.19E-02	2.20E-01	Col1a1|0.870673527;RASA1|1.151425498	2	104	204	52649	http://www.ebi.ac.uk/QuickGO/GTerm?id=GO:0070849
negative regulation of intrinsic apoptotic signaling pathway	GO:2001243	6.26E-02	2.22E-01	Tpt1|0.902259215;Ndufs3|0.881260287;Ndufa13|0.900926586	3	233	204	52649	http://www.ebi.ac.uk/QuickGO/GTerm?id=GO:2001243
nucleoside metabolic process	GO:0009116	6.39E-02	2.23E-01	Tk1|1.114723764;Dera|1.458064516;Tcirg1|0.881232361;Ndufb8|0.795913785;Uqcrb|0.856778087;Sdhc|1.183679039	6	724	204	52649	http://www.ebi.ac.uk/QuickGO/GTerm?id=GO:0009116
very-low-density lipoprotein particle assembly	GO:0034379	6.39E-02	2.23E-01	Dgat1|0.808318264	1	17	204	52649	http://www.ebi.ac.uk/QuickGO/GTerm?id=GO:0034379
positive regulation of spindle checkpoint	GO:0090232	6.39E-02	2.23E-01	Mad2l1|1.15544181	1	17	204	52649	http://www.ebi.ac.uk/QuickGO/GTerm?id=GO:0090232
folic acid-containing compound biosynthetic process	GO:0009396	6.39E-02	2.23E-01	Fpgs|0.874443664	1	17	204	52649	http://www.ebi.ac.uk/QuickGO/GTerm?id=GO:0009396
oxaloacetate metabolic process	GO:0006107	6.39E-02	2.23E-01	Cs|0.504985889	1	17	204	52649	http://www.ebi.ac.uk/QuickGO/GTerm?id=GO:0006107
arginine transmembrane transport	GO:1903826	6.39E-02	2.23E-01	Slc7a2|0.867616157	1	17	204	52649	http://www.ebi.ac.uk/QuickGO/GTerm?id=GO:1903826
inositol biosynthetic process	GO:0006021	6.39E-02	2.23E-01	Impad1|0.853370396	1	17	204	52649	http://www.ebi.ac.uk/QuickGO/GTerm?id=GO:0006021
L-arginine transport	GO:1902023	6.39E-02	2.23E-01	Slc7a2|0.867616157	1	17	204	52649	http://www.ebi.ac.uk/QuickGO/GTerm?id=GO:1902023
complement activation, lectin pathway	GO:0001867	6.39E-02	2.23E-01	Krt1|1.126494818	1	17	204	52649	http://www.ebi.ac.uk/QuickGO/GTerm?id=GO:0001867
positive regulation of cellular senescence	GO:2000774	6.39E-02	2.23E-01	Hmga2|1.200220022	1	17	204	52649	http://www.ebi.ac.uk/QuickGO/GTerm?id=GO:2000774
amyloid fibril formation	GO:1990000	6.39E-02	2.23E-01	Fkbp1a|1.172413793	1	17	204	52649	http://www.ebi.ac.uk/QuickGO/GTerm?id=GO:1990000
ornithine transport	GO:0015822	6.39E-02	2.23E-01	Slc7a2|0.867616157	1	17	204	52649	http://www.ebi.ac.uk/QuickGO/GTerm?id=GO:0015822
acetate metabolic process	GO:0006083	6.39E-02	2.23E-01	Aldh5a1|1.15285253	1	17	204	52649	http://www.ebi.ac.uk/QuickGO/GTerm?id=GO:0006083
susceptibility to natural killer cell mediated cytotoxicity	GO:0042271	6.39E-02	2.23E-01	Pvr|0.887682869	1	17	204	52649	http://www.ebi.ac.uk/QuickGO/GTerm?id=GO:0042271
skin morphogenesis	GO:0043589	6.39E-02	2.23E-01	Col1a1|0.870673527	1	17	204	52649	http://www.ebi.ac.uk/QuickGO/GTerm?id=GO:0043589
cation transmembrane transport	GO:0098655	6.41E-02	2.24E-01	Atp2b4|0.908158397;Fkbp1a|1.172413793;Itgav|0.907486886;Piezo1|0.907032181;Tcirg1|0.881232361;Cox4i1|0.890122873;Slc7a2|0.867616157;Sumo1|1.131894484;Maip1|0.878169014;Slc7a5|0.876407129;Slc39a7|0.867413632;Ncs1|1.125398512	12	1884	204	52649	http://www.ebi.ac.uk/QuickGO/GTerm?id=GO:0098655
epithelial tube morphogenesis	GO:0060562	6.43E-02	2.25E-01	Pml|1.109148431;Hmga2|1.200220022;Prkacb|1.412545235;Dag1|0.890359168;Sufu|1.100840336;Kif3a|1.110261145;Tulp3|1.102496715	7	907	204	52649	http://www.ebi.ac.uk/QuickGO/GTerm?id=GO:0060562
regulation of developmental process	GO:0050793	6.48E-02	2.26E-01	Col1a1|0.870673527;Hist1h4a|0.904739224;Tpt1|0.902259215;Serpine1|0.895946907;Nln|0.901830283;Itgav|0.907486886;Pml|1.109148431;Hmga2|1.200220022;Lnp|0.907725322;Prkacb|1.412545235;Mydgf|1.117818374;Dag1|0.890359168;Krt17|1.125431836;Cdk5|1.113606341;Cyld|1.103049422;Sufu|1.100840336;Krt2|1.27761959;Ddr2|1.152542373;Trio|1.211501244;Cdc42ep1|1.110817942;Ccl2|0.873331772;Fndc3b|1.181942171;Med30|1…	32	6283	204	52649	http://www.ebi.ac.uk/QuickGO/GTerm?id=GO:0050793
endothelial cell apoptotic process	GO:0072577	6.50E-02	2.27E-01	Serpine1|0.895946907;Fgb|1.186663023	2	107	204	52649	http://www.ebi.ac.uk/QuickGO/GTerm?id=GO:0072577
response to metal ion	GO:0010038	6.52E-02	2.27E-01	Tk1|1.114723764;Fkbp1a|1.172413793;Krt10|1.150806452;Abcg2|0.893727811;Sumo1|1.131894484;Fgb|1.186663023	6	728	204	52649	http://www.ebi.ac.uk/QuickGO/GTerm?id=GO:0010038
protein processing	GO:0016485	6.59E-02	2.29E-01	Serpine1|0.895946907;Pml|1.109148431;Prkacb|1.412545235;Dap|0.887682869;Spcs2|1.13587827;Fgb|1.186663023	6	730	204	52649	http://www.ebi.ac.uk/QuickGO/GTerm?id=GO:0016485
negative regulation of cell cycle G2/M phase transition	GO:1902750	6.61E-02	2.30E-01	Hmga2|1.200220022;Taok3|1.277255907	2	108	204	52649	http://www.ebi.ac.uk/QuickGO/GTerm?id=GO:1902750
viral life cycle	GO:0019058	6.63E-02	2.30E-01	Itgav|0.907486886;Pml|1.109148431;Hmga2|1.200220022;Pvr|0.887682869;Chmp1b1|0.652892562	5	556	204	52649	http://www.ebi.ac.uk/QuickGO/GTerm?id=GO:0019058
regulation of cytoplasmic transport	GO:1903649	6.68E-02	2.30E-01	Fkbp1a|1.172413793;Pml|1.109148431;Rbpms|1.111668427;Psmd10|0.868955851;Cdk5|1.113606341;Cyld|1.103049422;Sufu|1.100840336	7	915	204	52649	http://www.ebi.ac.uk/QuickGO/GTerm?id=GO:1903649
male sex differentiation	GO:0046661	6.70E-02	2.30E-01	Prdx4|1.156603774;Hmgcs1|0.88791883;Hmga2|1.200220022;Ahsg|0.844593037	4	392	204	52649	http://www.ebi.ac.uk/QuickGO/GTerm?id=GO:0046661
protein trimerization	GO:0070206	6.72E-02	2.30E-01	Col1a1|0.870673527;Brk1|0.831082628	2	109	204	52649	http://www.ebi.ac.uk/QuickGO/GTerm?id=GO:0070206
cellular modified amino acid biosynthetic process	GO:0042398	6.72E-02	2.30E-01	Atp2b4|0.908158397;Fpgs|0.874443664	2	109	204	52649	http://www.ebi.ac.uk/QuickGO/GTerm?id=GO:0042398
negative regulation of protein kinase activity by regulation of protein phosphorylation	GO:0044387	6.75E-02	2.30E-01	Ppm1f|1.13587827	1	18	204	52649	http://www.ebi.ac.uk/QuickGO/GTerm?id=GO:0044387
regulation of sarcomere organization	GO:0060297	6.75E-02	2.30E-01	Akap13|0.909069212	1	18	204	52649	http://www.ebi.ac.uk/QuickGO/GTerm?id=GO:0060297
positive regulation of xenophagy	GO:1904417	6.75E-02	2.30E-01	Optn|1.248805173	1	18	204	52649	http://www.ebi.ac.uk/QuickGO/GTerm?id=GO:1904417
lysine transport	GO:0015819	6.75E-02	2.30E-01	Slc7a2|0.867616157	1	18	204	52649	http://www.ebi.ac.uk/QuickGO/GTerm?id=GO:0015819
facial nerve structural organization	GO:0021612	6.75E-02	2.30E-01	Nrp2|1.107189887	1	18	204	52649	http://www.ebi.ac.uk/QuickGO/GTerm?id=GO:0021612
vascular wound healing	GO:0061042	6.75E-02	2.30E-01	Serpine1|0.895946907	1	18	204	52649	http://www.ebi.ac.uk/QuickGO/GTerm?id=GO:0061042
maintenance of mitotic sister chromatid cohesion	GO:0034088	6.75E-02	2.30E-01	Dscc1|1.122015915	1	18	204	52649	http://www.ebi.ac.uk/QuickGO/GTerm?id=GO:0034088
establishment of endothelial blood-brain barrier	GO:0014045	6.75E-02	2.30E-01	Abcb1b|0.883239171	1	18	204	52649	http://www.ebi.ac.uk/QuickGO/GTerm?id=GO:0014045
L-lysine transport	GO:1902022	6.75E-02	2.30E-01	Slc7a2|0.867616157	1	18	204	52649	http://www.ebi.ac.uk/QuickGO/GTerm?id=GO:1902022
positive regulation of integrin activation	GO:0033625	6.75E-02	2.30E-01	Piezo1|0.907032181	1	18	204	52649	http://www.ebi.ac.uk/QuickGO/GTerm?id=GO:0033625
regulation of xenophagy	GO:1904415	6.75E-02	2.30E-01	Optn|1.248805173	1	18	204	52649	http://www.ebi.ac.uk/QuickGO/GTerm?id=GO:1904415
regulation of cell-cell adhesion mediated by integrin	GO:0033632	6.75E-02	2.30E-01	Piezo1|0.907032181	1	18	204	52649	http://www.ebi.ac.uk/QuickGO/GTerm?id=GO:0033632
L-methionine salvage from methylthioadenosine	GO:0019509	6.75E-02	2.30E-01	Enoph1|1.209000552	1	18	204	52649	http://www.ebi.ac.uk/QuickGO/GTerm?id=GO:0019509
positive regulation of protein localization to chromosome, telomeric region	GO:1904816	6.75E-02	2.30E-01	Pml|1.109148431	1	18	204	52649	http://www.ebi.ac.uk/QuickGO/GTerm?id=GO:1904816
bone trabecula formation	GO:0060346	6.75E-02	2.30E-01	Col1a1|0.870673527	1	18	204	52649	http://www.ebi.ac.uk/QuickGO/GTerm?id=GO:0060346
maintenance of epithelial cell apical/basal polarity	GO:0045199	6.75E-02	2.30E-01	Pdzd11|1.197198572	1	18	204	52649	http://www.ebi.ac.uk/QuickGO/GTerm?id=GO:0045199
glucosylceramide metabolic process	GO:0006678	6.75E-02	2.30E-01	Aldh5a1|1.15285253	1	18	204	52649	http://www.ebi.ac.uk/QuickGO/GTerm?id=GO:0006678
protein polymerization	GO:0051258	6.76E-02	2.30E-01	RASA1|1.151425498;Cdc42ep1|1.110817942;Brk1|0.831082628;Tmod2|0.647107268;Fgb|1.186663023;Lats1|0.874853527	6	735	204	52649	http://www.ebi.ac.uk/QuickGO/GTerm?id=GO:0051258
positive regulation of intracellular protein transport	GO:0090316	6.87E-02	2.33E-01	Rbpms|1.111668427;Cdk5|1.113606341;Bcas3|1.20143093;Ccl2|0.873331772;Kif3a|1.110261145	5	562	204	52649	http://www.ebi.ac.uk/QuickGO/GTerm?id=GO:0090316
response to topologically incorrect protein	GO:0035966	6.91E-02	2.34E-01	Hspe1|0.89549763;Sdf2|1.135308247;Optn|1.248805173	3	243	204	52649	http://www.ebi.ac.uk/QuickGO/GTerm?id=GO:0035966
positive regulation of wound healing	GO:0090303	6.93E-02	2.35E-01	Serpine1|0.895946907;Ccl2|0.873331772	2	111	204	52649	http://www.ebi.ac.uk/QuickGO/GTerm?id=GO:0090303
regulation of interleukin-1 beta production	GO:0032651	6.93E-02	2.35E-01	Pml|1.109148431;Gsdmdc1|1.137590168	2	111	204	52649	http://www.ebi.ac.uk/QuickGO/GTerm?id=GO:0032651
organic acid metabolic process	GO:0006082	7.03E-02	2.35E-01	Ugdh|0.855717931;Prdx4|1.156603774;Cs|0.504985889;Impad1|0.853370396;Atp2b4|0.908158397;Idh1|0.899097816;Prkar2b|1.129358531;Enoph1|1.209000552;Abcg2|0.893727811;Fpgs|0.874443664;Aldh5a1|1.15285253;Suox|1.333722287;Sdhc|1.183679039;Nfs1|1.384798808;Dgat1|0.808318264	15	2541	204	52649	http://www.ebi.ac.uk/QuickGO/GTerm?id=GO:0006082
cell adhesion mediated by integrin	GO:0033627	7.04E-02	2.35E-01	Serpine1|0.895946907;Piezo1|0.907032181	2	112	204	52649	http://www.ebi.ac.uk/QuickGO/GTerm?id=GO:0033627
negative regulation of response to wounding	GO:1903035	7.05E-02	2.35E-01	Serpine1|0.895946907;Serpinc1|0.867849638;Krt1|1.126494818;Fgb|1.186663023	4	399	204	52649	http://www.ebi.ac.uk/QuickGO/GTerm?id=GO:1903035
actin polymerization or depolymerization	GO:0008154	7.07E-02	2.35E-01	RASA1|1.151425498;Cdc42ep1|1.110817942;Brk1|0.831082628;Tmod2|0.647107268;Lats1|0.874853527	5	567	204	52649	http://www.ebi.ac.uk/QuickGO/GTerm?id=GO:0008154
negative regulation of phosphorylation	GO:0042326	7.09E-02	2.35E-01	Fkbp1a|1.172413793;Prkar2b|1.129358531;Dag1|0.890359168;Psmd10|0.868955851;Ppm1f|1.13587827;Taok3|1.277255907;Lats1|0.874853527;Zgpat|0.77170062	8	1118	204	52649	http://www.ebi.ac.uk/QuickGO/GTerm?id=GO:0042326
neurotransmitter catabolic process	GO:0042135	7.11E-02	2.35E-01	Aldh5a1|1.15285253	1	19	204	52649	http://www.ebi.ac.uk/QuickGO/GTerm?id=GO:0042135
DNA replication-dependent nucleosome organization	GO:0034723	7.11E-02	2.35E-01	Hist1h4a|0.904739224	1	19	204	52649	http://www.ebi.ac.uk/QuickGO/GTerm?id=GO:0034723
maintenance of sister chromatid cohesion	GO:0034086	7.11E-02	2.35E-01	Dscc1|1.122015915	1	19	204	52649	http://www.ebi.ac.uk/QuickGO/GTerm?id=GO:0034086
natural killer cell mediated immune response to tumor cell	GO:0002423	7.11E-02	2.35E-01	Pvr|0.887682869	1	19	204	52649	http://www.ebi.ac.uk/QuickGO/GTerm?id=GO:0002423
regulation of phospholipid catabolic process	GO:0060696	7.11E-02	2.35E-01	Idh1|0.899097816	1	19	204	52649	http://www.ebi.ac.uk/QuickGO/GTerm?id=GO:0060696
positive regulation of apoptotic process involved in development	GO:1904747	7.11E-02	2.35E-01	Pml|1.109148431	1	19	204	52649	http://www.ebi.ac.uk/QuickGO/GTerm?id=GO:1904747
positive regulation of cell cycle checkpoint	GO:1901978	7.11E-02	2.35E-01	Mad2l1|1.15544181	1	19	204	52649	http://www.ebi.ac.uk/QuickGO/GTerm?id=GO:1901978
regulation of natural killer cell mediated immune response to tumor cell	GO:0002855	7.11E-02	2.35E-01	Pvr|0.887682869	1	19	204	52649	http://www.ebi.ac.uk/QuickGO/GTerm?id=GO:0002855
isocitrate metabolic process	GO:0006102	7.11E-02	2.35E-01	Idh1|0.899097816	1	19	204	52649	http://www.ebi.ac.uk/QuickGO/GTerm?id=GO:0006102
DNA replication-dependent nucleosome assembly	GO:0006335	7.11E-02	2.35E-01	Hist1h4a|0.904739224	1	19	204	52649	http://www.ebi.ac.uk/QuickGO/GTerm?id=GO:0006335
positive regulation of cell proliferation in bone marrow	GO:0071864	7.11E-02	2.35E-01	Hmga2|1.200220022	1	19	204	52649	http://www.ebi.ac.uk/QuickGO/GTerm?id=GO:0071864
cap-independent translational initiation	GO:0002190	7.11E-02	2.35E-01	Eif2d|0.821908449	1	19	204	52649	http://www.ebi.ac.uk/QuickGO/GTerm?id=GO:0002190
molybdopterin cofactor biosynthetic process	GO:0032324	7.11E-02	2.35E-01	Nfs1|1.384798808	1	19	204	52649	http://www.ebi.ac.uk/QuickGO/GTerm?id=GO:0032324
short-chain fatty acid metabolic process	GO:0046459	7.11E-02	2.35E-01	Aldh5a1|1.15285253	1	19	204	52649	http://www.ebi.ac.uk/QuickGO/GTerm?id=GO:0046459
regulation of hepatic stellate cell activation	GO:2000489	7.11E-02	2.35E-01	Dgat1|0.808318264	1	19	204	52649	http://www.ebi.ac.uk/QuickGO/GTerm?id=GO:2000489
negative regulation of glial cell apoptotic process	GO:0034351	7.11E-02	2.35E-01	Ccl2|0.873331772	1	19	204	52649	http://www.ebi.ac.uk/QuickGO/GTerm?id=GO:0034351
natural killer cell mediated cytotoxicity directed against tumor cell target	GO:0002420	7.11E-02	2.35E-01	Pvr|0.887682869	1	19	204	52649	http://www.ebi.ac.uk/QuickGO/GTerm?id=GO:0002420
regulation of natural killer cell mediated cytotoxicity directed against tumor cell target	GO:0002858	7.11E-02	2.35E-01	Pvr|0.887682869	1	19	204	52649	http://www.ebi.ac.uk/QuickGO/GTerm?id=GO:0002858
ER-associated misfolded protein catabolic process	GO:0071712	7.11E-02	2.35E-01	Sdf2|1.135308247	1	19	204	52649	http://www.ebi.ac.uk/QuickGO/GTerm?id=GO:0071712
maintenance of apical/basal cell polarity	GO:0035090	7.11E-02	2.35E-01	Pdzd11|1.197198572	1	19	204	52649	http://www.ebi.ac.uk/QuickGO/GTerm?id=GO:0035090
attachment of mitotic spindle microtubules to kinetochore	GO:0051315	7.11E-02	2.35E-01	Mad1l1|1.112490098	1	19	204	52649	http://www.ebi.ac.uk/QuickGO/GTerm?id=GO:0051315
negative regulation of interleukin-1 secretion	GO:0050711	7.11E-02	2.35E-01	Pml|1.109148431	1	19	204	52649	http://www.ebi.ac.uk/QuickGO/GTerm?id=GO:0050711
regulation of cell projection assembly	GO:0060491	7.15E-02	2.35E-01	Bcas3|1.20143093;Cdc42ep1|1.110817942;Brk1|0.831082628;Crocc|0.8735363	4	401	204	52649	http://www.ebi.ac.uk/QuickGO/GTerm?id=GO:0060491
regulation of intrinsic apoptotic signaling pathway	GO:2001242	7.15E-02	2.35E-01	Tpt1|0.902259215;Ndufs3|0.881260287;Ndufa13|0.900926586;Cyld|1.103049422	4	401	204	52649	http://www.ebi.ac.uk/QuickGO/GTerm?id=GO:2001242
collagen fibril organization	GO:0030199	7.15E-02	2.35E-01	Col1a1|0.870673527;Ddr2|1.152542373	2	113	204	52649	http://www.ebi.ac.uk/QuickGO/GTerm?id=GO:0030199
negative regulation of peptidase activity	GO:0010466	7.16E-02	2.35E-01	Serpine1|0.895946907;Serpinb1a|0.90023753;Serpinb2|0.908180301;Serpinc1|0.867849638;Ahsg|0.844593037	5	569	204	52649	http://www.ebi.ac.uk/QuickGO/GTerm?id=GO:0010466
multicellular organismal reproductive process	GO:0048609	7.16E-02	2.35E-01	Tpt1|0.902259215;Prdx4|1.156603774;Tk1|1.114723764;Atp2b4|0.908158397;Gsr|1.163061114;Hmga2|1.200220022;Abcg2|0.893727811;Ccl2|0.873331772;Pum1|0.770353982;Cfap157|0.898884405;Alkbh5|1.187260798;Spin2g|1.231176799	12	1920	204	52649	http://www.ebi.ac.uk/QuickGO/GTerm?id=GO:0048609
positive regulation of cell cycle process	GO:0090068	7.20E-02	2.36E-01	Lmnb1|0.907486886;Pml|1.109148431;Hmga2|1.200220022;Mad2l1|1.15544181;Ppp2r5c|1.114164905	5	570	204	52649	http://www.ebi.ac.uk/QuickGO/GTerm?id=GO:0090068
hexose metabolic process	GO:0019318	7.24E-02	2.37E-01	Nln|0.901830283;Aldh5a1|1.15285253;Pofut1|1.103312303;Crtc2|0.899121766;Brat1|1.118379237	5	571	204	52649	http://www.ebi.ac.uk/QuickGO/GTerm?id=GO:0019318
positive regulation of cell growth	GO:0030307	7.25E-02	2.37E-01	Krt17|1.125431836;Psmd10|0.868955851;Sdcbp|1.215789474;Brat1|1.118379237	4	403	204	52649	http://www.ebi.ac.uk/QuickGO/GTerm?id=GO:0030307
Schwann cell differentiation	GO:0014037	7.26E-02	2.37E-01	Dag1|0.890359168;Cdk5|1.113606341	2	114	204	52649	http://www.ebi.ac.uk/QuickGO/GTerm?id=GO:0014037
positive regulation of transport	GO:0051050	7.28E-02	2.37E-01	Serpine1|0.895946907;Rbpms|1.111668427;Gsdmdc1|1.137590168;RASA1|1.151425498;Cdk5|1.113606341;Sumo1|1.131894484;Bcas3|1.20143093;Golph3l|0.847344111;Ccl2|0.873331772;Fgb|1.186663023;Sdcbp|1.215789474;Ncs1|1.125398512;Kif3a|1.110261145;Ahsg|0.844593037	14	2343	204	52649	http://www.ebi.ac.uk/QuickGO/GTerm?id=GO:0051050
regulation of behavior	GO:0050795	7.30E-02	2.37E-01	Serpine1|0.895946907;Ppm1f|1.13587827;Ccl2|0.873331772;Dgat1|0.808318264	4	404	204	52649	http://www.ebi.ac.uk/QuickGO/GTerm?id=GO:0050795
neuron projection regeneration	GO:0031102	7.37E-02	2.37E-01	Dag1|0.890359168;Prrx1|0.855089265	2	115	204	52649	http://www.ebi.ac.uk/QuickGO/GTerm?id=GO:0031102
regulation of response to wounding	GO:1903034	7.40E-02	2.37E-01	Serpine1|0.895946907;Serpinc1|0.867849638;Slc7a2|0.867616157;Ccl2|0.873331772;Krt1|1.126494818;Fgb|1.186663023;Ahsg|0.844593037	7	938	204	52649	http://www.ebi.ac.uk/QuickGO/GTerm?id=GO:1903034
epithelial cell differentiation	GO:0030855	7.42E-02	2.37E-01	Tagln2|1.122313611;Abcb1b|0.883239171;Tagln|1.161577952;Serpine1|0.895946907;Krt10|1.150806452;Krt17|1.125431836;Krt2|1.27761959;Rilpl1|1.154861298;Fndc3b|1.181942171;Lats1|0.874853527	10	1524	204	52649	http://www.ebi.ac.uk/QuickGO/GTerm?id=GO:0030855
negative regulation of organelle organization	GO:0010639	7.43E-02	2.37E-01	Mad1l1|1.112490098;Pml|1.109148431;Wapl|1.134774486;Mad2l1|1.15544181;Psmd10|0.868955851;Bub1b|0.901140684;Tmod2|0.647107268	7	939	204	52649	http://www.ebi.ac.uk/QuickGO/GTerm?id=GO:0010639
positive regulation of cell aging	GO:0090343	7.47E-02	2.37E-01	Hmga2|1.200220022	1	20	204	52649	http://www.ebi.ac.uk/QuickGO/GTerm?id=GO:0090343
positive regulation of mammary gland involution	GO:1903521	7.47E-02	2.37E-01	Pml|1.109148431	1	20	204	52649	http://www.ebi.ac.uk/QuickGO/GTerm?id=GO:1903521
microtubule anchoring at centrosome	GO:0034454	7.47E-02	2.37E-01	Kif3a|1.110261145	1	20	204	52649	http://www.ebi.ac.uk/QuickGO/GTerm?id=GO:0034454
facial nerve development	GO:0021561	7.47E-02	2.37E-01	Nrp2|1.107189887	1	20	204	52649	http://www.ebi.ac.uk/QuickGO/GTerm?id=GO:0021561
regulation of fibrinolysis	GO:0051917	7.47E-02	2.37E-01	Serpine1|0.895946907	1	20	204	52649	http://www.ebi.ac.uk/QuickGO/GTerm?id=GO:0051917
galactosylceramide metabolic process	GO:0006681	7.47E-02	2.37E-01	Aldh5a1|1.15285253	1	20	204	52649	http://www.ebi.ac.uk/QuickGO/GTerm?id=GO:0006681
regulation of cell proliferation in bone marrow	GO:0071863	7.47E-02	2.37E-01	Hmga2|1.200220022	1	20	204	52649	http://www.ebi.ac.uk/QuickGO/GTerm?id=GO:0071863
L-methionine salvage	GO:0071267	7.47E-02	2.37E-01	Enoph1|1.209000552	1	20	204	52649	http://www.ebi.ac.uk/QuickGO/GTerm?id=GO:0071267
response to inactivity	GO:0014854	7.47E-02	2.37E-01	Dag1|0.890359168	1	20	204	52649	http://www.ebi.ac.uk/QuickGO/GTerm?id=GO:0014854
negative regulation of release of sequestered calcium ion into cytosol	GO:0051280	7.47E-02	2.37E-01	Fkbp1a|1.172413793	1	20	204	52649	http://www.ebi.ac.uk/QuickGO/GTerm?id=GO:0051280
Type II pneumocyte differentiation	GO:0060510	7.47E-02	2.37E-01	Fndc3b|1.181942171	1	20	204	52649	http://www.ebi.ac.uk/QuickGO/GTerm?id=GO:0060510
regulation of skeletal muscle contraction	GO:0014819	7.47E-02	2.37E-01	Grcc10|1.647584381	1	20	204	52649	http://www.ebi.ac.uk/QuickGO/GTerm?id=GO:0014819
positive regulation of apoptotic process involved in mammary gland involution	GO:0060058	7.47E-02	2.37E-01	Pml|1.109148431	1	20	204	52649	http://www.ebi.ac.uk/QuickGO/GTerm?id=GO:0060058
molybdopterin cofactor metabolic process	GO:0043545	7.47E-02	2.37E-01	Nfs1|1.384798808	1	20	204	52649	http://www.ebi.ac.uk/QuickGO/GTerm?id=GO:0043545
chromatin remodeling at centromere	GO:0031055	7.47E-02	2.37E-01	Hjurp|1.119205298	1	20	204	52649	http://www.ebi.ac.uk/QuickGO/GTerm?id=GO:0031055
facial nerve morphogenesis	GO:0021610	7.47E-02	2.37E-01	Nrp2|1.107189887	1	20	204	52649	http://www.ebi.ac.uk/QuickGO/GTerm?id=GO:0021610
urate transport	GO:0015747	7.47E-02	2.37E-01	Abcg2|0.893727811	1	20	204	52649	http://www.ebi.ac.uk/QuickGO/GTerm?id=GO:0015747
prosthetic group metabolic process	GO:0051189	7.47E-02	2.37E-01	Nfs1|1.384798808	1	20	204	52649	http://www.ebi.ac.uk/QuickGO/GTerm?id=GO:0051189
regulation of mammary gland involution	GO:1903519	7.47E-02	2.37E-01	Pml|1.109148431	1	20	204	52649	http://www.ebi.ac.uk/QuickGO/GTerm?id=GO:1903519
amino acid salvage	GO:0043102	7.47E-02	2.37E-01	Enoph1|1.209000552	1	20	204	52649	http://www.ebi.ac.uk/QuickGO/GTerm?id=GO:0043102
apoptotic process involved in mammary gland involution	GO:0060057	7.47E-02	2.37E-01	Pml|1.109148431	1	20	204	52649	http://www.ebi.ac.uk/QuickGO/GTerm?id=GO:0060057
N-terminal peptidyl-methionine acetylation	GO:0017196	7.47E-02	2.37E-01	Naa20|1.141327623	1	20	204	52649	http://www.ebi.ac.uk/QuickGO/GTerm?id=GO:0017196
establishment of protein localization to mitochondrial membrane	GO:0090151	7.47E-02	2.37E-01	Ndufa13|0.900926586	1	20	204	52649	http://www.ebi.ac.uk/QuickGO/GTerm?id=GO:0090151
regulation of protein localization to chromosome, telomeric region	GO:1904814	7.47E-02	2.37E-01	Pml|1.109148431	1	20	204	52649	http://www.ebi.ac.uk/QuickGO/GTerm?id=GO:1904814
negative regulation of macrophage derived foam cell differentiation	GO:0010745	7.47E-02	2.37E-01	Itgav|0.907486886	1	20	204	52649	http://www.ebi.ac.uk/QuickGO/GTerm?id=GO:0010745
eosinophil chemotaxis	GO:0048245	7.47E-02	2.37E-01	Ccl2|0.873331772	1	20	204	52649	http://www.ebi.ac.uk/QuickGO/GTerm?id=GO:0048245
cellular response to X-ray	GO:0071481	7.47E-02	2.37E-01	Hmga2|1.200220022	1	20	204	52649	http://www.ebi.ac.uk/QuickGO/GTerm?id=GO:0071481
negative regulation of translation in response to stress	GO:0032055	7.47E-02	2.37E-01	Pml|1.109148431	1	20	204	52649	http://www.ebi.ac.uk/QuickGO/GTerm?id=GO:0032055
heterotypic cell-cell adhesion	GO:0034113	7.48E-02	2.37E-01	Itgav|0.907486886;Fgb|1.186663023	2	116	204	52649	http://www.ebi.ac.uk/QuickGO/GTerm?id=GO:0034113
cellular response to mechanical stimulus	GO:0071260	7.48E-02	2.37E-01	Col1a1|0.870673527;Dag1|0.890359168	2	116	204	52649	http://www.ebi.ac.uk/QuickGO/GTerm?id=GO:0071260
positive regulation of proteasomal protein catabolic process	GO:1901800	7.52E-02	2.38E-01	Psmd10|0.868955851;Sumo1|1.131894484;Hspbp1|1.209334438	3	252	204	52649	http://www.ebi.ac.uk/QuickGO/GTerm?id=GO:1901800
regulation of mRNA splicing, via spliceosome	GO:0048024	7.59E-02	2.39E-01	Rbm42|1.199615067;Tia1|0.815705856;Nsrp1|1.215729715	3	253	204	52649	http://www.ebi.ac.uk/QuickGO/GTerm?id=GO:0048024
response to antibiotic	GO:0046677	7.59E-02	2.39E-01	Ccl2|0.873331772;Rsrc1|0.879699248	2	117	204	52649	http://www.ebi.ac.uk/QuickGO/GTerm?id=GO:0046677
membrane protein ectodomain proteolysis	GO:0006509	7.59E-02	2.39E-01	Dag1|0.890359168;Pacsin3|1.226551628	2	117	204	52649	http://www.ebi.ac.uk/QuickGO/GTerm?id=GO:0006509
protein O-linked glycosylation	GO:0006493	7.59E-02	2.39E-01	Sdf2|1.135308247;Pofut1|1.103312303	2	117	204	52649	http://www.ebi.ac.uk/QuickGO/GTerm?id=GO:0006493
central nervous system neuron axonogenesis	GO:0021955	7.59E-02	2.39E-01	Grcc10|1.647584381;Cdh11|1.179242713	2	117	204	52649	http://www.ebi.ac.uk/QuickGO/GTerm?id=GO:0021955
regulation of inflammatory response	GO:0050727	7.67E-02	2.42E-01	Serpine1|0.895946907;Serpinc1|0.867849638;Slc7a2|0.867616157;Krt1|1.126494818;Ahsg|0.844593037	5	581	204	52649	http://www.ebi.ac.uk/QuickGO/GTerm?id=GO:0050727
chordate embryonic development	GO:0043009	7.69E-02	2.42E-01	Col1a1|0.870673527;Wdr74|1.146459227;Prkacb|1.412545235;Sufu|1.100840336;Hba-a2|0.795332136;Sp2|0.868722261;Pofut1|1.103312303;Brk1|0.831082628;Lats1|0.874853527;Prrx1|0.855089265;Kif3a|1.110261145;Tulp3|1.102496715	12	1944	204	52649	http://www.ebi.ac.uk/QuickGO/GTerm?id=GO:0043009
heart looping	GO:0001947	7.70E-02	2.42E-01	Sufu|1.100840336;Kif3a|1.110261145	2	118	204	52649	http://www.ebi.ac.uk/QuickGO/GTerm?id=GO:0001947
actin filament-based process	GO:0030029	7.74E-02	2.42E-01	Myo9b|1.243129557;RASA1|1.151425498;Cdk5|1.113606341;Ppm1f|1.13587827;Sumo1|1.131894484;Kptn|1.27014756;Bcas3|1.20143093;Cdc42ep1|1.110817942;Brk1|0.831082628;Tmod2|0.647107268;Akap13|0.909069212;Sdcbp|1.215789474;Lats1|0.874853527	13	2155	204	52649	http://www.ebi.ac.uk/QuickGO/GTerm?id=GO:0030029
response to amino acid	GO:0043200	7.80E-02	2.42E-01	Col1a1|0.870673527;Abcg2|0.893727811;Ccl2|0.873331772	3	256	204	52649	http://www.ebi.ac.uk/QuickGO/GTerm?id=GO:0043200
sterol biosynthetic process	GO:0016126	7.82E-02	2.42E-01	Hmgcs1|0.88791883;Lbr|0.892147588	2	119	204	52649	http://www.ebi.ac.uk/QuickGO/GTerm?id=GO:0016126
nuclear envelope organization	GO:0006998	7.82E-02	2.42E-01	Sumo1|1.131894484;Tor1aip2|1.125398512	2	119	204	52649	http://www.ebi.ac.uk/QuickGO/GTerm?id=GO:0006998
negative regulation of hematopoietic progenitor cell differentiation	GO:1901533	7.83E-02	2.42E-01	Hist1h4a|0.904739224	1	21	204	52649	http://www.ebi.ac.uk/QuickGO/GTerm?id=GO:1901533
protein K11-linked deubiquitination	GO:0035871	7.83E-02	2.42E-01	Vcpip1|1.151963421	1	21	204	52649	http://www.ebi.ac.uk/QuickGO/GTerm?id=GO:0035871
L-methionine biosynthetic process	GO:0071265	7.83E-02	2.42E-01	Enoph1|1.209000552	1	21	204	52649	http://www.ebi.ac.uk/QuickGO/GTerm?id=GO:0071265
NLS-bearing protein import into nucleus	GO:0006607	7.83E-02	2.42E-01	Dag1|0.890359168	1	21	204	52649	http://www.ebi.ac.uk/QuickGO/GTerm?id=GO:0006607
arginine catabolic process	GO:0006527	7.83E-02	2.42E-01	Atp2b4|0.908158397	1	21	204	52649	http://www.ebi.ac.uk/QuickGO/GTerm?id=GO:0006527
cellular response to macrophage colony-stimulating factor stimulus	GO:0036006	7.83E-02	2.42E-01	Ccl2|0.873331772	1	21	204	52649	http://www.ebi.ac.uk/QuickGO/GTerm?id=GO:0036006
histone H3-K4 demethylation	GO:0034720	7.83E-02	2.42E-01	Kdm5d|1.164502165	1	21	204	52649	http://www.ebi.ac.uk/QuickGO/GTerm?id=GO:0034720
corticospinal tract morphogenesis	GO:0021957	7.83E-02	2.42E-01	Cdh11|1.179242713	1	21	204	52649	http://www.ebi.ac.uk/QuickGO/GTerm?id=GO:0021957
peptidyl-threonine dephosphorylation	GO:0035970	7.83E-02	2.42E-01	Ppm1f|1.13587827	1	21	204	52649	http://www.ebi.ac.uk/QuickGO/GTerm?id=GO:0035970
citrulline biosynthetic process	GO:0019240	7.83E-02	2.42E-01	Atp2b4|0.908158397	1	21	204	52649	http://www.ebi.ac.uk/QuickGO/GTerm?id=GO:0019240
regulation of extracellular exosome assembly	GO:1903551	7.83E-02	2.42E-01	Sdcbp|1.215789474	1	21	204	52649	http://www.ebi.ac.uk/QuickGO/GTerm?id=GO:1903551
regulation of transcription from RNA polymerase II promoter in response to oxidative stress	GO:0043619	7.83E-02	2.42E-01	Chd6|1.10581732	1	21	204	52649	http://www.ebi.ac.uk/QuickGO/GTerm?id=GO:0043619
protein O-linked fucosylation	GO:0036066	7.83E-02	2.42E-01	Pofut1|1.103312303	1	21	204	52649	http://www.ebi.ac.uk/QuickGO/GTerm?id=GO:0036066
inner cell mass cell differentiation	GO:0001826	7.83E-02	2.42E-01	Lats1|0.874853527	1	21	204	52649	http://www.ebi.ac.uk/QuickGO/GTerm?id=GO:0001826
response to macrophage colony-stimulating factor	GO:0036005	7.83E-02	2.42E-01	Ccl2|0.873331772	1	21	204	52649	http://www.ebi.ac.uk/QuickGO/GTerm?id=GO:0036005
negative regulation of muscle adaptation	GO:0014745	7.83E-02	2.42E-01	Atp2b4|0.908158397	1	21	204	52649	http://www.ebi.ac.uk/QuickGO/GTerm?id=GO:0014745
pointed-end actin filament capping	GO:0051694	7.83E-02	2.42E-01	Tmod2|0.647107268	1	21	204	52649	http://www.ebi.ac.uk/QuickGO/GTerm?id=GO:0051694
intestinal lipid absorption	GO:0098856	7.83E-02	2.42E-01	Dgat1|0.808318264	1	21	204	52649	http://www.ebi.ac.uk/QuickGO/GTerm?id=GO:0098856
negative regulation of protein localization to cell surface	GO:2000009	7.83E-02	2.42E-01	Tax1bp3|0.883682599	1	21	204	52649	http://www.ebi.ac.uk/QuickGO/GTerm?id=GO:2000009
centrosome organization	GO:0051297	7.87E-02	2.42E-01	Chd3|1.143622722;Chmp1b1|0.652892562;Crocc|0.8735363	3	257	204	52649	http://www.ebi.ac.uk/QuickGO/GTerm?id=GO:0051297
regulation of DNA repair	GO:0006282	7.87E-02	2.42E-01	Ppp4r2|1.120328651;Pml|1.109148431;Hmga2|1.200220022	3	257	204	52649	http://www.ebi.ac.uk/QuickGO/GTerm?id=GO:0006282
response to ionizing radiation	GO:0010212	7.88E-02	2.42E-01	Pml|1.109148431;Hmga2|1.200220022;Ccl2|0.873331772;Brat1|1.118379237	4	415	204	52649	http://www.ebi.ac.uk/QuickGO/GTerm?id=GO:0010212
response to activity	GO:0014823	7.93E-02	2.44E-01	Ccl2|0.873331772;Col4a2|1.110524927	2	120	204	52649	http://www.ebi.ac.uk/QuickGO/GTerm?id=GO:0014823
spermatogenesis	GO:0007283	7.97E-02	2.45E-01	Tpt1|0.902259215;Prdx4|1.156603774;Atp2b4|0.908158397;Gsr|1.163061114;Hmga2|1.200220022;Pum1|0.770353982;Cfap157|0.898884405;Alkbh5|1.187260798	8	1148	204	52649	http://www.ebi.ac.uk/QuickGO/GTerm?id=GO:0007283
peptide metabolic process	GO:0006518	7.98E-02	2.45E-01	Nln|0.901830283;Gsr|1.163061114;Idh1|0.899097816;Pml|1.109148431;Gstm1|1.108592514;Mrpl4|0.895971564;Tia1|0.815705856;Krt17|1.125431836;Mrps25|1.131361577;Aldh5a1|1.15285253;Spcs2|1.13587827;Eif2d|0.821908449;Pum1|0.770353982	13	2166	204	52649	http://www.ebi.ac.uk/QuickGO/GTerm?id=GO:0006518
tRNA processing	GO:0008033	8.01E-02	2.46E-01	Trmt1|0.885458402;Trub1|1.157497303;Urm1|1.148536127	3	259	204	52649	http://www.ebi.ac.uk/QuickGO/GTerm?id=GO:0008033
multicellular organism reproduction	GO:0032504	8.03E-02	2.46E-01	Tpt1|0.902259215;Prdx4|1.156603774;Tk1|1.114723764;Atp2b4|0.908158397;Gsr|1.163061114;Hmga2|1.200220022;Abcg2|0.893727811;Ccl2|0.873331772;Pum1|0.770353982;Cfap157|0.898884405;Alkbh5|1.187260798;Spin2g|1.231176799	12	1959	204	52649	http://www.ebi.ac.uk/QuickGO/GTerm?id=GO:0032504
cell migration	GO:0016477	8.03E-02	2.46E-01	Col1a1|0.870673527;Serpine1|0.895946907;Itgav|0.907486886;Yes1|0.881467545;Pml|1.109148431;Myo9b|1.243129557;Dag1|0.890359168;Cdk5|1.113606341;Ppm1f|1.13587827;Bcas3|1.20143093;Krt2|1.27761959;Ddr2|1.152542373;Ccl2|0.873331772;Fndc3b|1.181942171;Pvr|0.887682869;Sdcbp|1.215789474;Brat1|1.118379237;Nrp2|1.107189887	18	3244	204	52649	http://www.ebi.ac.uk/QuickGO/GTerm?id=GO:0016477
positive regulation of cell-matrix adhesion	GO:0001954	8.04E-02	2.46E-01	Dag1|0.890359168;Ppm1f|1.13587827	2	121	204	52649	http://www.ebi.ac.uk/QuickGO/GTerm?id=GO:0001954
heterocycle metabolic process	GO:0046483	8.11E-02	2.47E-01	Col1a1|0.870673527;Hist1h4a|0.904739224;Ugdh|0.855717931;Prdx4|1.156603774;Tk1|1.114723764;Hist2h2ac|1.10832894;Atp2b4|0.908158397;Chd3|1.143622722;Wdr74|1.146459227;Srsf5|1.133635636;Dcps|1.141900937;Ppp4r2|1.120328651;Tsc22d2|1.11584237;Yes1|0.881467545;Pml|1.109148431;Dera|1.458064516;Hmga2|1.200220022;Rbm42|1.199615067;Cd2bp2|1.103575184;Tia1|0.815705856;Mydgf|1.117818374;Wapl|1.134774486;Bod…	71	15822	204	52649	http://www.ebi.ac.uk/QuickGO/GTerm?id=GO:0046483
negative regulation of DNA binding	GO:0043392	8.16E-02	2.47E-01	Hmga2|1.200220022;Sumo1|1.131894484	2	122	204	52649	http://www.ebi.ac.uk/QuickGO/GTerm?id=GO:0043392
oxygen transport	GO:0015671	8.19E-02	2.47E-01	Hba-a2|0.795332136	1	22	204	52649	http://www.ebi.ac.uk/QuickGO/GTerm?id=GO:0015671
positive regulation of pseudopodium assembly	GO:0031274	8.19E-02	2.47E-01	Cdc42ep1|1.110817942	1	22	204	52649	http://www.ebi.ac.uk/QuickGO/GTerm?id=GO:0031274
regulation of glucocorticoid mediated signaling pathway	GO:1900169	8.19E-02	2.47E-01	Akap13|0.909069212	1	22	204	52649	http://www.ebi.ac.uk/QuickGO/GTerm?id=GO:1900169
dicarboxylic acid catabolic process	GO:0043649	8.19E-02	2.47E-01	Aldh5a1|1.15285253	1	22	204	52649	http://www.ebi.ac.uk/QuickGO/GTerm?id=GO:0043649
regulation of apoptotic cell clearance	GO:2000425	8.19E-02	2.47E-01	Ccl2|0.873331772	1	22	204	52649	http://www.ebi.ac.uk/QuickGO/GTerm?id=GO:2000425
protein localization to photoreceptor outer segment	GO:1903546	8.19E-02	2.47E-01	Tulp3|1.102496715	1	22	204	52649	http://www.ebi.ac.uk/QuickGO/GTerm?id=GO:1903546
ribosome disassembly	GO:0032790	8.19E-02	2.47E-01	Eif2d|0.821908449	1	22	204	52649	http://www.ebi.ac.uk/QuickGO/GTerm?id=GO:0032790
positive regulation of cAMP-dependent protein kinase activity	GO:2000481	8.19E-02	2.47E-01	Atp2b4|0.908158397	1	22	204	52649	http://www.ebi.ac.uk/QuickGO/GTerm?id=GO:2000481
fat pad development	GO:0060613	8.19E-02	2.47E-01	Hmga2|1.200220022	1	22	204	52649	http://www.ebi.ac.uk/QuickGO/GTerm?id=GO:0060613
protein catabolic process in the vacuole	GO:0007039	8.19E-02	2.47E-01	Tcirg1|0.881232361	1	22	204	52649	http://www.ebi.ac.uk/QuickGO/GTerm?id=GO:0007039
galactolipid metabolic process	GO:0019374	8.19E-02	2.47E-01	Aldh5a1|1.15285253	1	22	204	52649	http://www.ebi.ac.uk/QuickGO/GTerm?id=GO:0019374
ketone body metabolic process	GO:1902224	8.19E-02	2.47E-01	Dgat1|0.808318264	1	22	204	52649	http://www.ebi.ac.uk/QuickGO/GTerm?id=GO:1902224
fucose metabolic process	GO:0006004	8.19E-02	2.47E-01	Pofut1|1.103312303	1	22	204	52649	http://www.ebi.ac.uk/QuickGO/GTerm?id=GO:0006004
microtubule anchoring at microtubule organizing center	GO:0072393	8.19E-02	2.47E-01	Kif3a|1.110261145	1	22	204	52649	http://www.ebi.ac.uk/QuickGO/GTerm?id=GO:0072393
protein localization to kinetochore	GO:0034501	8.19E-02	2.47E-01	Bub1b|0.901140684	1	22	204	52649	http://www.ebi.ac.uk/QuickGO/GTerm?id=GO:0034501
small molecule biosynthetic process	GO:0044283	8.19E-02	2.47E-01	Ugdh|0.855717931;Impad1|0.853370396;Hmgcs1|0.88791883;Nln|0.901830283;Atp2b4|0.908158397;Enoph1|1.209000552;Fpgs|0.874443664;Crtc2|0.899121766	8	1155	204	52649	http://www.ebi.ac.uk/QuickGO/GTerm?id=GO:0044283
establishment of protein localization	GO:0045184	8.21E-02	2.47E-01	Col1a1|0.870673527;Arf2|0.850798057;Pml|1.109148431;Rbpms|1.111668427;Dag1|0.890359168;Gsdmdc1|1.137590168;Ndufa13|0.900926586;Psmd10|0.868955851;Cdk5|1.113606341;Cyld|1.103049422;Sufu|1.100840336;Bcas3|1.20143093;Rilpl1|1.154861298;Maip1|0.878169014;Golph3l|0.847344111;Ccl2|0.873331772;Washc4|0.83677686;Chmp1b1|0.652892562;Fgb|1.186663023;Lats1|0.874853527;Optn|1.248805173;Kdelr3|0.870469956;Dga…	24	4592	204	52649	http://www.ebi.ac.uk/QuickGO/GTerm?id=GO:0045184
response to estradiol	GO:0032355	8.23E-02	2.47E-01	Col1a1|0.870673527;Abcg2|0.893727811;Ccl2|0.873331772	3	262	204	52649	http://www.ebi.ac.uk/QuickGO/GTerm?id=GO:0032355
positive regulation of chemotaxis	GO:0050921	8.23E-02	2.47E-01	Serpine1|0.895946907;Ppm1f|1.13587827;Ccl2|0.873331772	3	262	204	52649	http://www.ebi.ac.uk/QuickGO/GTerm?id=GO:0050921
signal transduction in response to DNA damage	GO:0042770	8.23E-02	2.47E-01	Pml|1.109148431;Psmd10|0.868955851;Ppp2r5c|1.114164905	3	262	204	52649	http://www.ebi.ac.uk/QuickGO/GTerm?id=GO:0042770
negative regulation of DNA replication	GO:0008156	8.27E-02	2.48E-01	Pml|1.109148431;Wapl|1.134774486	2	123	204	52649	http://www.ebi.ac.uk/QuickGO/GTerm?id=GO:0008156
ossification	GO:0001503	8.30E-02	2.49E-01	Col1a1|0.870673527;Impad1|0.853370396;Ccdc47|0.897983393;Hspe1|0.89549763;Ddr2|1.152542373;Fndc3b|1.181942171;Ahsg|0.844593037	7	965	204	52649	http://www.ebi.ac.uk/QuickGO/GTerm?id=GO:0001503
digestion	GO:0007586	8.30E-02	2.49E-01	Abcg2|0.893727811;Dgat1|0.808318264;Try5|0.879257693	3	263	204	52649	http://www.ebi.ac.uk/QuickGO/GTerm?id=GO:0007586
tube formation	GO:0035148	8.31E-02	2.49E-01	Prkacb|1.412545235;Sufu|1.100840336;Bcas3|1.20143093;Tulp3|1.102496715	4	423	204	52649	http://www.ebi.ac.uk/QuickGO/GTerm?id=GO:0035148
positive regulation of macromolecule metabolic process	GO:0010604	8.32E-02	2.49E-01	Col1a1|0.870673527;Lmnb1|0.907486886;Hist1h4a|0.904739224;Atp2b4|0.908158397;Srsf5|1.133635636;Fkbp1a|1.172413793;Yes1|0.881467545;Pml|1.109148431;Hmga2|1.200220022;Mydgf|1.117818374;Rbpms|1.111668427;Dag1|0.890359168;Krt17|1.125431836;Ndufa13|0.900926586;RASA1|1.151425498;Chd6|1.10581732;Psmd10|0.868955851;Cdk5|1.113606341;Ppm1f|1.13587827;Dap|0.887682869;Sumo1|1.131894484;Hspbp1|1.209334438;Bca…	37	7605	204	52649	http://www.ebi.ac.uk/QuickGO/GTerm?id=GO:0010604
chondrocyte differentiation	GO:0002062	8.37E-02	2.50E-01	Impad1|0.853370396;Hmga2|1.200220022;Lnp|0.907725322	3	264	204	52649	http://www.ebi.ac.uk/QuickGO/GTerm?id=GO:0002062
regulation of DNA binding	GO:0051101	8.45E-02	2.51E-01	Hmga2|1.200220022;Sumo1|1.131894484;Hjurp|1.119205298	3	265	204	52649	http://www.ebi.ac.uk/QuickGO/GTerm?id=GO:0051101
heart trabecula formation	GO:0060347	8.54E-02	2.51E-01	Fkbp1a|1.172413793	1	23	204	52649	http://www.ebi.ac.uk/QuickGO/GTerm?id=GO:0060347
xenophagy	GO:0098792	8.54E-02	2.51E-01	Optn|1.248805173	1	23	204	52649	http://www.ebi.ac.uk/QuickGO/GTerm?id=GO:0098792
long-chain fatty-acyl-CoA metabolic process	GO:0035336	8.54E-02	2.51E-01	Dgat1|0.808318264	1	23	204	52649	http://www.ebi.ac.uk/QuickGO/GTerm?id=GO:0035336
protein transport within lipid bilayer	GO:0032594	8.54E-02	2.51E-01	Rilpl1|1.154861298	1	23	204	52649	http://www.ebi.ac.uk/QuickGO/GTerm?id=GO:0032594
tongue morphogenesis	GO:0043587	8.54E-02	2.51E-01	Krt13|1.204188482	1	23	204	52649	http://www.ebi.ac.uk/QuickGO/GTerm?id=GO:0043587
glucocorticoid mediated signaling pathway	GO:0043402	8.54E-02	2.51E-01	Akap13|0.909069212	1	23	204	52649	http://www.ebi.ac.uk/QuickGO/GTerm?id=GO:0043402
neuron fate determination	GO:0048664	8.54E-02	2.51E-01	Prrx1|0.855089265	1	23	204	52649	http://www.ebi.ac.uk/QuickGO/GTerm?id=GO:0048664
common-partner SMAD protein phosphorylation	GO:0007182	8.54E-02	2.51E-01	Pml|1.109148431	1	23	204	52649	http://www.ebi.ac.uk/QuickGO/GTerm?id=GO:0007182
cell separation after cytokinesis	GO:0000920	8.54E-02	2.51E-01	Chmp1b1|0.652892562	1	23	204	52649	http://www.ebi.ac.uk/QuickGO/GTerm?id=GO:0000920
viral budding via host ESCRT complex	GO:0039702	8.54E-02	2.51E-01	Chmp1b1|0.652892562	1	23	204	52649	http://www.ebi.ac.uk/QuickGO/GTerm?id=GO:0039702
negative regulation of nitric-oxide synthase activity	GO:0051001	8.54E-02	2.51E-01	Atp2b4|0.908158397	1	23	204	52649	http://www.ebi.ac.uk/QuickGO/GTerm?id=GO:0051001
cranial nerve structural organization	GO:0021604	8.54E-02	2.51E-01	Nrp2|1.107189887	1	23	204	52649	http://www.ebi.ac.uk/QuickGO/GTerm?id=GO:0021604
hepatic stellate cell activation	GO:0035733	8.54E-02	2.51E-01	Dgat1|0.808318264	1	23	204	52649	http://www.ebi.ac.uk/QuickGO/GTerm?id=GO:0035733
extracellular fibril organization	GO:0043206	8.54E-02	2.51E-01	Fkbp1a|1.172413793	1	23	204	52649	http://www.ebi.ac.uk/QuickGO/GTerm?id=GO:0043206
cell proliferation in bone marrow	GO:0071838	8.54E-02	2.51E-01	Hmga2|1.200220022	1	23	204	52649	http://www.ebi.ac.uk/QuickGO/GTerm?id=GO:0071838
regulation of pseudopodium assembly	GO:0031272	8.54E-02	2.51E-01	Cdc42ep1|1.110817942	1	23	204	52649	http://www.ebi.ac.uk/QuickGO/GTerm?id=GO:0031272
negative regulation of chromatin binding	GO:0035562	8.54E-02	2.51E-01	Wapl|1.134774486	1	23	204	52649	http://www.ebi.ac.uk/QuickGO/GTerm?id=GO:0035562
protein O-linked mannosylation	GO:0035269	8.54E-02	2.51E-01	Sdf2|1.135308247	1	23	204	52649	http://www.ebi.ac.uk/QuickGO/GTerm?id=GO:0035269
cerebral cortex tangential migration	GO:0021800	8.54E-02	2.51E-01	Nrp2|1.107189887	1	23	204	52649	http://www.ebi.ac.uk/QuickGO/GTerm?id=GO:0021800
protein targeting to Golgi	GO:0000042	8.54E-02	2.51E-01	Optn|1.248805173	1	23	204	52649	http://www.ebi.ac.uk/QuickGO/GTerm?id=GO:0000042
positive regulation of cellular component organization	GO:0051130	8.56E-02	2.51E-01	Col1a1|0.870673527;Serpine1|0.895946907;Pml|1.109148431;Lnp|0.907725322;Piezo1|0.907032181;Dag1|0.890359168;Cdk5|1.113606341;Ppm1f|1.13587827;Sumo1|1.131894484;Bcas3|1.20143093;Ddr2|1.152542373;Cdc42ep1|1.110817942;Brk1|0.831082628;Ccl2|0.873331772;Sdcbp|1.215789474;Crocc|0.8735363;Kif3a|1.110261145;Ahsg|0.844593037	18	3273	204	52649	http://www.ebi.ac.uk/QuickGO/GTerm?id=GO:0051130
negative regulation of response to external stimulus	GO:0032102	8.61E-02	2.52E-01	Serpine1|0.895946907;Serpinc1|0.867849638;Ccl2|0.873331772;Krt1|1.126494818;Fgb|1.186663023	5	602	204	52649	http://www.ebi.ac.uk/QuickGO/GTerm?id=GO:0032102
organic cyclic compound metabolic process	GO:1901360	8.62E-02	2.52E-01	Col1a1|0.870673527;Hist1h4a|0.904739224;Ugdh|0.855717931;Prdx4|1.156603774;Tk1|1.114723764;Hist2h2ac|1.10832894;Hmgcs1|0.88791883;Atp2b4|0.908158397;Chd3|1.143622722;Wdr74|1.146459227;Srsf5|1.133635636;Lbr|0.892147588;Dcps|1.141900937;Ppp4r2|1.120328651;Tsc22d2|1.11584237;Yes1|0.881467545;Pml|1.109148431;Dera|1.458064516;Hmga2|1.200220022;Rbm42|1.199615067;Cd2bp2|1.103575184;Tia1|0.815705856;Mydg…	73	16374	204	52649	http://www.ebi.ac.uk/QuickGO/GTerm?id=GO:1901360
negative regulation of reproductive process	GO:2000242	8.62E-02	2.52E-01	Prdx4|1.156603774;Prkacb|1.412545235	2	126	204	52649	http://www.ebi.ac.uk/QuickGO/GTerm?id=GO:2000242
cell motility	GO:0048870	8.70E-02	2.54E-01	Col1a1|0.870673527;Serpine1|0.895946907;Itgav|0.907486886;Yes1|0.881467545;Pml|1.109148431;Myo9b|1.243129557;Dag1|0.890359168;Cdk5|1.113606341;Ppm1f|1.13587827;Bcas3|1.20143093;Krt2|1.27761959;Ddr2|1.152542373;Brk1|0.831082628;Ccl2|0.873331772;Fndc3b|1.181942171;Pvr|0.887682869;Sdcbp|1.215789474;Brat1|1.118379237;Nrp2|1.107189887	19	3501	204	52649	http://www.ebi.ac.uk/QuickGO/GTerm?id=GO:0048870
localization of cell	GO:0051674	8.70E-02	2.54E-01	Col1a1|0.870673527;Serpine1|0.895946907;Itgav|0.907486886;Yes1|0.881467545;Pml|1.109148431;Myo9b|1.243129557;Dag1|0.890359168;Cdk5|1.113606341;Ppm1f|1.13587827;Bcas3|1.20143093;Krt2|1.27761959;Ddr2|1.152542373;Brk1|0.831082628;Ccl2|0.873331772;Fndc3b|1.181942171;Pvr|0.887682869;Sdcbp|1.215789474;Brat1|1.118379237;Nrp2|1.107189887	19	3501	204	52649	http://www.ebi.ac.uk/QuickGO/GTerm?id=GO:0051674
connective tissue development	GO:0061448	8.70E-02	2.54E-01	Col1a1|0.870673527;Impad1|0.853370396;Hmga2|1.200220022;Lnp|0.907725322;Prrx1|0.855089265	5	604	204	52649	http://www.ebi.ac.uk/QuickGO/GTerm?id=GO:0061448
gene silencing	GO:0016458	8.70E-02	2.54E-01	Hist1h4a|0.904739224;Hist2h2ac|1.10832894;Hist2h2ab|1.185519126;Pum1|0.770353982	4	430	204	52649	http://www.ebi.ac.uk/QuickGO/GTerm?id=GO:0016458
cation transport	GO:0006812	8.73E-02	2.55E-01	Atp2b4|0.908158397;Fkbp1a|1.172413793;Itgav|0.907486886;Pml|1.109148431;Piezo1|0.907032181;Tcirg1|0.881232361;Cox4i1|0.890122873;Cdk5|1.113606341;Slc7a2|0.867616157;Sumo1|1.131894484;Maip1|0.878169014;Slc7a5|0.876407129;Ccl2|0.873331772;Magt1|0.889466226;Slc39a7|0.867413632;Ncs1|1.125398512	16	2844	204	52649	http://www.ebi.ac.uk/QuickGO/GTerm?id=GO:0006812
post-embryonic development	GO:0009791	8.81E-02	2.56E-01	Impad1|0.853370396;Ccdc47|0.897983393;Grcc10|1.647584381;Aldh5a1|1.15285253	4	432	204	52649	http://www.ebi.ac.uk/QuickGO/GTerm?id=GO:0009791
stem cell population maintenance	GO:0019827	8.81E-02	2.56E-01	Tpt1|0.902259215;Hmga2|1.200220022;Med30|1.182537517;Prrx1|0.855089265	4	432	204	52649	http://www.ebi.ac.uk/QuickGO/GTerm?id=GO:0019827
regulation of cyclin-dependent protein kinase activity	GO:1904029	8.82E-02	2.56E-01	Lmnb1|0.907486886;Psmd10|0.868955851;Lats1|0.874853527	3	270	204	52649	http://www.ebi.ac.uk/QuickGO/GTerm?id=GO:1904029
pseudopodium assembly	GO:0031269	8.90E-02	2.56E-01	Cdc42ep1|1.110817942	1	24	204	52649	http://www.ebi.ac.uk/QuickGO/GTerm?id=GO:0031269
response to folic acid	GO:0051593	8.90E-02	2.56E-01	Abcg2|0.893727811	1	24	204	52649	http://www.ebi.ac.uk/QuickGO/GTerm?id=GO:0051593
mitochondrial respiratory chain complex III biogenesis	GO:0097033	8.90E-02	2.56E-01	Maip1|0.878169014	1	24	204	52649	http://www.ebi.ac.uk/QuickGO/GTerm?id=GO:0097033
extracellular exosome assembly	GO:0071971	8.90E-02	2.56E-01	Sdcbp|1.215789474	1	24	204	52649	http://www.ebi.ac.uk/QuickGO/GTerm?id=GO:0071971
negative regulation of TORC1 signaling	GO:1904262	8.90E-02	2.56E-01	Kptn|1.27014756	1	24	204	52649	http://www.ebi.ac.uk/QuickGO/GTerm?id=GO:1904262
deoxyribonucleoside monophosphate biosynthetic process	GO:0009157	8.90E-02	2.56E-01	Tk1|1.114723764	1	24	204	52649	http://www.ebi.ac.uk/QuickGO/GTerm?id=GO:0009157
cysteine metabolic process	GO:0006534	8.90E-02	2.56E-01	Nfs1|1.384798808	1	24	204	52649	http://www.ebi.ac.uk/QuickGO/GTerm?id=GO:0006534
male germ cell proliferation	GO:0002176	8.90E-02	2.56E-01	Prdx4|1.156603774	1	24	204	52649	http://www.ebi.ac.uk/QuickGO/GTerm?id=GO:0002176
bone trabecula morphogenesis	GO:0061430	8.90E-02	2.56E-01	Col1a1|0.870673527	1	24	204	52649	http://www.ebi.ac.uk/QuickGO/GTerm?id=GO:0061430
vacuolar proton-transporting V-type ATPase complex assembly	GO:0070072	8.90E-02	2.56E-01	Tcirg1|0.881232361	1	24	204	52649	http://www.ebi.ac.uk/QuickGO/GTerm?id=GO:0070072
keratinocyte migration	GO:0051546	8.90E-02	2.56E-01	Krt2|1.27761959	1	24	204	52649	http://www.ebi.ac.uk/QuickGO/GTerm?id=GO:0051546
nitrogen cycle metabolic process	GO:0071941	8.90E-02	2.56E-01	Suox|1.333722287	1	24	204	52649	http://www.ebi.ac.uk/QuickGO/GTerm?id=GO:0071941
neural tube closure	GO:0001843	8.96E-02	2.58E-01	Prkacb|1.412545235;Sufu|1.100840336;Tulp3|1.102496715	3	272	204	52649	http://www.ebi.ac.uk/QuickGO/GTerm?id=GO:0001843
regulation of protein kinase activity	GO:0045859	8.97E-02	2.58E-01	Lmnb1|0.907486886;Atp2b4|0.908158397;Prkar2b|1.129358531;Dag1|0.890359168;Psmd10|0.868955851;Cdk5|1.113606341;Ppm1f|1.13587827;Ddr2|1.152542373;Taok3|1.277255907;Lats1|0.874853527;Zgpat|0.77170062	11	1789	204	52649	http://www.ebi.ac.uk/QuickGO/GTerm?id=GO:0045859
positive regulation of cellular metabolic process	GO:0031325	8.98E-02	2.58E-01	Col1a1|0.870673527;Lmnb1|0.907486886;Atp2b4|0.908158397;Srsf5|1.133635636;Fkbp1a|1.172413793;Yes1|0.881467545;Pml|1.109148431;Hmga2|1.200220022;Mydgf|1.117818374;Rbpms|1.111668427;Dag1|0.890359168;Krt17|1.125431836;Ndufa13|0.900926586;RASA1|1.151425498;Chd6|1.10581732;Psmd10|0.868955851;Cdk5|1.113606341;Ppm1f|1.13587827;Dap|0.887682869;Sumo1|1.131894484;Hspbp1|1.209334438;Bcas3|1.20143093;Ddr2|1.…	38	7894	204	52649	http://www.ebi.ac.uk/QuickGO/GTerm?id=GO:0031325
tube closure	GO:0060606	9.04E-02	2.60E-01	Prkacb|1.412545235;Sufu|1.100840336;Tulp3|1.102496715	3	273	204	52649	http://www.ebi.ac.uk/QuickGO/GTerm?id=GO:0060606
positive regulation of phagocytosis	GO:0050766	9.08E-02	2.60E-01	Ccl2|0.873331772;Ahsg|0.844593037	2	130	204	52649	http://www.ebi.ac.uk/QuickGO/GTerm?id=GO:0050766
mononuclear cell migration	GO:0071674	9.08E-02	2.60E-01	Serpine1|0.895946907;Ccl2|0.873331772	2	130	204	52649	http://www.ebi.ac.uk/QuickGO/GTerm?id=GO:0071674
regulation of cellular component size	GO:0032535	9.12E-02	2.61E-01	Lrrc8c|1.128525812;RASA1|1.151425498;Cdk5|1.113606341;Cdc42ep1|1.110817942;Brk1|0.831082628;Tmod2|0.647107268;Lats1|0.874853527	7	988	204	52649	http://www.ebi.ac.uk/QuickGO/GTerm?id=GO:0032535
negative regulation of growth	GO:0045926	9.17E-02	2.62E-01	Pml|1.109148431;Ndufs3|0.881260287;Ndufa13|0.900926586;Cdk5|1.113606341;Ahsg|0.844593037	5	614	204	52649	http://www.ebi.ac.uk/QuickGO/GTerm?id=GO:0045926
positive regulation of leukocyte mediated cytotoxicity	GO:0001912	9.20E-02	2.62E-01	Ccl2|0.873331772;Pvr|0.887682869	2	131	204	52649	http://www.ebi.ac.uk/QuickGO/GTerm?id=GO:0001912
determination of heart left/right asymmetry	GO:0061371	9.20E-02	2.62E-01	Sufu|1.100840336;Kif3a|1.110261145	2	131	204	52649	http://www.ebi.ac.uk/QuickGO/GTerm?id=GO:0061371
male gamete generation	GO:0048232	9.22E-02	2.62E-01	Tpt1|0.902259215;Prdx4|1.156603774;Atp2b4|0.908158397;Gsr|1.163061114;Hmga2|1.200220022;Pum1|0.770353982;Cfap157|0.898884405;Alkbh5|1.187260798	8	1187	204	52649	http://www.ebi.ac.uk/QuickGO/GTerm?id=GO:0048232
proton-transporting V-type ATPase complex assembly	GO:0070070	9.25E-02	2.62E-01	Tcirg1|0.881232361	1	25	204	52649	http://www.ebi.ac.uk/QuickGO/GTerm?id=GO:0070070
protein localization to ciliary membrane	GO:1903441	9.25E-02	2.62E-01	Tulp3|1.102496715	1	25	204	52649	http://www.ebi.ac.uk/QuickGO/GTerm?id=GO:1903441
4-hydroxyproline metabolic process	GO:0019471	9.25E-02	2.62E-01	Prdx4|1.156603774	1	25	204	52649	http://www.ebi.ac.uk/QuickGO/GTerm?id=GO:0019471
cellular response to epinephrine stimulus	GO:0071872	9.25E-02	2.62E-01	Atp2b4|0.908158397	1	25	204	52649	http://www.ebi.ac.uk/QuickGO/GTerm?id=GO:0071872
negative regulation of calcineurin-NFAT signaling cascade	GO:0070885	9.25E-02	2.62E-01	Atp2b4|0.908158397	1	25	204	52649	http://www.ebi.ac.uk/QuickGO/GTerm?id=GO:0070885
regulation of lipoprotein metabolic process	GO:0050746	9.25E-02	2.62E-01	Itgav|0.907486886	1	25	204	52649	http://www.ebi.ac.uk/QuickGO/GTerm?id=GO:0050746
ventral spinal cord interneuron specification	GO:0021521	9.25E-02	2.62E-01	Sufu|1.100840336	1	25	204	52649	http://www.ebi.ac.uk/QuickGO/GTerm?id=GO:0021521
response to stimulus involved in regulation of muscle adaptation	GO:0014874	9.25E-02	2.62E-01	Dag1|0.890359168	1	25	204	52649	http://www.ebi.ac.uk/QuickGO/GTerm?id=GO:0014874
regulation of vitamin metabolic process	GO:0030656	9.25E-02	2.62E-01	Dgat1|0.808318264	1	25	204	52649	http://www.ebi.ac.uk/QuickGO/GTerm?id=GO:0030656
cell fate specification involved in pattern specification	GO:0060573	9.25E-02	2.62E-01	Sufu|1.100840336	1	25	204	52649	http://www.ebi.ac.uk/QuickGO/GTerm?id=GO:0060573
eosinophil migration	GO:0072677	9.25E-02	2.62E-01	Ccl2|0.873331772	1	25	204	52649	http://www.ebi.ac.uk/QuickGO/GTerm?id=GO:0072677
cellular response to alcohol	GO:0097306	9.27E-02	2.62E-01	Hmgcs1|0.88791883;Abcg2|0.893727811;Ccl2|0.873331772	3	276	204	52649	http://www.ebi.ac.uk/QuickGO/GTerm?id=GO:0097306
formation of primary germ layer	GO:0001704	9.27E-02	2.62E-01	Itgav|0.907486886;Hmga2|1.200220022;Col4a2|1.110524927	3	276	204	52649	http://www.ebi.ac.uk/QuickGO/GTerm?id=GO:0001704
regulation of extrinsic apoptotic signaling pathway via death domain receptors	GO:1902041	9.32E-02	2.63E-01	Serpine1|0.895946907;Fgb|1.186663023	2	132	204	52649	http://www.ebi.ac.uk/QuickGO/GTerm?id=GO:1902041
regulation of interleukin-1 production	GO:0032652	9.32E-02	2.63E-01	Pml|1.109148431;Gsdmdc1|1.137590168	2	132	204	52649	http://www.ebi.ac.uk/QuickGO/GTerm?id=GO:0032652
glucose metabolic process	GO:0006006	9.33E-02	2.63E-01	Nln|0.901830283;Aldh5a1|1.15285253;Crtc2|0.899121766;Brat1|1.118379237	4	441	204	52649	http://www.ebi.ac.uk/QuickGO/GTerm?id=GO:0006006
negative regulation of extrinsic apoptotic signaling pathway	GO:2001237	9.42E-02	2.65E-01	Serpine1|0.895946907;Itgav|0.907486886;Fgb|1.186663023	3	278	204	52649	http://www.ebi.ac.uk/QuickGO/GTerm?id=GO:2001237
cytosolic transport	GO:0016482	9.45E-02	2.66E-01	Fkbp1a|1.172413793;Pml|1.109148431;Rbpms|1.111668427;Dag1|0.890359168;Psmd10|0.868955851;Nsrp1|1.215729715;Cdk5|1.113606341;Cyld|1.103049422;Sufu|1.100840336;Alkbh5|1.187260798;Rsrc1|0.879699248;Optn|1.248805173	12	2017	204	52649	http://www.ebi.ac.uk/QuickGO/GTerm?id=GO:0016482
limb morphogenesis	GO:0035108	9.45E-02	2.66E-01	Impad1|0.853370396;Lnp|0.907725322;Prrx1|0.855089265;Tulp3|1.102496715	4	443	204	52649	http://www.ebi.ac.uk/QuickGO/GTerm?id=GO:0035108
appendage morphogenesis	GO:0035107	9.45E-02	2.66E-01	Impad1|0.853370396;Lnp|0.907725322;Prrx1|0.855089265;Tulp3|1.102496715	4	443	204	52649	http://www.ebi.ac.uk/QuickGO/GTerm?id=GO:0035107
DNA-templated transcription, initiation	GO:0006352	9.50E-02	2.66E-01	Hist1h4a|0.904739224;Med30|1.182537517;Gtf3c5|1.115018509	3	279	204	52649	http://www.ebi.ac.uk/QuickGO/GTerm?id=GO:0006352
production of molecular mediator involved in inflammatory response	GO:0002532	9.56E-02	2.66E-01	Serpine1|0.895946907;Slc7a2|0.867616157	2	134	204	52649	http://www.ebi.ac.uk/QuickGO/GTerm?id=GO:0002532
androgen receptor signaling pathway	GO:0030521	9.56E-02	2.66E-01	Med30|1.182537517;Kdm5d|1.164502165	2	134	204	52649	http://www.ebi.ac.uk/QuickGO/GTerm?id=GO:0030521
positive regulation of epithelial cell proliferation	GO:0050679	9.56E-02	2.66E-01	Hmga2|1.200220022;Mydgf|1.117818374;Ccl2|0.873331772;Kif3a|1.110261145	4	445	204	52649	http://www.ebi.ac.uk/QuickGO/GTerm?id=GO:0050679
chromatin assembly	GO:0031497	9.57E-02	2.66E-01	Hist1h4a|0.904739224;Hmga2|1.200220022;Hjurp|1.119205298	3	280	204	52649	http://www.ebi.ac.uk/QuickGO/GTerm?id=GO:0031497
deadenylation-dependent decapping of nuclear-transcribed mRNA	GO:0000290	9.60E-02	2.66E-01	Dcps|1.141900937	1	26	204	52649	http://www.ebi.ac.uk/QuickGO/GTerm?id=GO:0000290
amino acid import across plasma membrane	GO:0089718	9.60E-02	2.66E-01	Slc7a2|0.867616157	1	26	204	52649	http://www.ebi.ac.uk/QuickGO/GTerm?id=GO:0089718
negative regulation of calcium ion transport into cytosol	GO:0010523	9.60E-02	2.66E-01	Fkbp1a|1.172413793	1	26	204	52649	http://www.ebi.ac.uk/QuickGO/GTerm?id=GO:0010523
germ cell proliferation	GO:0036093	9.60E-02	2.66E-01	Prdx4|1.156603774	1	26	204	52649	http://www.ebi.ac.uk/QuickGO/GTerm?id=GO:0036093
pteridine-containing compound biosynthetic process	GO:0042559	9.60E-02	2.66E-01	Fpgs|0.874443664	1	26	204	52649	http://www.ebi.ac.uk/QuickGO/GTerm?id=GO:0042559
pseudopodium organization	GO:0031268	9.60E-02	2.66E-01	Cdc42ep1|1.110817942	1	26	204	52649	http://www.ebi.ac.uk/QuickGO/GTerm?id=GO:0031268
commissural neuron axon guidance	GO:0071679	9.60E-02	2.66E-01	Dag1|0.890359168	1	26	204	52649	http://www.ebi.ac.uk/QuickGO/GTerm?id=GO:0071679
response to water	GO:0009415	9.60E-02	2.66E-01	Atp2b4|0.908158397	1	26	204	52649	http://www.ebi.ac.uk/QuickGO/GTerm?id=GO:0009415
regulation of low-density lipoprotein particle receptor biosynthetic process	GO:0045714	9.60E-02	2.66E-01	Itgav|0.907486886	1	26	204	52649	http://www.ebi.ac.uk/QuickGO/GTerm?id=GO:0045714
positive regulation of apoptotic process involved in morphogenesis	GO:1902339	9.60E-02	2.66E-01	Pml|1.109148431	1	26	204	52649	http://www.ebi.ac.uk/QuickGO/GTerm?id=GO:1902339
keratinocyte development	GO:0003334	9.60E-02	2.66E-01	Krt2|1.27761959	1	26	204	52649	http://www.ebi.ac.uk/QuickGO/GTerm?id=GO:0003334
positive regulation of hair follicle development	GO:0051798	9.60E-02	2.66E-01	Krt17|1.125431836	1	26	204	52649	http://www.ebi.ac.uk/QuickGO/GTerm?id=GO:0051798
RNA replication	GO:0039703	9.60E-02	2.66E-01	Hmga2|1.200220022	1	26	204	52649	http://www.ebi.ac.uk/QuickGO/GTerm?id=GO:0039703
deoxyribose phosphate catabolic process	GO:0046386	9.60E-02	2.66E-01	Dera|1.458064516	1	26	204	52649	http://www.ebi.ac.uk/QuickGO/GTerm?id=GO:0046386
regulation of chromosome organization	GO:0033044	9.61E-02	2.66E-01	Mad1l1|1.112490098;Pml|1.109148431;Wapl|1.134774486;Mad2l1|1.15544181;Cdc23|0.888338055;Bub1b|0.901140684	6	809	204	52649	http://www.ebi.ac.uk/QuickGO/GTerm?id=GO:0033044
primary neural tube formation	GO:0014020	9.73E-02	2.69E-01	Prkacb|1.412545235;Sufu|1.100840336;Tulp3|1.102496715	3	282	204	52649	http://www.ebi.ac.uk/QuickGO/GTerm?id=GO:0014020
chromatin organization	GO:0006325	9.78E-02	2.70E-01	Hist1h4a|0.904739224;Hist2h2ac|1.10832894;Chd3|1.143622722;Pml|1.109148431;Hmga2|1.200220022;Chd6|1.10581732;Hist2h2ab|1.185519126;Ppm1f|1.13587827;Wdr82|1.122546419;Crtc2|0.899121766;Hjurp|1.119205298;Kdm5d|1.164502165	12	2030	204	52649	http://www.ebi.ac.uk/QuickGO/GTerm?id=GO:0006325
positive regulation of receptor-mediated endocytosis	GO:0048260	9.80E-02	2.70E-01	Serpine1|0.895946907;Kif3a|1.110261145	2	136	204	52649	http://www.ebi.ac.uk/QuickGO/GTerm?id=GO:0048260
cellular senescence	GO:0090398	9.80E-02	2.70E-01	Pml|1.109148431;Hmga2|1.200220022	2	136	204	52649	http://www.ebi.ac.uk/QuickGO/GTerm?id=GO:0090398
maintenance of cell number	GO:0098727	9.80E-02	2.70E-01	Tpt1|0.902259215;Hmga2|1.200220022;Med30|1.182537517;Prrx1|0.855089265	4	449	204	52649	http://www.ebi.ac.uk/QuickGO/GTerm?id=GO:0098727
positive regulation of hair cycle	GO:0042635	9.95E-02	2.72E-01	Krt17|1.125431836	1	27	204	52649	http://www.ebi.ac.uk/QuickGO/GTerm?id=GO:0042635
glycoside metabolic process	GO:0016137	9.95E-02	2.72E-01	Abcg2|0.893727811	1	27	204	52649	http://www.ebi.ac.uk/QuickGO/GTerm?id=GO:0016137
positive regulation of nitric-oxide synthase biosynthetic process	GO:0051770	9.95E-02	2.72E-01	Ccl2|0.873331772	1	27	204	52649	http://www.ebi.ac.uk/QuickGO/GTerm?id=GO:0051770
mitochondrial respiratory chain complex IV biogenesis	GO:0097034	9.95E-02	2.72E-01	Maip1|0.878169014	1	27	204	52649	http://www.ebi.ac.uk/QuickGO/GTerm?id=GO:0097034
ER overload response	GO:0006983	9.95E-02	2.72E-01	Ccdc47|0.897983393	1	27	204	52649	http://www.ebi.ac.uk/QuickGO/GTerm?id=GO:0006983
fibroblast activation	GO:0072537	9.95E-02	2.72E-01	Dgat1|0.808318264	1	27	204	52649	http://www.ebi.ac.uk/QuickGO/GTerm?id=GO:0072537
meiotic sister chromatid cohesion	GO:0051177	9.95E-02	2.72E-01	Bub1b|0.901140684	1	27	204	52649	http://www.ebi.ac.uk/QuickGO/GTerm?id=GO:0051177
negative regulation of epidermal growth factor-activated receptor activity	GO:0007175	9.95E-02	2.72E-01	Zgpat|0.77170062	1	27	204	52649	http://www.ebi.ac.uk/QuickGO/GTerm?id=GO:0007175
histone H3-K9 acetylation	GO:0043970	9.95E-02	2.72E-01	Crtc2|0.899121766	1	27	204	52649	http://www.ebi.ac.uk/QuickGO/GTerm?id=GO:0043970
pyroptosis	GO:0070269	9.95E-02	2.72E-01	Gsdmdc1|1.137590168	1	27	204	52649	http://www.ebi.ac.uk/QuickGO/GTerm?id=GO:0070269
positive regulation of proteolysis involved in cellular protein catabolic process	GO:1903052	9.96E-02	2.72E-01	Psmd10|0.868955851;Sumo1|1.131894484;Hspbp1|1.209334438	3	285	204	52649	http://www.ebi.ac.uk/QuickGO/GTerm?id=GO:1903052
regulation of anatomical structure size	GO:0090066	1.00E-01	2.73E-01	Lrrc8c|1.128525812;RASA1|1.151425498;Cdk5|1.113606341;Cdc42ep1|1.110817942;Brk1|0.831082628;Tmod2|0.647107268;Fgb|1.186663023;Lats1|0.874853527	8	1210	204	52649	http://www.ebi.ac.uk/QuickGO/GTerm?id=GO:0090066
chaperone-mediated protein folding	GO:0061077	1.00E-01	2.74E-01	Hspe1|0.89549763;Fkbp1a|1.172413793	2	138	204	52649	http://www.ebi.ac.uk/QuickGO/GTerm?id=GO:0061077
regulation of focal adhesion assembly	GO:0051893	1.02E-01	2.76E-01	Ppm1f|1.13587827;Bcas3|1.20143093	2	139	204	52649	http://www.ebi.ac.uk/QuickGO/GTerm?id=GO:0051893
viral entry into host cell	GO:0046718	1.02E-01	2.76E-01	Itgav|0.907486886;Pvr|0.887682869	2	139	204	52649	http://www.ebi.ac.uk/QuickGO/GTerm?id=GO:0046718
glial cell migration	GO:0008347	1.02E-01	2.76E-01	Cdk5|1.113606341;Ccl2|0.873331772	2	139	204	52649	http://www.ebi.ac.uk/QuickGO/GTerm?id=GO:0008347
response to transition metal nanoparticle	GO:1990267	1.02E-01	2.76E-01	Tk1|1.114723764;Fkbp1a|1.172413793	2	139	204	52649	http://www.ebi.ac.uk/QuickGO/GTerm?id=GO:1990267
positive regulation of neuron apoptotic process	GO:0043525	1.02E-01	2.76E-01	Cdk5|1.113606341;Optn|1.248805173	2	139	204	52649	http://www.ebi.ac.uk/QuickGO/GTerm?id=GO:0043525
regulation of cell-substrate junction assembly	GO:0090109	1.02E-01	2.76E-01	Ppm1f|1.13587827;Bcas3|1.20143093	2	139	204	52649	http://www.ebi.ac.uk/QuickGO/GTerm?id=GO:0090109
negative regulation of DNA metabolic process	GO:0051053	1.02E-01	2.77E-01	Pml|1.109148431;Hmga2|1.200220022;Wapl|1.134774486	3	288	204	52649	http://www.ebi.ac.uk/QuickGO/GTerm?id=GO:0051053
cellular amide metabolic process	GO:0043603	1.02E-01	2.78E-01	Nln|0.901830283;Gsr|1.163061114;Idh1|0.899097816;Pml|1.109148431;Gstm1|1.108592514;Mrpl4|0.895971564;Tia1|0.815705856;Krt17|1.125431836;Mrps25|1.131361577;Fpgs|0.874443664;Aldh5a1|1.15285253;Spcs2|1.13587827;Eif2d|0.821908449;Pum1|0.770353982	14	2477	204	52649	http://www.ebi.ac.uk/QuickGO/GTerm?id=GO:0043603
regulation of ATPase activity	GO:0043462	1.03E-01	2.78E-01	Sumo1|1.131894484;Tor1aip2|1.125398512	2	140	204	52649	http://www.ebi.ac.uk/QuickGO/GTerm?id=GO:0043462
heterochromatin assembly	GO:0031507	1.03E-01	2.78E-01	Hmga2|1.200220022	1	28	204	52649	http://www.ebi.ac.uk/QuickGO/GTerm?id=GO:0031507
regulation of growth hormone secretion	GO:0060123	1.03E-01	2.78E-01	Hmga2|1.200220022	1	28	204	52649	http://www.ebi.ac.uk/QuickGO/GTerm?id=GO:0060123
meiotic sister chromatid segregation	GO:0045144	1.03E-01	2.78E-01	Bub1b|0.901140684	1	28	204	52649	http://www.ebi.ac.uk/QuickGO/GTerm?id=GO:0045144
maintenance of cell polarity	GO:0030011	1.03E-01	2.78E-01	Pdzd11|1.197198572	1	28	204	52649	http://www.ebi.ac.uk/QuickGO/GTerm?id=GO:0030011
deoxyribonucleoside monophosphate metabolic process	GO:0009162	1.03E-01	2.78E-01	Tk1|1.114723764	1	28	204	52649	http://www.ebi.ac.uk/QuickGO/GTerm?id=GO:0009162
positive regulation of cell migration	GO:0030335	1.03E-01	2.79E-01	Col1a1|0.870673527;Serpine1|0.895946907;Ppm1f|1.13587827;Bcas3|1.20143093;Ddr2|1.152542373;Ccl2|0.873331772;Sdcbp|1.215789474	7	1020	204	52649	http://www.ebi.ac.uk/QuickGO/GTerm?id=GO:0030335
monosaccharide metabolic process	GO:0005996	1.04E-01	2.80E-01	Nln|0.901830283;Aldh5a1|1.15285253;Pofut1|1.103312303;Crtc2|0.899121766;Brat1|1.118379237	5	639	204	52649	http://www.ebi.ac.uk/QuickGO/GTerm?id=GO:0005996
neural tube development	GO:0021915	1.04E-01	2.80E-01	Prkacb|1.412545235;Sufu|1.100840336;Kif3a|1.110261145;Tulp3|1.102496715	4	459	204	52649	http://www.ebi.ac.uk/QuickGO/GTerm?id=GO:0021915
regulation of multi-organism process	GO:0043900	1.04E-01	2.80E-01	Prdx4|1.156603774;Itgav|0.907486886;Pml|1.109148431;Hmga2|1.200220022;Pum1|0.770353982;Alkbh5|1.187260798;Optn|1.248805173	7	1022	204	52649	http://www.ebi.ac.uk/QuickGO/GTerm?id=GO:0043900
membrane protein proteolysis	GO:0033619	1.04E-01	2.80E-01	Dag1|0.890359168;Pacsin3|1.226551628	2	141	204	52649	http://www.ebi.ac.uk/QuickGO/GTerm?id=GO:0033619
positive regulation of apoptotic process	GO:0043065	1.04E-01	2.81E-01	Pml|1.109148431;Hmga2|1.200220022;Ndufa13|0.900926586;Cdk5|1.113606341;Ppm1f|1.13587827;Dap|0.887682869;Cyld|1.103049422;Lats1|0.874853527;Optn|1.248805173	9	1426	204	52649	http://www.ebi.ac.uk/QuickGO/GTerm?id=GO:0043065
ion transmembrane transport	GO:0034220	1.05E-01	2.82E-01	Atp2b4|0.908158397;Fkbp1a|1.172413793;Itgav|0.907486886;Piezo1|0.907032181;Lrrc8c|1.128525812;Tcirg1|0.881232361;Cox4i1|0.890122873;Sfxn2|1.120890774;Slc7a2|0.867616157;Sumo1|1.131894484;Maip1|0.878169014;Slc7a5|0.876407129;Ccl2|0.873331772;Slc39a7|0.867413632;Ncs1|1.125398512	15	2707	204	52649	http://www.ebi.ac.uk/QuickGO/GTerm?id=GO:0034220
regulation of adherens junction organization	GO:1903391	1.05E-01	2.82E-01	Ppm1f|1.13587827;Bcas3|1.20143093	2	142	204	52649	http://www.ebi.ac.uk/QuickGO/GTerm?id=GO:1903391
cellular response to oxygen-containing compound	GO:1901701	1.05E-01	2.82E-01	Col1a1|0.870673527;Serpine1|0.895946907;Hmgcs1|0.88791883;Atp2b4|0.908158397;Dcps|1.141900937;Yes1|0.881467545;Dag1|0.890359168;Ndufa13|0.900926586;Krt13|1.204188482;Cdk5|1.113606341;Abcg2|0.893727811;Ccl2|0.873331772;Ahsg|0.844593037	13	2273	204	52649	http://www.ebi.ac.uk/QuickGO/GTerm?id=GO:1901701
multi-organism reproductive process	GO:0044703	1.06E-01	2.82E-01	Tpt1|0.902259215;Prdx4|1.156603774;Tk1|1.114723764;Atp2b4|0.908158397;Gsr|1.163061114;Hmga2|1.200220022;Abcg2|0.893727811;Ccl2|0.873331772;Pum1|0.770353982;Cfap157|0.898884405;Alkbh5|1.187260798;Vmp1|0.908396947;Spin2g|1.231176799	13	2274	204	52649	http://www.ebi.ac.uk/QuickGO/GTerm?id=GO:0044703
positive regulation of establishment of protein localization	GO:1904951	1.06E-01	2.82E-01	Gsdmdc1|1.137590168;Cdk5|1.113606341;Bcas3|1.20143093;Ccl2|0.873331772;Fgb|1.186663023;Kif3a|1.110261145	6	832	204	52649	http://www.ebi.ac.uk/QuickGO/GTerm?id=GO:1904951
replicative senescence	GO:0090399	1.07E-01	2.82E-01	Serpine1|0.895946907	1	29	204	52649	http://www.ebi.ac.uk/QuickGO/GTerm?id=GO:0090399
spinal cord motor neuron cell fate specification	GO:0021520	1.07E-01	2.82E-01	Sufu|1.100840336	1	29	204	52649	http://www.ebi.ac.uk/QuickGO/GTerm?id=GO:0021520
regulation of mitotic spindle assembly	GO:1901673	1.07E-01	2.82E-01	Chmp1b1|0.652892562	1	29	204	52649	http://www.ebi.ac.uk/QuickGO/GTerm?id=GO:1901673
positive regulation of extracellular matrix disassembly	GO:0090091	1.07E-01	2.82E-01	Ddr2|1.152542373	1	29	204	52649	http://www.ebi.ac.uk/QuickGO/GTerm?id=GO:0090091
negative regulation of potassium ion transmembrane transporter activity	GO:1901017	1.07E-01	2.82E-01	Sumo1|1.131894484	1	29	204	52649	http://www.ebi.ac.uk/QuickGO/GTerm?id=GO:1901017
regulation of double-strand break repair via nonhomologous end joining	GO:2001032	1.07E-01	2.82E-01	Hmga2|1.200220022	1	29	204	52649	http://www.ebi.ac.uk/QuickGO/GTerm?id=GO:2001032
skeletal muscle cell proliferation	GO:0014856	1.07E-01	2.82E-01	Tk1|1.114723764	1	29	204	52649	http://www.ebi.ac.uk/QuickGO/GTerm?id=GO:0014856
protein localization to chromosome, centromeric region	GO:0071459	1.07E-01	2.82E-01	Bub1b|0.901140684	1	29	204	52649	http://www.ebi.ac.uk/QuickGO/GTerm?id=GO:0071459
arginine transport	GO:0015809	1.07E-01	2.82E-01	Slc7a2|0.867616157	1	29	204	52649	http://www.ebi.ac.uk/QuickGO/GTerm?id=GO:0015809
low-density lipoprotein particle receptor biosynthetic process	GO:0045713	1.07E-01	2.82E-01	Itgav|0.907486886	1	29	204	52649	http://www.ebi.ac.uk/QuickGO/GTerm?id=GO:0045713
response to epinephrine	GO:0071871	1.07E-01	2.82E-01	Atp2b4|0.908158397	1	29	204	52649	http://www.ebi.ac.uk/QuickGO/GTerm?id=GO:0071871
response to light intensity	GO:0009642	1.07E-01	2.82E-01	Hmgcs1|0.88791883	1	29	204	52649	http://www.ebi.ac.uk/QuickGO/GTerm?id=GO:0009642
cellular response to ATP	GO:0071318	1.07E-01	2.82E-01	Ccl2|0.873331772	1	29	204	52649	http://www.ebi.ac.uk/QuickGO/GTerm?id=GO:0071318
retrograde transport, vesicle recycling within Golgi	GO:0000301	1.07E-01	2.82E-01	Optn|1.248805173	1	29	204	52649	http://www.ebi.ac.uk/QuickGO/GTerm?id=GO:0000301
G1/S transition of mitotic cell cycle	GO:0000082	1.07E-01	2.82E-01	Tk1|1.114723764;Pml|1.109148431;Ppp2r5c|1.114164905;Lats1|0.874853527	4	463	204	52649	http://www.ebi.ac.uk/QuickGO/GTerm?id=GO:0000082
negative regulation of phosphorus metabolic process	GO:0010563	1.07E-01	2.83E-01	Fkbp1a|1.172413793;Prkar2b|1.129358531;Cd2bp2|1.103575184;Dag1|0.890359168;Psmd10|0.868955851;Ppm1f|1.13587827;Taok3|1.277255907;Lats1|0.874853527;Zgpat|0.77170062	9	1433	204	52649	http://www.ebi.ac.uk/QuickGO/GTerm?id=GO:0010563
negative regulation of phosphate metabolic process	GO:0045936	1.07E-01	2.83E-01	Fkbp1a|1.172413793;Prkar2b|1.129358531;Cd2bp2|1.103575184;Dag1|0.890359168;Psmd10|0.868955851;Ppm1f|1.13587827;Taok3|1.277255907;Lats1|0.874853527;Zgpat|0.77170062	9	1433	204	52649	http://www.ebi.ac.uk/QuickGO/GTerm?id=GO:0045936
regionalization	GO:0003002	1.07E-01	2.83E-01	Prkacb|1.412545235;Sufu|1.100840336;Pofut1|1.103312303;Kif3a|1.110261145;Tulp3|1.102496715;Nrp2|1.107189887	6	834	204	52649	http://www.ebi.ac.uk/QuickGO/GTerm?id=GO:0003002
positive regulation of programmed cell death	GO:0043068	1.07E-01	2.84E-01	Pml|1.109148431;Hmga2|1.200220022;Ndufa13|0.900926586;Cdk5|1.113606341;Ppm1f|1.13587827;Dap|0.887682869;Cyld|1.103049422;Lats1|0.874853527;Optn|1.248805173	9	1435	204	52649	http://www.ebi.ac.uk/QuickGO/GTerm?id=GO:0043068
embryonic heart tube morphogenesis	GO:0003143	1.08E-01	2.84E-01	Sufu|1.100840336;Kif3a|1.110261145	2	144	204	52649	http://www.ebi.ac.uk/QuickGO/GTerm?id=GO:0003143
thioester metabolic process	GO:0035383	1.08E-01	2.84E-01	Cs|0.504985889;Dgat1|0.808318264	2	144	204	52649	http://www.ebi.ac.uk/QuickGO/GTerm?id=GO:0035383
acyl-CoA metabolic process	GO:0006637	1.08E-01	2.84E-01	Cs|0.504985889;Dgat1|0.808318264	2	144	204	52649	http://www.ebi.ac.uk/QuickGO/GTerm?id=GO:0006637
positive regulation of endothelial cell proliferation	GO:0001938	1.09E-01	2.87E-01	Mydgf|1.117818374;Ccl2|0.873331772	2	145	204	52649	http://www.ebi.ac.uk/QuickGO/GTerm?id=GO:0001938
mesenchymal cell differentiation	GO:0048762	1.10E-01	2.89E-01	Col1a1|0.870673527;Hmga2|1.200220022;Dag1|0.890359168;Nrp2|1.107189887	4	468	204	52649	http://www.ebi.ac.uk/QuickGO/GTerm?id=GO:0048762
response to salt	GO:1902074	1.10E-01	2.89E-01	Lmnb1|0.907486886	1	30	204	52649	http://www.ebi.ac.uk/QuickGO/GTerm?id=GO:1902074
positive regulation of CREB transcription factor activity	GO:0032793	1.10E-01	2.89E-01	Crtc2|0.899121766	1	30	204	52649	http://www.ebi.ac.uk/QuickGO/GTerm?id=GO:0032793
xenobiotic catabolic process	GO:0042178	1.10E-01	2.89E-01	Gstm1|1.108592514	1	30	204	52649	http://www.ebi.ac.uk/QuickGO/GTerm?id=GO:0042178
centromeric sister chromatid cohesion	GO:0070601	1.10E-01	2.89E-01	Bub1b|0.901140684	1	30	204	52649	http://www.ebi.ac.uk/QuickGO/GTerm?id=GO:0070601
epidermal cell differentiation	GO:0009913	1.10E-01	2.89E-01	Krt10|1.150806452;Krt17|1.125431836;Krt2|1.27761959;Lats1|0.874853527	4	469	204	52649	http://www.ebi.ac.uk/QuickGO/GTerm?id=GO:0009913
interleukin-1 beta production	GO:0032611	1.10E-01	2.89E-01	Pml|1.109148431;Gsdmdc1|1.137590168	2	146	204	52649	http://www.ebi.ac.uk/QuickGO/GTerm?id=GO:0032611
regulation of body fluid levels	GO:0050878	1.11E-01	2.91E-01	Serpine1|0.895946907;Lnp|0.907725322;Serpinc1|0.867849638;Cdk5|1.113606341;Krt1|1.126494818;Fgb|1.186663023	6	843	204	52649	http://www.ebi.ac.uk/QuickGO/GTerm?id=GO:0050878
cellular homeostasis	GO:0019725	1.11E-01	2.92E-01	Prdx4|1.156603774;Atp2b4|0.908158397;Gsr|1.163061114;Fkbp1a|1.172413793;Pml|1.109148431;Rhot2|0.89549763;Lrrc8c|1.128525812;Tcirg1|0.881232361;Maip1|0.878169014;Ccl2|0.873331772;Magt1|0.889466226;Slc39a7|0.867413632	12	2080	204	52649	http://www.ebi.ac.uk/QuickGO/GTerm?id=GO:0019725
transmembrane transport	GO:0055085	1.12E-01	2.92E-01	Abcb1b|0.883239171;Atp2b4|0.908158397;Fkbp1a|1.172413793;Itgav|0.907486886;Piezo1|0.907032181;Lrrc8c|1.128525812;Tcirg1|0.881232361;Ndufa13|0.900926586;Cox4i1|0.890122873;Sfxn2|1.120890774;Abcg2|0.893727811;Slc7a2|0.867616157;Sumo1|1.131894484;Maip1|0.878169014;Slc7a5|0.876407129;Ccl2|0.873331772;Slc39a7|0.867413632;Ncs1|1.125398512	18	3400	204	52649	http://www.ebi.ac.uk/QuickGO/GTerm?id=GO:0055085
RNA metabolic process	GO:0016070	1.12E-01	2.93E-01	Col1a1|0.870673527;Hist1h4a|0.904739224;Tk1|1.114723764;Hist2h2ac|1.10832894;Atp2b4|0.908158397;Chd3|1.143622722;Wdr74|1.146459227;Srsf5|1.133635636;Dcps|1.141900937;Ppp4r2|1.120328651;Tsc22d2|1.11584237;Yes1|0.881467545;Pml|1.109148431;Hmga2|1.200220022;Rbm42|1.199615067;Cd2bp2|1.103575184;Tia1|0.815705856;Mydgf|1.117818374;Trmt1|0.885458402;Rbpms|1.111668427;Ndufa13|0.900926586;Chd6|1.10581732;…	55	12171	204	52649	http://www.ebi.ac.uk/QuickGO/GTerm?id=GO:0016070
pallium development	GO:0021543	1.13E-01	2.93E-01	Atp2b4|0.908158397;Cdk5|1.113606341;Kif3a|1.110261145;Nrp2|1.107189887	4	473	204	52649	http://www.ebi.ac.uk/QuickGO/GTerm?id=GO:0021543
positive regulation of Arp2/3 complex-mediated actin nucleation	GO:2000601	1.13E-01	2.93E-01	Brk1|0.831082628	1	31	204	52649	http://www.ebi.ac.uk/QuickGO/GTerm?id=GO:2000601
establishment of protein localization to Golgi	GO:0072600	1.13E-01	2.93E-01	Optn|1.248805173	1	31	204	52649	http://www.ebi.ac.uk/QuickGO/GTerm?id=GO:0072600
regulation of transcription involved in G1/S transition of mitotic cell cycle	GO:0000083	1.13E-01	2.93E-01	Tk1|1.114723764	1	31	204	52649	http://www.ebi.ac.uk/QuickGO/GTerm?id=GO:0000083
2-oxoglutarate metabolic process	GO:0006103	1.13E-01	2.93E-01	Idh1|0.899097816	1	31	204	52649	http://www.ebi.ac.uk/QuickGO/GTerm?id=GO:0006103
negative regulation of telomerase activity	GO:0051974	1.13E-01	2.93E-01	Pml|1.109148431	1	31	204	52649	http://www.ebi.ac.uk/QuickGO/GTerm?id=GO:0051974
deoxyribonucleotide catabolic process	GO:0009264	1.13E-01	2.93E-01	Dera|1.458064516	1	31	204	52649	http://www.ebi.ac.uk/QuickGO/GTerm?id=GO:0009264
negative regulation of cAMP-dependent protein kinase activity	GO:2000480	1.13E-01	2.93E-01	Prkar2b|1.129358531	1	31	204	52649	http://www.ebi.ac.uk/QuickGO/GTerm?id=GO:2000480
cell-cell adhesion mediated by integrin	GO:0033631	1.13E-01	2.93E-01	Piezo1|0.907032181	1	31	204	52649	http://www.ebi.ac.uk/QuickGO/GTerm?id=GO:0033631
positive regulation of RIG-I signaling pathway	GO:1900246	1.13E-01	2.93E-01	Pum1|0.770353982	1	31	204	52649	http://www.ebi.ac.uk/QuickGO/GTerm?id=GO:1900246
actin-myosin filament sliding	GO:0033275	1.13E-01	2.93E-01	Myo9b|1.243129557	1	31	204	52649	http://www.ebi.ac.uk/QuickGO/GTerm?id=GO:0033275
positive regulation of heterotypic cell-cell adhesion	GO:0034116	1.13E-01	2.93E-01	Fgb|1.186663023	1	31	204	52649	http://www.ebi.ac.uk/QuickGO/GTerm?id=GO:0034116
methionine biosynthetic process	GO:0009086	1.13E-01	2.93E-01	Enoph1|1.209000552	1	31	204	52649	http://www.ebi.ac.uk/QuickGO/GTerm?id=GO:0009086
regulation of plasminogen activation	GO:0010755	1.13E-01	2.93E-01	Serpine1|0.895946907	1	31	204	52649	http://www.ebi.ac.uk/QuickGO/GTerm?id=GO:0010755
ribonucleoprotein complex disassembly	GO:0032988	1.13E-01	2.93E-01	Eif2d|0.821908449	1	31	204	52649	http://www.ebi.ac.uk/QuickGO/GTerm?id=GO:0032988
mRNA cis splicing, via spliceosome	GO:0045292	1.13E-01	2.93E-01	Dcps|1.141900937	1	31	204	52649	http://www.ebi.ac.uk/QuickGO/GTerm?id=GO:0045292
regulation of phosphoprotein phosphatase activity	GO:0043666	1.14E-01	2.94E-01	Fkbp1a|1.172413793;Ppp2r5c|1.114164905	2	149	204	52649	http://www.ebi.ac.uk/QuickGO/GTerm?id=GO:0043666
entry into host	GO:0044409	1.14E-01	2.94E-01	Itgav|0.907486886;Pvr|0.887682869	2	149	204	52649	http://www.ebi.ac.uk/QuickGO/GTerm?id=GO:0044409
entry into host cell	GO:0030260	1.14E-01	2.94E-01	Itgav|0.907486886;Pvr|0.887682869	2	149	204	52649	http://www.ebi.ac.uk/QuickGO/GTerm?id=GO:0030260
entry into cell of other organism involved in symbiotic interaction	GO:0051806	1.14E-01	2.94E-01	Itgav|0.907486886;Pvr|0.887682869	2	149	204	52649	http://www.ebi.ac.uk/QuickGO/GTerm?id=GO:0051806
entry into other organism involved in symbiotic interaction	GO:0051828	1.14E-01	2.94E-01	Itgav|0.907486886;Pvr|0.887682869	2	149	204	52649	http://www.ebi.ac.uk/QuickGO/GTerm?id=GO:0051828
microtubule anchoring	GO:0034453	1.15E-01	2.97E-01	Dag1|0.890359168;Kif3a|1.110261145	2	150	204	52649	http://www.ebi.ac.uk/QuickGO/GTerm?id=GO:0034453
response to mechanical stimulus	GO:0009612	1.16E-01	2.97E-01	Col1a1|0.870673527;Piezo1|0.907032181;Dag1|0.890359168;Ccl2|0.873331772	4	478	204	52649	http://www.ebi.ac.uk/QuickGO/GTerm?id=GO:0009612
carboxylic acid metabolic process	GO:0019752	1.16E-01	2.97E-01	Ugdh|0.855717931;Prdx4|1.156603774;Cs|0.504985889;Atp2b4|0.908158397;Idh1|0.899097816;Prkar2b|1.129358531;Enoph1|1.209000552;Abcg2|0.893727811;Fpgs|0.874443664;Aldh5a1|1.15285253;Sdhc|1.183679039;Nfs1|1.384798808;Dgat1|0.808318264	13	2313	204	52649	http://www.ebi.ac.uk/QuickGO/GTerm?id=GO:0019752
cellular aromatic compound metabolic process	GO:0006725	1.16E-01	2.97E-01	Col1a1|0.870673527;Hist1h4a|0.904739224;Ugdh|0.855717931;Tk1|1.114723764;Hist2h2ac|1.10832894;Atp2b4|0.908158397;Chd3|1.143622722;Wdr74|1.146459227;Srsf5|1.133635636;Dcps|1.141900937;Ppp4r2|1.120328651;Tsc22d2|1.11584237;Yes1|0.881467545;Pml|1.109148431;Dera|1.458064516;Hmga2|1.200220022;Rbm42|1.199615067;Cd2bp2|1.103575184;Tia1|0.815705856;Mydgf|1.117818374;Wapl|1.134774486;Bod1l|0.887446909;Trm…	70	15913	204	52649	http://www.ebi.ac.uk/QuickGO/GTerm?id=GO:0006725
positive regulation of cell motility	GO:2000147	1.16E-01	2.97E-01	Col1a1|0.870673527;Serpine1|0.895946907;Ppm1f|1.13587827;Bcas3|1.20143093;Ddr2|1.152542373;Ccl2|0.873331772;Sdcbp|1.215789474	7	1052	204	52649	http://www.ebi.ac.uk/QuickGO/GTerm?id=GO:2000147
homeostatic process	GO:0042592	1.16E-01	2.97E-01	Prdx4|1.156603774;Ccdc47|0.897983393;Atp2b4|0.908158397;Gsr|1.163061114;Fkbp1a|1.172413793;Pml|1.109148431;Rhot2|0.89549763;Lrrc8c|1.128525812;Tcirg1|0.881232361;Sfxn2|1.120890774;Hba-a2|0.795332136;Maip1|0.878169014;Crtc2|0.899121766;Ccl2|0.873331772;Magt1|0.889466226;Krt1|1.126494818;Slc39a7|0.867413632;Crocc|0.8735363;Dgat1|0.808318264;Kif3a|1.110261145;Ahsg|0.844593037	21	4102	204	52649	http://www.ebi.ac.uk/QuickGO/GTerm?id=GO:0042592
fibroblast migration	GO:0010761	1.17E-01	2.97E-01	Pml|1.109148431;Ddr2|1.152542373	2	151	204	52649	http://www.ebi.ac.uk/QuickGO/GTerm?id=GO:0010761
positive regulation of cell killing	GO:0031343	1.17E-01	2.97E-01	Ccl2|0.873331772;Pvr|0.887682869	2	151	204	52649	http://www.ebi.ac.uk/QuickGO/GTerm?id=GO:0031343
protein activation cascade	GO:0072376	1.17E-01	2.97E-01	Serpinc1|0.867849638;Krt1|1.126494818;Fgb|1.186663023	3	306	204	52649	http://www.ebi.ac.uk/QuickGO/GTerm?id=GO:0072376
regulation of protein localization to nucleus	GO:1900180	1.17E-01	2.97E-01	Rbpms|1.111668427;Psmd10|0.868955851;Cyld|1.103049422;Sufu|1.100840336	4	479	204	52649	http://www.ebi.ac.uk/QuickGO/GTerm?id=GO:1900180
ventral spinal cord interneuron fate commitment	GO:0060579	1.17E-01	2.97E-01	Sufu|1.100840336	1	32	204	52649	http://www.ebi.ac.uk/QuickGO/GTerm?id=GO:0060579
mitochondrial calcium ion transmembrane transport	GO:0006851	1.17E-01	2.97E-01	Maip1|0.878169014	1	32	204	52649	http://www.ebi.ac.uk/QuickGO/GTerm?id=GO:0006851
formation of translation preinitiation complex	GO:0001731	1.17E-01	2.97E-01	Eif2d|0.821908449	1	32	204	52649	http://www.ebi.ac.uk/QuickGO/GTerm?id=GO:0001731
cell fate commitment involved in pattern specification	GO:0060581	1.17E-01	2.97E-01	Sufu|1.100840336	1	32	204	52649	http://www.ebi.ac.uk/QuickGO/GTerm?id=GO:0060581
citrulline metabolic process	GO:0000052	1.17E-01	2.97E-01	Atp2b4|0.908158397	1	32	204	52649	http://www.ebi.ac.uk/QuickGO/GTerm?id=GO:0000052
blastoderm segmentation	GO:0007350	1.17E-01	2.97E-01	Nrp2|1.107189887	1	32	204	52649	http://www.ebi.ac.uk/QuickGO/GTerm?id=GO:0007350
cellular response to follicle-stimulating hormone stimulus	GO:0071372	1.17E-01	2.97E-01	Hmgcs1|0.88791883	1	32	204	52649	http://www.ebi.ac.uk/QuickGO/GTerm?id=GO:0071372
peptidyl-methionine modification	GO:0018206	1.17E-01	2.97E-01	Naa20|1.141327623	1	32	204	52649	http://www.ebi.ac.uk/QuickGO/GTerm?id=GO:0018206
negative regulation of telomere maintenance via telomerase	GO:0032211	1.17E-01	2.97E-01	Pml|1.109148431	1	32	204	52649	http://www.ebi.ac.uk/QuickGO/GTerm?id=GO:0032211
response to starvation	GO:0042594	1.17E-01	2.97E-01	Wdr45b|0.850335415;Dap|0.887682869;Kptn|1.27014756;Bcas3|1.20143093;Fstl1|0.892831796;Optn|1.248805173	6	856	204	52649	http://www.ebi.ac.uk/QuickGO/GTerm?id=GO:0042594
demethylation	GO:0070988	1.18E-01	2.98E-01	Alkbh5|1.187260798;Kdm5d|1.164502165	2	152	204	52649	http://www.ebi.ac.uk/QuickGO/GTerm?id=GO:0070988
negative regulation of Ras protein signal transduction	GO:0046580	1.18E-01	2.98E-01	RASA1|1.151425498;Rasal2|0.87026648	2	152	204	52649	http://www.ebi.ac.uk/QuickGO/GTerm?id=GO:0046580
embryonic cranial skeleton morphogenesis	GO:0048701	1.18E-01	2.98E-01	Prrx1|0.855089265;Tulp3|1.102496715	2	152	204	52649	http://www.ebi.ac.uk/QuickGO/GTerm?id=GO:0048701
cellular response to external stimulus	GO:0071496	1.18E-01	2.98E-01	Col1a1|0.870673527;Dag1|0.890359168;Gsdmdc1|1.137590168;Wdr45b|0.850335415;Dap|0.887682869;Kptn|1.27014756;Optn|1.248805173	7	1056	204	52649	http://www.ebi.ac.uk/QuickGO/GTerm?id=GO:0071496
double-strand break repair	GO:0006302	1.19E-01	3.00E-01	Ppp4r2|1.120328651;Pml|1.109148431;Hmga2|1.200220022;Sfr1|1.190580504	4	482	204	52649	http://www.ebi.ac.uk/QuickGO/GTerm?id=GO:0006302
animal organ regeneration	GO:0031100	1.19E-01	3.00E-01	Fpgs|0.874443664;Ccl2|0.873331772	2	153	204	52649	http://www.ebi.ac.uk/QuickGO/GTerm?id=GO:0031100
retina homeostasis	GO:0001895	1.19E-01	3.00E-01	Krt1|1.126494818;Crocc|0.8735363	2	153	204	52649	http://www.ebi.ac.uk/QuickGO/GTerm?id=GO:0001895
amino acid transmembrane transport	GO:0003333	1.19E-01	3.00E-01	Slc7a2|0.867616157;Slc7a5|0.876407129	2	153	204	52649	http://www.ebi.ac.uk/QuickGO/GTerm?id=GO:0003333
nucleobase-containing compound metabolic process	GO:0006139	1.19E-01	3.00E-01	Col1a1|0.870673527;Hist1h4a|0.904739224;Ugdh|0.855717931;Tk1|1.114723764;Hist2h2ac|1.10832894;Atp2b4|0.908158397;Chd3|1.143622722;Wdr74|1.146459227;Srsf5|1.133635636;Dcps|1.141900937;Ppp4r2|1.120328651;Tsc22d2|1.11584237;Yes1|0.881467545;Pml|1.109148431;Dera|1.458064516;Hmga2|1.200220022;Rbm42|1.199615067;Cd2bp2|1.103575184;Tia1|0.815705856;Mydgf|1.117818374;Wapl|1.134774486;Bod1l|0.887446909;Trm…	68	15441	204	52649	http://www.ebi.ac.uk/QuickGO/GTerm?id=GO:0006139
proton-transporting two-sector ATPase complex assembly	GO:0070071	1.20E-01	3.00E-01	Tcirg1|0.881232361	1	33	204	52649	http://www.ebi.ac.uk/QuickGO/GTerm?id=GO:0070071
regulation of apoptotic process involved in development	GO:1904748	1.20E-01	3.00E-01	Pml|1.109148431	1	33	204	52649	http://www.ebi.ac.uk/QuickGO/GTerm?id=GO:1904748
nucleotide-sugar biosynthetic process	GO:0009226	1.20E-01	3.00E-01	Ugdh|0.855717931	1	33	204	52649	http://www.ebi.ac.uk/QuickGO/GTerm?id=GO:0009226
negative regulation of monooxygenase activity	GO:0032769	1.20E-01	3.00E-01	Atp2b4|0.908158397	1	33	204	52649	http://www.ebi.ac.uk/QuickGO/GTerm?id=GO:0032769
establishment of blood-brain barrier	GO:0060856	1.20E-01	3.00E-01	Abcb1b|0.883239171	1	33	204	52649	http://www.ebi.ac.uk/QuickGO/GTerm?id=GO:0060856
multi-organism organelle organization	GO:1902590	1.20E-01	3.00E-01	Chmp1b1|0.652892562	1	33	204	52649	http://www.ebi.ac.uk/QuickGO/GTerm?id=GO:1902590
SMAD protein complex assembly	GO:0007183	1.20E-01	3.00E-01	Fkbp1a|1.172413793	1	33	204	52649	http://www.ebi.ac.uk/QuickGO/GTerm?id=GO:0007183
multi-organism membrane budding	GO:1902592	1.20E-01	3.00E-01	Chmp1b1|0.652892562	1	33	204	52649	http://www.ebi.ac.uk/QuickGO/GTerm?id=GO:1902592
positive regulation of oligodendrocyte differentiation	GO:0048714	1.20E-01	3.00E-01	Dag1|0.890359168	1	33	204	52649	http://www.ebi.ac.uk/QuickGO/GTerm?id=GO:0048714
magnesium ion transport	GO:0015693	1.20E-01	3.00E-01	Magt1|0.889466226	1	33	204	52649	http://www.ebi.ac.uk/QuickGO/GTerm?id=GO:0015693
regulation of ubiquitin protein ligase activity	GO:1904666	1.20E-01	3.00E-01	Mad2l1|1.15544181	1	33	204	52649	http://www.ebi.ac.uk/QuickGO/GTerm?id=GO:1904666
DNA methylation on cytosine	GO:0032776	1.20E-01	3.00E-01	Hist1h4a|0.904739224	1	33	204	52649	http://www.ebi.ac.uk/QuickGO/GTerm?id=GO:0032776
mammary gland involution	GO:0060056	1.20E-01	3.00E-01	Pml|1.109148431	1	33	204	52649	http://www.ebi.ac.uk/QuickGO/GTerm?id=GO:0060056
histone-serine phosphorylation	GO:0035404	1.20E-01	3.00E-01	Hmga2|1.200220022	1	33	204	52649	http://www.ebi.ac.uk/QuickGO/GTerm?id=GO:0035404
amino acid import into cell	GO:1902837	1.20E-01	3.00E-01	Slc7a2|0.867616157	1	33	204	52649	http://www.ebi.ac.uk/QuickGO/GTerm?id=GO:1902837
protein localization to nonmotile primary cilium	GO:0097499	1.20E-01	3.00E-01	Tulp3|1.102496715	1	33	204	52649	http://www.ebi.ac.uk/QuickGO/GTerm?id=GO:0097499
tube development	GO:0035295	1.21E-01	3.00E-01	Tk1|1.114723764;Pml|1.109148431;Hmga2|1.200220022;Prkacb|1.412545235;Dag1|0.890359168;Sufu|1.100840336;Bcas3|1.20143093;Fndc3b|1.181942171;Kif3a|1.110261145;Tulp3|1.102496715	10	1683	204	52649	http://www.ebi.ac.uk/QuickGO/GTerm?id=GO:0035295
biological regulation	GO:0065007	1.21E-01	3.01E-01	Col1a1|0.870673527;Lmnb1|0.907486886;Hist1h4a|0.904739224;Arf2|0.850798057;Tpt1|0.902259215;Prdx4|1.156603774;Tk1|1.114723764;Hist2h2ac|1.10832894;Serpine1|0.895946907;Nln|0.901830283;Ccdc47|0.897983393;Atp2b4|0.908158397;Chd3|1.143622722;Srsf5|1.133635636;Arl8b|0.898220641;Dcps|1.141900937;Serpinb1a|0.90023753;Gsr|1.163061114;Fkbp1a|1.172413793;Ppp4r2|1.120328651;Mad1l1|1.112490098;Idh1|0.899097…	137	33153	204	52649	http://www.ebi.ac.uk/QuickGO/GTerm?id=GO:0065007
regulation of binding	GO:0051098	1.21E-01	3.01E-01	Fkbp1a|1.172413793;Hmga2|1.200220022;Wapl|1.134774486;Cdk5|1.113606341;Sumo1|1.131894484;Hjurp|1.119205298	6	864	204	52649	http://www.ebi.ac.uk/QuickGO/GTerm?id=GO:0051098
regulation of response to external stimulus	GO:0032101	1.21E-01	3.01E-01	Serpine1|0.895946907;Pml|1.109148431;Serpinc1|0.867849638;Ppm1f|1.13587827;Slc7a2|0.867616157;Ccl2|0.873331772;Pum1|0.770353982;Krt1|1.126494818;Fgb|1.186663023;Alkbh5|1.187260798;Ahsg|0.844593037	11	1898	204	52649	http://www.ebi.ac.uk/QuickGO/GTerm?id=GO:0032101
neural tube formation	GO:0001841	1.22E-01	3.02E-01	Prkacb|1.412545235;Sufu|1.100840336;Tulp3|1.102496715	3	312	204	52649	http://www.ebi.ac.uk/QuickGO/GTerm?id=GO:0001841
positive regulation of organelle assembly	GO:1902117	1.22E-01	3.02E-01	Sdcbp|1.215789474;Crocc|0.8735363	2	155	204	52649	http://www.ebi.ac.uk/QuickGO/GTerm?id=GO:1902117
positive regulation of extrinsic apoptotic signaling pathway	GO:2001238	1.22E-01	3.02E-01	Pml|1.109148431;Cyld|1.103049422	2	155	204	52649	http://www.ebi.ac.uk/QuickGO/GTerm?id=GO:2001238
intrinsic apoptotic signaling pathway in response to DNA damage by p53 class mediator	GO:0042771	1.22E-01	3.02E-01	Pml|1.109148431;Ppp2r5c|1.114164905	2	155	204	52649	http://www.ebi.ac.uk/QuickGO/GTerm?id=GO:0042771
regulation of exocytosis	GO:0017157	1.22E-01	3.02E-01	Cdk5|1.113606341;Fgb|1.186663023;Sdcbp|1.215789474;Ncs1|1.125398512	4	487	204	52649	http://www.ebi.ac.uk/QuickGO/GTerm?id=GO:0017157
regulation of epidermis development	GO:0045682	1.23E-01	3.04E-01	Krt17|1.125431836;Krt2|1.27761959	2	156	204	52649	http://www.ebi.ac.uk/QuickGO/GTerm?id=GO:0045682
regulation of Wnt signaling pathway	GO:0030111	1.23E-01	3.04E-01	Col1a1|0.870673527;Hmga2|1.200220022;Tax1bp3|0.883682599;Cyld|1.103049422;Lats1|0.874853527	5	675	204	52649	http://www.ebi.ac.uk/QuickGO/GTerm?id=GO:0030111
ventral spinal cord interneuron differentiation	GO:0021514	1.24E-01	3.04E-01	Sufu|1.100840336	1	34	204	52649	http://www.ebi.ac.uk/QuickGO/GTerm?id=GO:0021514
positive regulation of cellular extravasation	GO:0002693	1.24E-01	3.04E-01	Ccl2|0.873331772	1	34	204	52649	http://www.ebi.ac.uk/QuickGO/GTerm?id=GO:0002693
regulation of skeletal muscle cell differentiation	GO:2001014	1.24E-01	3.04E-01	Nln|0.901830283	1	34	204	52649	http://www.ebi.ac.uk/QuickGO/GTerm?id=GO:2001014
cellular response to low-density lipoprotein particle stimulus	GO:0071404	1.24E-01	3.04E-01	Hmgcs1|0.88791883	1	34	204	52649	http://www.ebi.ac.uk/QuickGO/GTerm?id=GO:0071404
protein mannosylation	GO:0035268	1.24E-01	3.04E-01	Sdf2|1.135308247	1	34	204	52649	http://www.ebi.ac.uk/QuickGO/GTerm?id=GO:0035268
nitric-oxide synthase biosynthetic process	GO:0051767	1.24E-01	3.04E-01	Ccl2|0.873331772	1	34	204	52649	http://www.ebi.ac.uk/QuickGO/GTerm?id=GO:0051767
sympathetic nervous system development	GO:0048485	1.24E-01	3.04E-01	Nrp2|1.107189887	1	34	204	52649	http://www.ebi.ac.uk/QuickGO/GTerm?id=GO:0048485
regulation of phospholipid biosynthetic process	GO:0071071	1.24E-01	3.04E-01	Idh1|0.899097816	1	34	204	52649	http://www.ebi.ac.uk/QuickGO/GTerm?id=GO:0071071
regulation of nitric-oxide synthase biosynthetic process	GO:0051769	1.24E-01	3.04E-01	Ccl2|0.873331772	1	34	204	52649	http://www.ebi.ac.uk/QuickGO/GTerm?id=GO:0051769
negative regulation of interleukin-1 beta production	GO:0032691	1.24E-01	3.04E-01	Pml|1.109148431	1	34	204	52649	http://www.ebi.ac.uk/QuickGO/GTerm?id=GO:0032691
signal peptide processing	GO:0006465	1.24E-01	3.04E-01	Spcs2|1.13587827	1	34	204	52649	http://www.ebi.ac.uk/QuickGO/GTerm?id=GO:0006465
regulation of G-protein coupled receptor protein signaling pathway	GO:0008277	1.24E-01	3.05E-01	Atp2b4|0.908158397;Tmod2|0.647107268;Tulp3|1.102496715	3	315	204	52649	http://www.ebi.ac.uk/QuickGO/GTerm?id=GO:0008277
regulation of cell cycle G1/S phase transition	GO:1902806	1.24E-01	3.05E-01	Atp2b4|0.908158397;Pml|1.109148431;Ppp2r5c|1.114164905	3	315	204	52649	http://www.ebi.ac.uk/QuickGO/GTerm?id=GO:1902806
limb development	GO:0060173	1.24E-01	3.05E-01	Impad1|0.853370396;Lnp|0.907725322;Prrx1|0.855089265;Tulp3|1.102496715	4	491	204	52649	http://www.ebi.ac.uk/QuickGO/GTerm?id=GO:0060173
appendage development	GO:0048736	1.24E-01	3.05E-01	Impad1|0.853370396;Lnp|0.907725322;Prrx1|0.855089265;Tulp3|1.102496715	4	491	204	52649	http://www.ebi.ac.uk/QuickGO/GTerm?id=GO:0048736
ameboidal-type cell migration	GO:0001667	1.25E-01	3.05E-01	Pml|1.109148431;Ppm1f|1.13587827;Bcas3|1.20143093;Krt2|1.27761959;Ddr2|1.152542373;Nrp2|1.107189887	6	872	204	52649	http://www.ebi.ac.uk/QuickGO/GTerm?id=GO:0001667
response to alkaloid	GO:0043279	1.25E-01	3.06E-01	Fkbp1a|1.172413793;Cdk5|1.113606341;Abcg2|0.893727811	3	316	204	52649	http://www.ebi.ac.uk/QuickGO/GTerm?id=GO:0043279
regulation of cysteine-type endopeptidase activity involved in apoptotic process	GO:0043281	1.25E-01	3.06E-01	Pml|1.109148431;Ndufa13|0.900926586;Ppm1f|1.13587827;Dap|0.887682869	4	492	204	52649	http://www.ebi.ac.uk/QuickGO/GTerm?id=GO:0043281
positive regulation of secretion by cell	GO:1903532	1.25E-01	3.06E-01	Gsdmdc1|1.137590168;Cdk5|1.113606341;Golph3l|0.847344111;Fgb|1.186663023;Sdcbp|1.215789474;Ncs1|1.125398512	6	873	204	52649	http://www.ebi.ac.uk/QuickGO/GTerm?id=GO:1903532
organelle localization	GO:0051640	1.25E-01	3.06E-01	Arl8b|0.898220641;Mad1l1|1.112490098;Rhot2|0.89549763;Cdk5|1.113606341;Cdc23|0.888338055;Chmp1b1|0.652892562;Crocc|0.8735363;Brat1|1.118379237	8	1278	204	52649	http://www.ebi.ac.uk/QuickGO/GTerm?id=GO:0051640
response to gamma radiation	GO:0010332	1.25E-01	3.06E-01	Pml|1.109148431;Ccl2|0.873331772	2	158	204	52649	http://www.ebi.ac.uk/QuickGO/GTerm?id=GO:0010332
cranial skeletal system development	GO:1904888	1.25E-01	3.06E-01	Prrx1|0.855089265;Tulp3|1.102496715	2	158	204	52649	http://www.ebi.ac.uk/QuickGO/GTerm?id=GO:1904888
enzyme linked receptor protein signaling pathway	GO:0007167	1.26E-01	3.07E-01	Col1a1|0.870673527;Fkbp1a|1.172413793;Yes1|0.881467545;Pml|1.109148431;Rbpms|1.111668427;Nceh1|0.896846099;Ddr2|1.152542373;Ccl2|0.873331772;Col4a2|1.110524927;Zgpat|0.77170062;Ahsg|0.844593037;Nrp2|1.107189887	12	2130	204	52649	http://www.ebi.ac.uk/QuickGO/GTerm?id=GO:0007167
fatty-acyl-CoA metabolic process	GO:0035337	1.27E-01	3.08E-01	Dgat1|0.808318264	1	35	204	52649	http://www.ebi.ac.uk/QuickGO/GTerm?id=GO:0035337
positive regulation of fibroblast migration	GO:0010763	1.27E-01	3.08E-01	Ddr2|1.152542373	1	35	204	52649	http://www.ebi.ac.uk/QuickGO/GTerm?id=GO:0010763
response to caffeine	GO:0031000	1.27E-01	3.08E-01	Fkbp1a|1.172413793	1	35	204	52649	http://www.ebi.ac.uk/QuickGO/GTerm?id=GO:0031000
cellular response to leptin stimulus	GO:0044320	1.27E-01	3.08E-01	Fgb|1.186663023	1	35	204	52649	http://www.ebi.ac.uk/QuickGO/GTerm?id=GO:0044320
response to low-density lipoprotein particle	GO:0055098	1.27E-01	3.08E-01	Hmgcs1|0.88791883	1	35	204	52649	http://www.ebi.ac.uk/QuickGO/GTerm?id=GO:0055098
motile cilium assembly	GO:0044458	1.27E-01	3.08E-01	Kif3a|1.110261145	1	35	204	52649	http://www.ebi.ac.uk/QuickGO/GTerm?id=GO:0044458
divalent inorganic cation homeostasis	GO:0072507	1.28E-01	3.10E-01	Ccdc47|0.897983393;Atp2b4|0.908158397;Fkbp1a|1.172413793;Pml|1.109148431;Maip1|0.878169014;Ccl2|0.873331772;Slc39a7|0.867413632	7	1079	204	52649	http://www.ebi.ac.uk/QuickGO/GTerm?id=GO:0072507
carboxylic acid transmembrane transport	GO:1905039	1.28E-01	3.10E-01	Slc7a2|0.867616157;Slc7a5|0.876407129	2	160	204	52649	http://www.ebi.ac.uk/QuickGO/GTerm?id=GO:1905039
negative regulation of biosynthetic process	GO:0009890	1.28E-01	3.11E-01	Hist1h4a|0.904739224;Hist2h2ac|1.10832894;Atp2b4|0.908158397;Itgav|0.907486886;Pml|1.109148431;Hmga2|1.200220022;Tia1|0.815705856;Wapl|1.134774486;Ndufa13|0.900926586;Drap1|0.874004684;Psmd10|0.868955851;Cdk5|1.113606341;Hist2h2ab|1.185519126;Ppm1f|1.13587827;Dap|0.887682869;Cyld|1.103049422;Sufu|1.100840336;Sumo1|1.131894484;Sp2|0.868722261;Pum1|0.770353982;Zgpat|0.77170062	21	4158	204	52649	http://www.ebi.ac.uk/QuickGO/GTerm?id=GO:0009890
cellular amino acid metabolic process	GO:0006520	1.29E-01	3.11E-01	Prdx4|1.156603774;Atp2b4|0.908158397;Enoph1|1.209000552;Fpgs|0.874443664;Aldh5a1|1.15285253;Nfs1|1.384798808	6	880	204	52649	http://www.ebi.ac.uk/QuickGO/GTerm?id=GO:0006520
positive regulation of cell adhesion	GO:0045785	1.29E-01	3.12E-01	Itgav|0.907486886;Piezo1|0.907032181;Dag1|0.890359168;Ppm1f|1.13587827;Ccl2|0.873331772;Fgb|1.186663023	6	881	204	52649	http://www.ebi.ac.uk/QuickGO/GTerm?id=GO:0045785
telencephalon development	GO:0021537	1.29E-01	3.12E-01	Atp2b4|0.908158397;Grcc10|1.647584381;Cdk5|1.113606341;Kif3a|1.110261145;Nrp2|1.107189887	5	686	204	52649	http://www.ebi.ac.uk/QuickGO/GTerm?id=GO:0021537
negative regulation of macromolecule biosynthetic process	GO:0010558	1.30E-01	3.13E-01	Hist1h4a|0.904739224;Hist2h2ac|1.10832894;Itgav|0.907486886;Pml|1.109148431;Hmga2|1.200220022;Tia1|0.815705856;Wapl|1.134774486;Ndufa13|0.900926586;Drap1|0.874004684;Psmd10|0.868955851;Cdk5|1.113606341;Hist2h2ab|1.185519126;Ppm1f|1.13587827;Dap|0.887682869;Cyld|1.103049422;Sufu|1.100840336;Sumo1|1.131894484;Sp2|0.868722261;Pum1|0.770353982;Zgpat|0.77170062	20	3934	204	52649	http://www.ebi.ac.uk/QuickGO/GTerm?id=GO:0010558
regulation of peptidyl-serine phosphorylation	GO:0033135	1.30E-01	3.13E-01	Atp2b4|0.908158397;Ppm1f|1.13587827;Lats1|0.874853527	3	322	204	52649	http://www.ebi.ac.uk/QuickGO/GTerm?id=GO:0033135
establishment of mitochondrion localization, microtubule-mediated	GO:0034643	1.30E-01	3.13E-01	Rhot2|0.89549763	1	36	204	52649	http://www.ebi.ac.uk/QuickGO/GTerm?id=GO:0034643
cristae formation	GO:0042407	1.30E-01	3.13E-01	Apoo|1.106080548	1	36	204	52649	http://www.ebi.ac.uk/QuickGO/GTerm?id=GO:0042407
mitochondrion transport along microtubule	GO:0047497	1.30E-01	3.13E-01	Rhot2|0.89549763	1	36	204	52649	http://www.ebi.ac.uk/QuickGO/GTerm?id=GO:0047497
positive regulation of fatty acid oxidation	GO:0046321	1.30E-01	3.13E-01	Dgat1|0.808318264	1	36	204	52649	http://www.ebi.ac.uk/QuickGO/GTerm?id=GO:0046321
negative regulation of leukocyte chemotaxis	GO:0002689	1.30E-01	3.13E-01	Ccl2|0.873331772	1	36	204	52649	http://www.ebi.ac.uk/QuickGO/GTerm?id=GO:0002689
gas transport	GO:0015669	1.30E-01	3.13E-01	Hba-a2|0.795332136	1	36	204	52649	http://www.ebi.ac.uk/QuickGO/GTerm?id=GO:0015669
viral budding	GO:0046755	1.30E-01	3.13E-01	Chmp1b1|0.652892562	1	36	204	52649	http://www.ebi.ac.uk/QuickGO/GTerm?id=GO:0046755
multi-multicellular organism process	GO:0044706	1.31E-01	3.13E-01	Tk1|1.114723764;Abcg2|0.893727811;Ccl2|0.873331772;Vmp1|0.908396947	4	500	204	52649	http://www.ebi.ac.uk/QuickGO/GTerm?id=GO:0044706
intrinsic apoptotic signaling pathway in response to DNA damage	GO:0008630	1.31E-01	3.14E-01	Tpt1|0.902259215;Pml|1.109148431;Ppp2r5c|1.114164905	3	323	204	52649	http://www.ebi.ac.uk/QuickGO/GTerm?id=GO:0008630
sex differentiation	GO:0007548	1.32E-01	3.15E-01	Prdx4|1.156603774;Hmgcs1|0.88791883;Idh1|0.899097816;Hmga2|1.200220022;Ahsg|0.844593037	5	690	204	52649	http://www.ebi.ac.uk/QuickGO/GTerm?id=GO:0007548
peptidyl-serine phosphorylation	GO:0018105	1.32E-01	3.15E-01	Atp2b4|0.908158397;Hmga2|1.200220022;Cdk5|1.113606341;Ppm1f|1.13587827;Lats1|0.874853527	5	690	204	52649	http://www.ebi.ac.uk/QuickGO/GTerm?id=GO:0018105
nucleoside monophosphate metabolic process	GO:0009123	1.32E-01	3.15E-01	Tk1|1.114723764;Tcirg1|0.881232361;Cox4i1|0.890122873;Ndufb8|0.795913785;Uqcrb|0.856778087;Sdhc|1.183679039	6	886	204	52649	http://www.ebi.ac.uk/QuickGO/GTerm?id=GO:0009123
regulation of kinase activity	GO:0043549	1.32E-01	3.16E-01	Lmnb1|0.907486886;Atp2b4|0.908158397;Prkar2b|1.129358531;Dag1|0.890359168;Psmd10|0.868955851;Cdk5|1.113606341;Ppm1f|1.13587827;Ddr2|1.152542373;Taok3|1.277255907;Lats1|0.874853527;Zgpat|0.77170062	11	1932	204	52649	http://www.ebi.ac.uk/QuickGO/GTerm?id=GO:0043549
gluconeogenesis	GO:0006094	1.33E-01	3.18E-01	Nln|0.901830283;Crtc2|0.899121766	2	164	204	52649	http://www.ebi.ac.uk/QuickGO/GTerm?id=GO:0006094
positive regulation of locomotion	GO:0040017	1.34E-01	3.18E-01	Col1a1|0.870673527;Serpine1|0.895946907;Ppm1f|1.13587827;Bcas3|1.20143093;Ddr2|1.152542373;Ccl2|0.873331772;Sdcbp|1.215789474	7	1092	204	52649	http://www.ebi.ac.uk/QuickGO/GTerm?id=GO:0040017
regulation of phosphatase activity	GO:0010921	1.34E-01	3.18E-01	Fkbp1a|1.172413793;Cd2bp2|1.103575184;Ppp2r5c|1.114164905	3	326	204	52649	http://www.ebi.ac.uk/QuickGO/GTerm?id=GO:0010921
actin cytoskeleton organization	GO:0030036	1.34E-01	3.18E-01	RASA1|1.151425498;Cdk5|1.113606341;Ppm1f|1.13587827;Kptn|1.27014756;Bcas3|1.20143093;Cdc42ep1|1.110817942;Brk1|0.831082628;Tmod2|0.647107268;Akap13|0.909069212;Sdcbp|1.215789474;Lats1|0.874853527	11	1937	204	52649	http://www.ebi.ac.uk/QuickGO/GTerm?id=GO:0030036
cellular response to misfolded protein	GO:0071218	1.34E-01	3.18E-01	Sdf2|1.135308247	1	37	204	52649	http://www.ebi.ac.uk/QuickGO/GTerm?id=GO:0071218
negative regulation of meiotic cell cycle	GO:0051447	1.34E-01	3.18E-01	Prkacb|1.412545235	1	37	204	52649	http://www.ebi.ac.uk/QuickGO/GTerm?id=GO:0051447
mammary gland epithelial cell differentiation	GO:0060644	1.34E-01	3.18E-01	Lats1|0.874853527	1	37	204	52649	http://www.ebi.ac.uk/QuickGO/GTerm?id=GO:0060644
positive regulation of myelination	GO:0031643	1.34E-01	3.18E-01	Dag1|0.890359168	1	37	204	52649	http://www.ebi.ac.uk/QuickGO/GTerm?id=GO:0031643
leukocyte migration involved in inflammatory response	GO:0002523	1.34E-01	3.18E-01	Ccl2|0.873331772	1	37	204	52649	http://www.ebi.ac.uk/QuickGO/GTerm?id=GO:0002523
negative regulation of calcium-mediated signaling	GO:0050849	1.34E-01	3.18E-01	Atp2b4|0.908158397	1	37	204	52649	http://www.ebi.ac.uk/QuickGO/GTerm?id=GO:0050849
positive regulation of transcription regulatory region DNA binding	GO:2000679	1.34E-01	3.18E-01	Hmga2|1.200220022	1	37	204	52649	http://www.ebi.ac.uk/QuickGO/GTerm?id=GO:2000679
sulfur amino acid biosynthetic process	GO:0000097	1.34E-01	3.18E-01	Enoph1|1.209000552	1	37	204	52649	http://www.ebi.ac.uk/QuickGO/GTerm?id=GO:0000097
regulation of integrin activation	GO:0033623	1.34E-01	3.18E-01	Piezo1|0.907032181	1	37	204	52649	http://www.ebi.ac.uk/QuickGO/GTerm?id=GO:0033623
positive regulation of cellular protein catabolic process	GO:1903364	1.35E-01	3.19E-01	Psmd10|0.868955851;Sumo1|1.131894484;Hspbp1|1.209334438	3	327	204	52649	http://www.ebi.ac.uk/QuickGO/GTerm?id=GO:1903364
cerebral cortex cell migration	GO:0021795	1.35E-01	3.19E-01	Cdk5|1.113606341;Nrp2|1.107189887	2	165	204	52649	http://www.ebi.ac.uk/QuickGO/GTerm?id=GO:0021795
positive regulation of angiogenesis	GO:0045766	1.35E-01	3.20E-01	Serpine1|0.895946907;Hmga2|1.200220022;Mydgf|1.117818374	3	328	204	52649	http://www.ebi.ac.uk/QuickGO/GTerm?id=GO:0045766
microtubule cytoskeleton organization	GO:0000226	1.36E-01	3.20E-01	Chd3|1.143622722;Dag1|0.890359168;Cyld|1.103049422;Bcas3|1.20143093;Rassf1|1.160994057;Cfap157|0.898884405;Chmp1b1|0.652892562;Crocc|0.8735363;Kif3a|1.110261145	9	1514	204	52649	http://www.ebi.ac.uk/QuickGO/GTerm?id=GO:0000226
xenobiotic metabolic process	GO:0006805	1.36E-01	3.20E-01	Gstm1|1.108592514;Nceh1|0.896846099	2	166	204	52649	http://www.ebi.ac.uk/QuickGO/GTerm?id=GO:0006805
negative regulation of wound healing	GO:0061045	1.36E-01	3.20E-01	Serpine1|0.895946907;Fgb|1.186663023	2	166	204	52649	http://www.ebi.ac.uk/QuickGO/GTerm?id=GO:0061045
regulation of epithelial cell apoptotic process	GO:1904035	1.36E-01	3.20E-01	Serpine1|0.895946907;Fgb|1.186663023	2	166	204	52649	http://www.ebi.ac.uk/QuickGO/GTerm?id=GO:1904035
regulation of peptide transport	GO:0090087	1.36E-01	3.20E-01	Hmga2|1.200220022;Psmd10|0.868955851;Cyld|1.103049422;Fgb|1.186663023	4	508	204	52649	http://www.ebi.ac.uk/QuickGO/GTerm?id=GO:0090087
tissue morphogenesis	GO:0048729	1.37E-01	3.20E-01	Fkbp1a|1.172413793;Pml|1.109148431;Hmga2|1.200220022;Prkacb|1.412545235;Dag1|0.890359168;Krt17|1.125431836;Sufu|1.100840336;Kif3a|1.110261145;Tulp3|1.102496715;Nrp2|1.107189887	10	1730	204	52649	http://www.ebi.ac.uk/QuickGO/GTerm?id=GO:0048729
positive regulation of cell death	GO:0010942	1.37E-01	3.20E-01	Pml|1.109148431;Hmga2|1.200220022;Ndufa13|0.900926586;Cdk5|1.113606341;Ppm1f|1.13587827;Dap|0.887682869;Cyld|1.103049422;Lats1|0.874853527;Optn|1.248805173	9	1517	204	52649	http://www.ebi.ac.uk/QuickGO/GTerm?id=GO:0010942
regulation of hair follicle development	GO:0051797	1.37E-01	3.20E-01	Krt17|1.125431836	1	38	204	52649	http://www.ebi.ac.uk/QuickGO/GTerm?id=GO:0051797
negative regulation of astrocyte differentiation	GO:0048712	1.37E-01	3.20E-01	Hmga2|1.200220022	1	38	204	52649	http://www.ebi.ac.uk/QuickGO/GTerm?id=GO:0048712
regulation of delayed rectifier potassium channel activity	GO:1902259	1.37E-01	3.20E-01	Sumo1|1.131894484	1	38	204	52649	http://www.ebi.ac.uk/QuickGO/GTerm?id=GO:1902259
preganglionic parasympathetic fiber development	GO:0021783	1.37E-01	3.20E-01	Nrp2|1.107189887	1	38	204	52649	http://www.ebi.ac.uk/QuickGO/GTerm?id=GO:0021783
protein localization to pre-autophagosomal structure	GO:0034497	1.37E-01	3.20E-01	Wdr45b|0.850335415	1	38	204	52649	http://www.ebi.ac.uk/QuickGO/GTerm?id=GO:0034497
negative regulation of nitric oxide biosynthetic process	GO:0045019	1.37E-01	3.20E-01	Atp2b4|0.908158397	1	38	204	52649	http://www.ebi.ac.uk/QuickGO/GTerm?id=GO:0045019
tRNA wobble uridine modification	GO:0002098	1.37E-01	3.20E-01	Urm1|1.148536127	1	38	204	52649	http://www.ebi.ac.uk/QuickGO/GTerm?id=GO:0002098
positive regulation of response to tumor cell	GO:0002836	1.37E-01	3.20E-01	Pvr|0.887682869	1	38	204	52649	http://www.ebi.ac.uk/QuickGO/GTerm?id=GO:0002836
protein heterotrimerization	GO:0070208	1.37E-01	3.20E-01	Col1a1|0.870673527	1	38	204	52649	http://www.ebi.ac.uk/QuickGO/GTerm?id=GO:0070208
negative regulation of telomere maintenance via telomere lengthening	GO:1904357	1.37E-01	3.20E-01	Pml|1.109148431	1	38	204	52649	http://www.ebi.ac.uk/QuickGO/GTerm?id=GO:1904357
fatty acid homeostasis	GO:0055089	1.37E-01	3.20E-01	Dgat1|0.808318264	1	38	204	52649	http://www.ebi.ac.uk/QuickGO/GTerm?id=GO:0055089
positive regulation of immune response to tumor cell	GO:0002839	1.37E-01	3.20E-01	Pvr|0.887682869	1	38	204	52649	http://www.ebi.ac.uk/QuickGO/GTerm?id=GO:0002839
negative regulation of nitric oxide metabolic process	GO:1904406	1.37E-01	3.20E-01	Atp2b4|0.908158397	1	38	204	52649	http://www.ebi.ac.uk/QuickGO/GTerm?id=GO:1904406
interleukin-1 production	GO:0032612	1.37E-01	3.20E-01	Pml|1.109148431;Gsdmdc1|1.137590168	2	167	204	52649	http://www.ebi.ac.uk/QuickGO/GTerm?id=GO:0032612
negative regulation of small GTPase mediated signal transduction	GO:0051058	1.37E-01	3.20E-01	RASA1|1.151425498;Rasal2|0.87026648	2	167	204	52649	http://www.ebi.ac.uk/QuickGO/GTerm?id=GO:0051058
regulation of glial cell differentiation	GO:0045685	1.37E-01	3.20E-01	Hmga2|1.200220022;Dag1|0.890359168	2	167	204	52649	http://www.ebi.ac.uk/QuickGO/GTerm?id=GO:0045685
nerve development	GO:0021675	1.37E-01	3.20E-01	Dag1|0.890359168;Nrp2|1.107189887	2	167	204	52649	http://www.ebi.ac.uk/QuickGO/GTerm?id=GO:0021675
nitric oxide biosynthetic process	GO:0006809	1.37E-01	3.20E-01	Atp2b4|0.908158397;Slc7a2|0.867616157	2	167	204	52649	http://www.ebi.ac.uk/QuickGO/GTerm?id=GO:0006809
fat cell differentiation	GO:0045444	1.37E-01	3.20E-01	Hmga2|1.200220022;Lrrc8c|1.128525812;Trio|1.211501244;Fndc3b|1.181942171	4	510	204	52649	http://www.ebi.ac.uk/QuickGO/GTerm?id=GO:0045444
cellular component morphogenesis	GO:0032989	1.37E-01	3.20E-01	Col1a1|0.870673527;Itgav|0.907486886;Hmga2|1.200220022;Myo9b|1.243129557;Dag1|0.890359168;Grcc10|1.647584381;Cdk5|1.113606341;Rilpl1|1.154861298;Cdc42ep1|1.110817942;Ccl2|0.873331772;Fndc3b|1.181942171;Tmod2|0.647107268;Cdh11|1.179242713;Akap13|0.909069212;Cfap157|0.898884405;Lats1|0.874853527;Crocc|0.8735363;Kif3a|1.110261145;Nrp2|1.107189887	19	3738	204	52649	http://www.ebi.ac.uk/QuickGO/GTerm?id=GO:0032989
actin filament organization	GO:0007015	1.38E-01	3.20E-01	RASA1|1.151425498;Ppm1f|1.13587827;Kptn|1.27014756;Cdc42ep1|1.110817942;Brk1|0.831082628;Tmod2|0.647107268;Lats1|0.874853527	7	1101	204	52649	http://www.ebi.ac.uk/QuickGO/GTerm?id=GO:0007015
response to radiation	GO:0009314	1.39E-01	3.22E-01	Hmgcs1|0.88791883;Pml|1.109148431;Hmga2|1.200220022;Krt13|1.204188482;Cdk5|1.113606341;Ccl2|0.873331772;Brat1|1.118379237	7	1103	204	52649	http://www.ebi.ac.uk/QuickGO/GTerm?id=GO:0009314
epithelial to mesenchymal transition	GO:0001837	1.40E-01	3.23E-01	Col1a1|0.870673527;Hmga2|1.200220022;Dag1|0.890359168	3	333	204	52649	http://www.ebi.ac.uk/QuickGO/GTerm?id=GO:0001837
regulation of tissue remodeling	GO:0034103	1.40E-01	3.23E-01	Pml|1.109148431;Ahsg|0.844593037	2	169	204	52649	http://www.ebi.ac.uk/QuickGO/GTerm?id=GO:0034103
methionine metabolic process	GO:0006555	1.41E-01	3.23E-01	Enoph1|1.209000552	1	39	204	52649	http://www.ebi.ac.uk/QuickGO/GTerm?id=GO:0006555
regulation of microtubule-based movement	GO:0060632	1.41E-01	3.23E-01	Kif3a|1.110261145	1	39	204	52649	http://www.ebi.ac.uk/QuickGO/GTerm?id=GO:0060632
positive regulation of exosomal secretion	GO:1903543	1.41E-01	3.23E-01	Sdcbp|1.215789474	1	39	204	52649	http://www.ebi.ac.uk/QuickGO/GTerm?id=GO:1903543
fucosylation	GO:0036065	1.41E-01	3.23E-01	Pofut1|1.103312303	1	39	204	52649	http://www.ebi.ac.uk/QuickGO/GTerm?id=GO:0036065
regulation of spindle assembly	GO:0090169	1.41E-01	3.23E-01	Chmp1b1|0.652892562	1	39	204	52649	http://www.ebi.ac.uk/QuickGO/GTerm?id=GO:0090169
regulation of cellular amino acid metabolic process	GO:0006521	1.41E-01	3.23E-01	Atp2b4|0.908158397	1	39	204	52649	http://www.ebi.ac.uk/QuickGO/GTerm?id=GO:0006521
regulation of mitotic cell cycle spindle assembly checkpoint	GO:0090266	1.41E-01	3.23E-01	Mad2l1|1.15544181	1	39	204	52649	http://www.ebi.ac.uk/QuickGO/GTerm?id=GO:0090266
positive regulation of triglyceride biosynthetic process	GO:0010867	1.41E-01	3.23E-01	Dgat1|0.808318264	1	39	204	52649	http://www.ebi.ac.uk/QuickGO/GTerm?id=GO:0010867
positive regulation of lamellipodium assembly	GO:0010592	1.41E-01	3.23E-01	Brk1|0.831082628	1	39	204	52649	http://www.ebi.ac.uk/QuickGO/GTerm?id=GO:0010592
macromitophagy	GO:0000423	1.41E-01	3.23E-01	Optn|1.248805173	1	39	204	52649	http://www.ebi.ac.uk/QuickGO/GTerm?id=GO:0000423
tooth mineralization	GO:0034505	1.41E-01	3.23E-01	Col1a1|0.870673527	1	39	204	52649	http://www.ebi.ac.uk/QuickGO/GTerm?id=GO:0034505
regulation of megakaryocyte differentiation	GO:0045652	1.41E-01	3.23E-01	Hist1h4a|0.904739224	1	39	204	52649	http://www.ebi.ac.uk/QuickGO/GTerm?id=GO:0045652
chronic inflammatory response	GO:0002544	1.41E-01	3.23E-01	Ccl2|0.873331772	1	39	204	52649	http://www.ebi.ac.uk/QuickGO/GTerm?id=GO:0002544
regulation of mitotic spindle checkpoint	GO:1903504	1.41E-01	3.23E-01	Mad2l1|1.15544181	1	39	204	52649	http://www.ebi.ac.uk/QuickGO/GTerm?id=GO:1903504
alternative mRNA splicing, via spliceosome	GO:0000380	1.41E-01	3.24E-01	Nsrp1|1.215729715;Rsrc1|0.879699248	2	170	204	52649	http://www.ebi.ac.uk/QuickGO/GTerm?id=GO:0000380
cell-substrate adherens junction assembly	GO:0007045	1.41E-01	3.24E-01	Ppm1f|1.13587827;Bcas3|1.20143093	2	170	204	52649	http://www.ebi.ac.uk/QuickGO/GTerm?id=GO:0007045
focal adhesion assembly	GO:0048041	1.41E-01	3.24E-01	Ppm1f|1.13587827;Bcas3|1.20143093	2	170	204	52649	http://www.ebi.ac.uk/QuickGO/GTerm?id=GO:0048041
liver development	GO:0001889	1.42E-01	3.25E-01	Tk1|1.114723764;Hmgcs1|0.88791883;Fpgs|0.874443664	3	335	204	52649	http://www.ebi.ac.uk/QuickGO/GTerm?id=GO:0001889
negative regulation of cellular macromolecule biosynthetic process	GO:2000113	1.42E-01	3.26E-01	Hist1h4a|0.904739224;Hist2h2ac|1.10832894;Pml|1.109148431;Hmga2|1.200220022;Tia1|0.815705856;Wapl|1.134774486;Ndufa13|0.900926586;Drap1|0.874004684;Psmd10|0.868955851;Cdk5|1.113606341;Hist2h2ab|1.185519126;Ppm1f|1.13587827;Dap|0.887682869;Cyld|1.103049422;Sufu|1.100840336;Sumo1|1.131894484;Sp2|0.868722261;Pum1|0.770353982;Zgpat|0.77170062	19	3758	204	52649	http://www.ebi.ac.uk/QuickGO/GTerm?id=GO:2000113
positive regulation of leukocyte chemotaxis	GO:0002690	1.42E-01	3.26E-01	Serpine1|0.895946907;Ccl2|0.873331772	2	171	204	52649	http://www.ebi.ac.uk/QuickGO/GTerm?id=GO:0002690
nitric oxide metabolic process	GO:0046209	1.42E-01	3.26E-01	Atp2b4|0.908158397;Slc7a2|0.867616157	2	171	204	52649	http://www.ebi.ac.uk/QuickGO/GTerm?id=GO:0046209
chromatin modification	GO:0016568	1.43E-01	3.26E-01	Pml|1.109148431;Hmga2|1.200220022;Chd6|1.10581732;Ppm1f|1.13587827;Wdr82|1.122546419;Crtc2|0.899121766;Hjurp|1.119205298;Kdm5d|1.164502165	8	1321	204	52649	http://www.ebi.ac.uk/QuickGO/GTerm?id=GO:0016568
response to alcohol	GO:0097305	1.43E-01	3.26E-01	Col1a1|0.870673527;Tk1|1.114723764;Hmgcs1|0.88791883;Abcg2|0.893727811;Ccl2|0.873331772	5	710	204	52649	http://www.ebi.ac.uk/QuickGO/GTerm?id=GO:0097305
positive regulation of cellular process	GO:0048522	1.43E-01	3.26E-01	Col1a1|0.870673527;Lmnb1|0.907486886;Serpine1|0.895946907;Atp2b4|0.908158397;Srsf5|1.133635636;Fkbp1a|1.172413793;Itgav|0.907486886;Yes1|0.881467545;Pml|1.109148431;Hmga2|1.200220022;Lnp|0.907725322;Piezo1|0.907032181;Mydgf|1.117818374;Wapl|1.134774486;Rbpms|1.111668427;Dag1|0.890359168;Gsdmdc1|1.137590168;Krt17|1.125431836;Ndufa13|0.900926586;RASA1|1.151425498;Chd6|1.10581732;Mad2l1|1.15544181;P…	57	12893	204	52649	http://www.ebi.ac.uk/QuickGO/GTerm?id=GO:0048522
hexose biosynthetic process	GO:0019319	1.44E-01	3.26E-01	Nln|0.901830283;Crtc2|0.899121766	2	172	204	52649	http://www.ebi.ac.uk/QuickGO/GTerm?id=GO:0019319
negative regulation of G1/S transition of mitotic cell cycle	GO:2000134	1.44E-01	3.26E-01	Pml|1.109148431;Ppp2r5c|1.114164905	2	172	204	52649	http://www.ebi.ac.uk/QuickGO/GTerm?id=GO:2000134
sperm axoneme assembly	GO:0007288	1.44E-01	3.26E-01	Cfap157|0.898884405	1	40	204	52649	http://www.ebi.ac.uk/QuickGO/GTerm?id=GO:0007288
positive regulation of macrophage chemotaxis	GO:0010759	1.44E-01	3.26E-01	Ccl2|0.873331772	1	40	204	52649	http://www.ebi.ac.uk/QuickGO/GTerm?id=GO:0010759
regulation of exosomal secretion	GO:1903541	1.44E-01	3.26E-01	Sdcbp|1.215789474	1	40	204	52649	http://www.ebi.ac.uk/QuickGO/GTerm?id=GO:1903541
cellular response to cadmium ion	GO:0071276	1.44E-01	3.26E-01	Sumo1|1.131894484	1	40	204	52649	http://www.ebi.ac.uk/QuickGO/GTerm?id=GO:0071276
positive regulation of actin cytoskeleton reorganization	GO:2000251	1.44E-01	3.26E-01	Bcas3|1.20143093	1	40	204	52649	http://www.ebi.ac.uk/QuickGO/GTerm?id=GO:2000251
basic amino acid transport	GO:0015802	1.44E-01	3.26E-01	Slc7a2|0.867616157	1	40	204	52649	http://www.ebi.ac.uk/QuickGO/GTerm?id=GO:0015802
positive regulation of actin nucleation	GO:0051127	1.44E-01	3.26E-01	Brk1|0.831082628	1	40	204	52649	http://www.ebi.ac.uk/QuickGO/GTerm?id=GO:0051127
regulation of RIG-I signaling pathway	GO:0039535	1.44E-01	3.26E-01	Pum1|0.770353982	1	40	204	52649	http://www.ebi.ac.uk/QuickGO/GTerm?id=GO:0039535
regulation of ryanodine-sensitive calcium-release channel activity	GO:0060314	1.44E-01	3.26E-01	Fkbp1a|1.172413793	1	40	204	52649	http://www.ebi.ac.uk/QuickGO/GTerm?id=GO:0060314
bronchus development	GO:0060433	1.44E-01	3.26E-01	Tulp3|1.102496715	1	40	204	52649	http://www.ebi.ac.uk/QuickGO/GTerm?id=GO:0060433
positive regulation of gene silencing by miRNA	GO:2000637	1.44E-01	3.26E-01	Pum1|0.770353982	1	40	204	52649	http://www.ebi.ac.uk/QuickGO/GTerm?id=GO:2000637
regulation of protein processing	GO:0070613	1.45E-01	3.29E-01	Serpine1|0.895946907;Prkacb|1.412545235	2	173	204	52649	http://www.ebi.ac.uk/QuickGO/GTerm?id=GO:0070613
regulation of cell division	GO:0051302	1.46E-01	3.29E-01	Mad1l1|1.112490098;Mad2l1|1.15544181;Cdc23|0.888338055;Bub1b|0.901140684;Chmp1b1|0.652892562	5	715	204	52649	http://www.ebi.ac.uk/QuickGO/GTerm?id=GO:0051302
response to abiotic stimulus	GO:0009628	1.46E-01	3.29E-01	Col1a1|0.870673527;Hmgcs1|0.88791883;Atp2b4|0.908158397;Tsc22d2|1.11584237;Pml|1.109148431;Hmga2|1.200220022;Piezo1|0.907032181;Dag1|0.890359168;Krt13|1.204188482;Cdk5|1.113606341;Sumo1|1.131894484;Ccl2|0.873331772;Alkbh5|1.187260798;Brat1|1.118379237	14	2638	204	52649	http://www.ebi.ac.uk/QuickGO/GTerm?id=GO:0009628
L-amino acid transport	GO:0015807	1.46E-01	3.29E-01	Slc7a2|0.867616157;Slc7a5|0.876407129	2	174	204	52649	http://www.ebi.ac.uk/QuickGO/GTerm?id=GO:0015807
neuron fate commitment	GO:0048663	1.46E-01	3.29E-01	Sufu|1.100840336;Prrx1|0.855089265	2	174	204	52649	http://www.ebi.ac.uk/QuickGO/GTerm?id=GO:0048663
regulation of protein maturation	GO:1903317	1.46E-01	3.29E-01	Serpine1|0.895946907;Prkacb|1.412545235	2	174	204	52649	http://www.ebi.ac.uk/QuickGO/GTerm?id=GO:1903317
negative regulation of release of cytochrome c from mitochondria	GO:0090201	1.47E-01	3.29E-01	Psmd10|0.868955851	1	41	204	52649	http://www.ebi.ac.uk/QuickGO/GTerm?id=GO:0090201
positive regulation of posttranscriptional gene silencing	GO:0060148	1.47E-01	3.29E-01	Pum1|0.770353982	1	41	204	52649	http://www.ebi.ac.uk/QuickGO/GTerm?id=GO:0060148
response to follicle-stimulating hormone	GO:0032354	1.47E-01	3.29E-01	Hmgcs1|0.88791883	1	41	204	52649	http://www.ebi.ac.uk/QuickGO/GTerm?id=GO:0032354
nitric oxide mediated signal transduction	GO:0007263	1.47E-01	3.29E-01	Atp2b4|0.908158397	1	41	204	52649	http://www.ebi.ac.uk/QuickGO/GTerm?id=GO:0007263
regulation of lymphocyte chemotaxis	GO:1901623	1.47E-01	3.29E-01	Ccl2|0.873331772	1	41	204	52649	http://www.ebi.ac.uk/QuickGO/GTerm?id=GO:1901623
regulation of TORC1 signaling	GO:1903432	1.47E-01	3.29E-01	Kptn|1.27014756	1	41	204	52649	http://www.ebi.ac.uk/QuickGO/GTerm?id=GO:1903432
cleavage involved in rRNA processing	GO:0000469	1.47E-01	3.29E-01	Rrp36|0.898433792	1	41	204	52649	http://www.ebi.ac.uk/QuickGO/GTerm?id=GO:0000469
plasma lipoprotein particle assembly	GO:0034377	1.47E-01	3.29E-01	Dgat1|0.808318264	1	41	204	52649	http://www.ebi.ac.uk/QuickGO/GTerm?id=GO:0034377
histone H3-K4 trimethylation	GO:0080182	1.47E-01	3.29E-01	Wdr82|1.122546419	1	41	204	52649	http://www.ebi.ac.uk/QuickGO/GTerm?id=GO:0080182
establishment of mitochondrion localization	GO:0051654	1.47E-01	3.29E-01	Rhot2|0.89549763	1	41	204	52649	http://www.ebi.ac.uk/QuickGO/GTerm?id=GO:0051654
response to leptin	GO:0044321	1.47E-01	3.29E-01	Fgb|1.186663023	1	41	204	52649	http://www.ebi.ac.uk/QuickGO/GTerm?id=GO:0044321
positive regulation of epithelial cell proliferation involved in lung morphogenesis	GO:0060501	1.47E-01	3.29E-01	Hmga2|1.200220022	1	41	204	52649	http://www.ebi.ac.uk/QuickGO/GTerm?id=GO:0060501
positive regulation of SMAD protein import into nucleus	GO:0060391	1.47E-01	3.29E-01	Rbpms|1.111668427	1	41	204	52649	http://www.ebi.ac.uk/QuickGO/GTerm?id=GO:0060391
chondroitin sulfate metabolic process	GO:0030204	1.47E-01	3.29E-01	Impad1|0.853370396	1	41	204	52649	http://www.ebi.ac.uk/QuickGO/GTerm?id=GO:0030204
Golgi ribbon formation	GO:0090161	1.47E-01	3.29E-01	Optn|1.248805173	1	41	204	52649	http://www.ebi.ac.uk/QuickGO/GTerm?id=GO:0090161
regulation of bone mineralization	GO:0030500	1.48E-01	3.31E-01	Ddr2|1.152542373;Ahsg|0.844593037	2	175	204	52649	http://www.ebi.ac.uk/QuickGO/GTerm?id=GO:0030500
chemotaxis	GO:0006935	1.48E-01	3.31E-01	Serpine1|0.895946907;Itgav|0.907486886;Myo9b|1.243129557;Dag1|0.890359168;Cdk5|1.113606341;Ppm1f|1.13587827;Ccl2|0.873331772;Nrp2|1.107189887	8	1333	204	52649	http://www.ebi.ac.uk/QuickGO/GTerm?id=GO:0006935
negative regulation of nitrogen compound metabolic process	GO:0051172	1.48E-01	3.31E-01	Hist1h4a|0.904739224;Hist2h2ac|1.10832894;Atp2b4|0.908158397;Pml|1.109148431;Hmga2|1.200220022;Rbm42|1.199615067;Tia1|0.815705856;Wapl|1.134774486;Ndufa13|0.900926586;Drap1|0.874004684;Psmd10|0.868955851;Cdk5|1.113606341;Hist2h2ab|1.185519126;Ppm1f|1.13587827;Dap|0.887682869;Cyld|1.103049422;Sufu|1.100840336;Sumo1|1.131894484;Sp2|0.868722261;Pum1|0.770353982;Zgpat|0.77170062	21	4244	204	52649	http://www.ebi.ac.uk/QuickGO/GTerm?id=GO:0051172
hepaticobiliary system development	GO:0061008	1.49E-01	3.32E-01	Tk1|1.114723764;Hmgcs1|0.88791883;Fpgs|0.874443664	3	343	204	52649	http://www.ebi.ac.uk/QuickGO/GTerm?id=GO:0061008
taxis	GO:0042330	1.49E-01	3.32E-01	Serpine1|0.895946907;Itgav|0.907486886;Myo9b|1.243129557;Dag1|0.890359168;Cdk5|1.113606341;Ppm1f|1.13587827;Ccl2|0.873331772;Nrp2|1.107189887	8	1336	204	52649	http://www.ebi.ac.uk/QuickGO/GTerm?id=GO:0042330
ion homeostasis	GO:0050801	1.50E-01	3.32E-01	Ccdc47|0.897983393;Atp2b4|0.908158397;Fkbp1a|1.172413793;Pml|1.109148431;Tcirg1|0.881232361;Sfxn2|1.120890774;Maip1|0.878169014;Ccl2|0.873331772;Slc39a7|0.867413632;Dgat1|0.808318264	10	1765	204	52649	http://www.ebi.ac.uk/QuickGO/GTerm?id=GO:0050801
positive regulation of protein complex assembly	GO:0031334	1.50E-01	3.32E-01	Piezo1|0.907032181;Sumo1|1.131894484;Cdc42ep1|1.110817942;Brk1|0.831082628	4	528	204	52649	http://www.ebi.ac.uk/QuickGO/GTerm?id=GO:0031334
protein localization to plasma membrane	GO:0072659	1.50E-01	3.32E-01	Cdk5|1.113606341;Pdzd11|1.197198572;Rilpl1|1.154861298;Optn|1.248805173;Tulp3|1.102496715	5	722	204	52649	http://www.ebi.ac.uk/QuickGO/GTerm?id=GO:0072659
negative regulation of viral release from host cell	GO:1902187	1.51E-01	3.32E-01	Pml|1.109148431	1	42	204	52649	http://www.ebi.ac.uk/QuickGO/GTerm?id=GO:1902187
low-density lipoprotein receptor particle metabolic process	GO:0032799	1.51E-01	3.32E-01	Itgav|0.907486886	1	42	204	52649	http://www.ebi.ac.uk/QuickGO/GTerm?id=GO:0032799
tRNA wobble base modification	GO:0002097	1.51E-01	3.32E-01	Urm1|1.148536127	1	42	204	52649	http://www.ebi.ac.uk/QuickGO/GTerm?id=GO:0002097
parasympathetic nervous system development	GO:0048486	1.51E-01	3.32E-01	Nrp2|1.107189887	1	42	204	52649	http://www.ebi.ac.uk/QuickGO/GTerm?id=GO:0048486
regulation of apoptotic process involved in morphogenesis	GO:1902337	1.51E-01	3.32E-01	Pml|1.109148431	1	42	204	52649	http://www.ebi.ac.uk/QuickGO/GTerm?id=GO:1902337
negative regulation of lipid storage	GO:0010888	1.51E-01	3.32E-01	Itgav|0.907486886	1	42	204	52649	http://www.ebi.ac.uk/QuickGO/GTerm?id=GO:0010888
negative regulation of cellular senescence	GO:2000773	1.51E-01	3.32E-01	Hmga2|1.200220022	1	42	204	52649	http://www.ebi.ac.uk/QuickGO/GTerm?id=GO:2000773
dentate gyrus development	GO:0021542	1.51E-01	3.32E-01	Kif3a|1.110261145	1	42	204	52649	http://www.ebi.ac.uk/QuickGO/GTerm?id=GO:0021542
regulation of sister chromatid cohesion	GO:0007063	1.51E-01	3.32E-01	Wapl|1.134774486	1	42	204	52649	http://www.ebi.ac.uk/QuickGO/GTerm?id=GO:0007063
glycosylceramide metabolic process	GO:0006677	1.51E-01	3.32E-01	Aldh5a1|1.15285253	1	42	204	52649	http://www.ebi.ac.uk/QuickGO/GTerm?id=GO:0006677
negative regulation of interleukin-1 production	GO:0032692	1.51E-01	3.32E-01	Pml|1.109148431	1	42	204	52649	http://www.ebi.ac.uk/QuickGO/GTerm?id=GO:0032692
biomineral tissue development	GO:0031214	1.51E-01	3.32E-01	Col1a1|0.870673527;Ddr2|1.152542373;Ahsg|0.844593037	3	345	204	52649	http://www.ebi.ac.uk/QuickGO/GTerm?id=GO:0031214
regulation of cell shape	GO:0008360	1.51E-01	3.32E-01	Cdc42ep1|1.110817942;Ccl2|0.873331772;Kif3a|1.110261145	3	345	204	52649	http://www.ebi.ac.uk/QuickGO/GTerm?id=GO:0008360
regulation of cellular ketone metabolic process	GO:0010565	1.51E-01	3.32E-01	Nln|0.901830283;Atp2b4|0.908158397;Dgat1|0.808318264	3	345	204	52649	http://www.ebi.ac.uk/QuickGO/GTerm?id=GO:0010565
exocytosis	GO:0006887	1.52E-01	3.34E-01	Cdk5|1.113606341;Pdzd11|1.197198572;Fgb|1.186663023;Sdcbp|1.215789474;Ncs1|1.125398512;Vmp1|0.908396947	6	925	204	52649	http://www.ebi.ac.uk/QuickGO/GTerm?id=GO:0006887
negative regulation of cell cycle G1/S phase transition	GO:1902807	1.52E-01	3.34E-01	Pml|1.109148431;Ppp2r5c|1.114164905	2	178	204	52649	http://www.ebi.ac.uk/QuickGO/GTerm?id=GO:1902807
regulation of leukocyte mediated cytotoxicity	GO:0001910	1.52E-01	3.34E-01	Ccl2|0.873331772;Pvr|0.887682869	2	178	204	52649	http://www.ebi.ac.uk/QuickGO/GTerm?id=GO:0001910
skeletal muscle cell differentiation	GO:0035914	1.52E-01	3.34E-01	Nln|0.901830283;Gtf3c5|1.115018509	2	178	204	52649	http://www.ebi.ac.uk/QuickGO/GTerm?id=GO:0035914
gamete generation	GO:0007276	1.52E-01	3.35E-01	Tpt1|0.902259215;Prdx4|1.156603774;Atp2b4|0.908158397;Gsr|1.163061114;Hmga2|1.200220022;Pum1|0.770353982;Cfap157|0.898884405;Alkbh5|1.187260798;Spin2g|1.231176799	9	1556	204	52649	http://www.ebi.ac.uk/QuickGO/GTerm?id=GO:0007276
head development	GO:0060322	1.53E-01	3.36E-01	Col1a1|0.870673527;Hmgcs1|0.88791883;Atp2b4|0.908158397;Ndufs3|0.881260287;Hmga2|1.200220022;Grcc10|1.647584381;Cdk5|1.113606341;Fpgs|0.874443664;Kif3a|1.110261145;Tulp3|1.102496715;Nrp2|1.107189887	11	1992	204	52649	http://www.ebi.ac.uk/QuickGO/GTerm?id=GO:0060322
cellular response to xenobiotic stimulus	GO:0071466	1.53E-01	3.36E-01	Gstm1|1.108592514;Nceh1|0.896846099	2	179	204	52649	http://www.ebi.ac.uk/QuickGO/GTerm?id=GO:0071466
regulation of basement membrane assembly involved in embryonic body morphogenesis	GO:1904259	1.54E-01	3.36E-01	Dag1|0.890359168	1	43	204	52649	http://www.ebi.ac.uk/QuickGO/GTerm?id=GO:1904259
protein localization to chromatin	GO:0071168	1.54E-01	3.36E-01	Wapl|1.134774486	1	43	204	52649	http://www.ebi.ac.uk/QuickGO/GTerm?id=GO:0071168
inositol metabolic process	GO:0006020	1.54E-01	3.36E-01	Impad1|0.853370396	1	43	204	52649	http://www.ebi.ac.uk/QuickGO/GTerm?id=GO:0006020
amine catabolic process	GO:0009310	1.54E-01	3.36E-01	Atp2b4|0.908158397	1	43	204	52649	http://www.ebi.ac.uk/QuickGO/GTerm?id=GO:0009310
positive regulation of basement membrane assembly involved in embryonic body morphogenesis	GO:1904261	1.54E-01	3.36E-01	Dag1|0.890359168	1	43	204	52649	http://www.ebi.ac.uk/QuickGO/GTerm?id=GO:1904261
arginine metabolic process	GO:0006525	1.54E-01	3.36E-01	Atp2b4|0.908158397	1	43	204	52649	http://www.ebi.ac.uk/QuickGO/GTerm?id=GO:0006525
asymmetric protein localization	GO:0008105	1.54E-01	3.36E-01	Pdzd11|1.197198572	1	43	204	52649	http://www.ebi.ac.uk/QuickGO/GTerm?id=GO:0008105
Golgi inheritance	GO:0048313	1.54E-01	3.36E-01	Vcpip1|1.151963421	1	43	204	52649	http://www.ebi.ac.uk/QuickGO/GTerm?id=GO:0048313
regulation of spindle checkpoint	GO:0090231	1.54E-01	3.36E-01	Mad2l1|1.15544181	1	43	204	52649	http://www.ebi.ac.uk/QuickGO/GTerm?id=GO:0090231
basement membrane assembly involved in embryonic body morphogenesis	GO:2001197	1.54E-01	3.36E-01	Dag1|0.890359168	1	43	204	52649	http://www.ebi.ac.uk/QuickGO/GTerm?id=GO:2001197
multi-organism membrane organization	GO:0044803	1.54E-01	3.36E-01	Chmp1b1|0.652892562	1	43	204	52649	http://www.ebi.ac.uk/QuickGO/GTerm?id=GO:0044803
hypothalamus development	GO:0021854	1.54E-01	3.36E-01	Nrp2|1.107189887	1	43	204	52649	http://www.ebi.ac.uk/QuickGO/GTerm?id=GO:0021854
epidermis development	GO:0008544	1.54E-01	3.36E-01	Krt10|1.150806452;Krt17|1.125431836;Krt2|1.27761959;Lats1|0.874853527;Kif3a|1.110261145	5	728	204	52649	http://www.ebi.ac.uk/QuickGO/GTerm?id=GO:0008544
negative regulation of viral life cycle	GO:1903901	1.55E-01	3.37E-01	Pml|1.109148431;Hmga2|1.200220022	2	180	204	52649	http://www.ebi.ac.uk/QuickGO/GTerm?id=GO:1903901
collagen metabolic process	GO:0032963	1.55E-01	3.37E-01	Col1a1|0.870673527;Ccl2|0.873331772	2	180	204	52649	http://www.ebi.ac.uk/QuickGO/GTerm?id=GO:0032963
plasma membrane organization	GO:0007009	1.55E-01	3.37E-01	Cdk5|1.113606341;Pdzd11|1.197198572;Rilpl1|1.154861298;Optn|1.248805173;Pacsin3|1.226551628;Tulp3|1.102496715	6	931	204	52649	http://www.ebi.ac.uk/QuickGO/GTerm?id=GO:0007009
peptidyl-serine modification	GO:0018209	1.55E-01	3.37E-01	Atp2b4|0.908158397;Hmga2|1.200220022;Cdk5|1.113606341;Ppm1f|1.13587827;Lats1|0.874853527	5	730	204	52649	http://www.ebi.ac.uk/QuickGO/GTerm?id=GO:0018209
protein stabilization	GO:0050821	1.55E-01	3.37E-01	Pml|1.109148431;Sumo1|1.131894484;Rassf1|1.160994057	3	350	204	52649	http://www.ebi.ac.uk/QuickGO/GTerm?id=GO:0050821
positive regulation of secretion	GO:0051047	1.55E-01	3.37E-01	Gsdmdc1|1.137590168;Cdk5|1.113606341;Golph3l|0.847344111;Fgb|1.186663023;Sdcbp|1.215789474;Ncs1|1.125398512	6	932	204	52649	http://www.ebi.ac.uk/QuickGO/GTerm?id=GO:0051047
morphogenesis of an epithelium	GO:0002009	1.56E-01	3.39E-01	Pml|1.109148431;Hmga2|1.200220022;Prkacb|1.412545235;Dag1|0.890359168;Krt17|1.125431836;Sufu|1.100840336;Kif3a|1.110261145;Tulp3|1.102496715	8	1352	204	52649	http://www.ebi.ac.uk/QuickGO/GTerm?id=GO:0002009
positive regulation of membrane protein ectodomain proteolysis	GO:0051044	1.57E-01	3.39E-01	Pacsin3|1.226551628	1	44	204	52649	http://www.ebi.ac.uk/QuickGO/GTerm?id=GO:0051044
negative regulation of potassium ion transmembrane transport	GO:1901380	1.57E-01	3.39E-01	Sumo1|1.131894484	1	44	204	52649	http://www.ebi.ac.uk/QuickGO/GTerm?id=GO:1901380
negative regulation of digestive system process	GO:0060457	1.57E-01	3.39E-01	Abcg2|0.893727811	1	44	204	52649	http://www.ebi.ac.uk/QuickGO/GTerm?id=GO:0060457
regulation of protein activation cascade	GO:2000257	1.57E-01	3.39E-01	Serpinc1|0.867849638	1	44	204	52649	http://www.ebi.ac.uk/QuickGO/GTerm?id=GO:2000257
misfolded or incompletely synthesized protein catabolic process	GO:0006515	1.57E-01	3.39E-01	Sdf2|1.135308247	1	44	204	52649	http://www.ebi.ac.uk/QuickGO/GTerm?id=GO:0006515
positive regulation of bone resorption	GO:0045780	1.57E-01	3.39E-01	Ahsg|0.844593037	1	44	204	52649	http://www.ebi.ac.uk/QuickGO/GTerm?id=GO:0045780
negative regulation of focal adhesion assembly	GO:0051895	1.57E-01	3.39E-01	Bcas3|1.20143093	1	44	204	52649	http://www.ebi.ac.uk/QuickGO/GTerm?id=GO:0051895
positive regulation of bone remodeling	GO:0046852	1.57E-01	3.39E-01	Ahsg|0.844593037	1	44	204	52649	http://www.ebi.ac.uk/QuickGO/GTerm?id=GO:0046852
establishment of skin barrier	GO:0061436	1.57E-01	3.39E-01	Krt1|1.126494818	1	44	204	52649	http://www.ebi.ac.uk/QuickGO/GTerm?id=GO:0061436
diacylglycerol metabolic process	GO:0046339	1.57E-01	3.39E-01	Dgat1|0.808318264	1	44	204	52649	http://www.ebi.ac.uk/QuickGO/GTerm?id=GO:0046339
monosaccharide biosynthetic process	GO:0046364	1.57E-01	3.39E-01	Nln|0.901830283;Crtc2|0.899121766	2	182	204	52649	http://www.ebi.ac.uk/QuickGO/GTerm?id=GO:0046364
innate immune response	GO:0045087	1.58E-01	3.40E-01	Yes1|0.881467545;Pml|1.109148431;Gsdmdc1|1.137590168;Ccl2|0.873331772;Pum1|0.770353982;Krt1|1.126494818;Pvr|0.887682869;Fgb|1.186663023;Optn|1.248805173	9	1569	204	52649	http://www.ebi.ac.uk/QuickGO/GTerm?id=GO:0045087
positive regulation of fibril organization	GO:1902905	1.58E-01	3.40E-01	Ppm1f|1.13587827;Cdc42ep1|1.110817942;Brk1|0.831082628	3	353	204	52649	http://www.ebi.ac.uk/QuickGO/GTerm?id=GO:1902905
ATP metabolic process	GO:0046034	1.58E-01	3.41E-01	Tcirg1|0.881232361;Cox4i1|0.890122873;Ndufb8|0.795913785;Uqcrb|0.856778087;Sdhc|1.183679039	5	735	204	52649	http://www.ebi.ac.uk/QuickGO/GTerm?id=GO:0046034
positive regulation of cytoskeleton organization	GO:0051495	1.59E-01	3.41E-01	Ppm1f|1.13587827;Bcas3|1.20143093;Cdc42ep1|1.110817942;Brk1|0.831082628	4	540	204	52649	http://www.ebi.ac.uk/QuickGO/GTerm?id=GO:0051495
positive regulation of vasculature development	GO:1904018	1.59E-01	3.41E-01	Serpine1|0.895946907;Hmga2|1.200220022;Mydgf|1.117818374	3	354	204	52649	http://www.ebi.ac.uk/QuickGO/GTerm?id=GO:1904018
regulation of cell proliferation	GO:0042127	1.59E-01	3.41E-01	Prdx4|1.156603774;Mad1l1|1.112490098;Itgav|0.907486886;Yes1|0.881467545;Pml|1.109148431;Hmga2|1.200220022;Mydgf|1.117818374;Wapl|1.134774486;RASA1|1.151425498;Tax1bp3|0.883682599;Ppp2r5c|1.114164905;Ddr2|1.152542373;Brk1|0.831082628;Ccl2|0.873331772;Fndc3b|1.181942171;Sdcbp|1.215789474;Optn|1.248805173;Prrx1|0.855089265;Kif3a|1.110261145	19	3825	204	52649	http://www.ebi.ac.uk/QuickGO/GTerm?id=GO:0042127
positive regulation of protein kinase activity	GO:0045860	1.60E-01	3.41E-01	Lmnb1|0.907486886;Atp2b4|0.908158397;Dag1|0.890359168;Psmd10|0.868955851;Cdk5|1.113606341;Ddr2|1.152542373;Taok3|1.277255907	7	1148	204	52649	http://www.ebi.ac.uk/QuickGO/GTerm?id=GO:0045860
embryonic heart tube development	GO:0035050	1.60E-01	3.41E-01	Sufu|1.100840336;Kif3a|1.110261145	2	184	204	52649	http://www.ebi.ac.uk/QuickGO/GTerm?id=GO:0035050
cellular carbohydrate metabolic process	GO:0044262	1.60E-01	3.41E-01	Cs|0.504985889;Impad1|0.853370396;Nln|0.901830283;Idh1|0.899097816;Abcg2|0.893727811	5	738	204	52649	http://www.ebi.ac.uk/QuickGO/GTerm?id=GO:0044262
protein localization to cell periphery	GO:1990778	1.60E-01	3.41E-01	Cdk5|1.113606341;Pdzd11|1.197198572;Rilpl1|1.154861298;Optn|1.248805173;Tulp3|1.102496715	5	738	204	52649	http://www.ebi.ac.uk/QuickGO/GTerm?id=GO:1990778
nucleoside catabolic process	GO:0009164	1.60E-01	3.41E-01	Dera|1.458064516	1	45	204	52649	http://www.ebi.ac.uk/QuickGO/GTerm?id=GO:0009164
organelle inheritance	GO:0048308	1.60E-01	3.41E-01	Vcpip1|1.151963421	1	45	204	52649	http://www.ebi.ac.uk/QuickGO/GTerm?id=GO:0048308
negative regulation of smooth muscle cell migration	GO:0014912	1.60E-01	3.41E-01	Serpine1|0.895946907	1	45	204	52649	http://www.ebi.ac.uk/QuickGO/GTerm?id=GO:0014912
negative regulation of adherens junction organization	GO:1903392	1.60E-01	3.41E-01	Bcas3|1.20143093	1	45	204	52649	http://www.ebi.ac.uk/QuickGO/GTerm?id=GO:1903392
regulation of macrophage derived foam cell differentiation	GO:0010743	1.60E-01	3.41E-01	Itgav|0.907486886	1	45	204	52649	http://www.ebi.ac.uk/QuickGO/GTerm?id=GO:0010743
protein insertion into membrane	GO:0051205	1.60E-01	3.41E-01	Maip1|0.878169014	1	45	204	52649	http://www.ebi.ac.uk/QuickGO/GTerm?id=GO:0051205
positive regulation of gene expression, epigenetic	GO:0045815	1.60E-01	3.41E-01	Hist1h4a|0.904739224	1	45	204	52649	http://www.ebi.ac.uk/QuickGO/GTerm?id=GO:0045815
negative regulation by host of viral transcription	GO:0043922	1.60E-01	3.41E-01	Hmga2|1.200220022	1	45	204	52649	http://www.ebi.ac.uk/QuickGO/GTerm?id=GO:0043922
anatomical structure arrangement	GO:0048532	1.60E-01	3.41E-01	Nrp2|1.107189887	1	45	204	52649	http://www.ebi.ac.uk/QuickGO/GTerm?id=GO:0048532
negative regulation of epidermal growth factor receptor signaling pathway	GO:0042059	1.60E-01	3.41E-01	Zgpat|0.77170062	1	45	204	52649	http://www.ebi.ac.uk/QuickGO/GTerm?id=GO:0042059
positive regulation of cell adhesion mediated by integrin	GO:0033630	1.60E-01	3.41E-01	Piezo1|0.907032181	1	45	204	52649	http://www.ebi.ac.uk/QuickGO/GTerm?id=GO:0033630
vacuolar acidification	GO:0007035	1.60E-01	3.41E-01	Tcirg1|0.881232361	1	45	204	52649	http://www.ebi.ac.uk/QuickGO/GTerm?id=GO:0007035
nucleic acid metabolic process	GO:0090304	1.61E-01	3.42E-01	Col1a1|0.870673527;Hist1h4a|0.904739224;Tk1|1.114723764;Hist2h2ac|1.10832894;Atp2b4|0.908158397;Chd3|1.143622722;Wdr74|1.146459227;Srsf5|1.133635636;Dcps|1.141900937;Ppp4r2|1.120328651;Tsc22d2|1.11584237;Yes1|0.881467545;Pml|1.109148431;Hmga2|1.200220022;Rbm42|1.199615067;Cd2bp2|1.103575184;Tia1|0.815705856;Mydgf|1.117818374;Wapl|1.134774486;Bod1l|0.887446909;Trmt1|0.885458402;Rbpms|1.111668427;N…	60	13753	204	52649	http://www.ebi.ac.uk/QuickGO/GTerm?id=GO:0090304
cytosolic calcium ion transport	GO:0060401	1.61E-01	3.42E-01	Fkbp1a|1.172413793;Pml|1.109148431;Maip1|0.878169014	3	356	204	52649	http://www.ebi.ac.uk/QuickGO/GTerm?id=GO:0060401
intracellular transport	GO:0046907	1.61E-01	3.42E-01	Fkbp1a|1.172413793;Pml|1.109148431;Rbpms|1.111668427;Dag1|0.890359168;Rhot2|0.89549763;Ndufa13|0.900926586;Psmd10|0.868955851;Nsrp1|1.215729715;Cdk5|1.113606341;Cyld|1.103049422;Sufu|1.100840336;Bcas3|1.20143093;Reep6|1.334695069;Rilpl1|1.154861298;Maip1|0.878169014;Ccl2|0.873331772;Washc4|0.83677686;Chmp1b1|0.652892562;Alkbh5|1.187260798;Rsrc1|0.879699248;Optn|1.248805173;Kif3a|1.110261145	22	4529	204	52649	http://www.ebi.ac.uk/QuickGO/GTerm?id=GO:0046907
multicellular organismal macromolecule metabolic process	GO:0044259	1.61E-01	3.43E-01	Col1a1|0.870673527;Ccl2|0.873331772	2	185	204	52649	http://www.ebi.ac.uk/QuickGO/GTerm?id=GO:0044259
negative regulation of cellular component organization	GO:0051129	1.62E-01	3.44E-01	Mad1l1|1.112490098;Pml|1.109148431;Wapl|1.134774486;Mad2l1|1.15544181;Psmd10|0.868955851;Cdk5|1.113606341;Bcas3|1.20143093;Bub1b|0.901140684;Tmod2|0.647107268;Pacsin3|1.226551628	10	1798	204	52649	http://www.ebi.ac.uk/QuickGO/GTerm?id=GO:0051129
alpha-amino acid catabolic process	GO:1901606	1.63E-01	3.45E-01	Atp2b4|0.908158397;Aldh5a1|1.15285253	2	186	204	52649	http://www.ebi.ac.uk/QuickGO/GTerm?id=GO:1901606
regulation of calcium ion transmembrane transporter activity	GO:1901019	1.63E-01	3.45E-01	Fkbp1a|1.172413793;Sumo1|1.131894484	2	186	204	52649	http://www.ebi.ac.uk/QuickGO/GTerm?id=GO:1901019
cation homeostasis	GO:0055080	1.63E-01	3.45E-01	Ccdc47|0.897983393;Atp2b4|0.908158397;Fkbp1a|1.172413793;Pml|1.109148431;Tcirg1|0.881232361;Sfxn2|1.120890774;Maip1|0.878169014;Ccl2|0.873331772;Slc39a7|0.867413632	9	1583	204	52649	http://www.ebi.ac.uk/QuickGO/GTerm?id=GO:0055080
regulation of protein dephosphorylation	GO:0035304	1.64E-01	3.45E-01	Fkbp1a|1.172413793;Cd2bp2|1.103575184;Ppp2r5c|1.114164905	3	359	204	52649	http://www.ebi.ac.uk/QuickGO/GTerm?id=GO:0035304
negative regulation of ERBB signaling pathway	GO:1901185	1.64E-01	3.45E-01	Zgpat|0.77170062	1	46	204	52649	http://www.ebi.ac.uk/QuickGO/GTerm?id=GO:1901185
negative regulation of DNA damage response, signal transduction by p53 class mediator	GO:0043518	1.64E-01	3.45E-01	Psmd10|0.868955851	1	46	204	52649	http://www.ebi.ac.uk/QuickGO/GTerm?id=GO:0043518
neuron projection extension involved in neuron projection guidance	GO:1902284	1.64E-01	3.45E-01	Nrp2|1.107189887	1	46	204	52649	http://www.ebi.ac.uk/QuickGO/GTerm?id=GO:1902284
cellular response to vitamin	GO:0071295	1.64E-01	3.45E-01	Col1a1|0.870673527	1	46	204	52649	http://www.ebi.ac.uk/QuickGO/GTerm?id=GO:0071295
axon extension involved in axon guidance	GO:0048846	1.64E-01	3.45E-01	Nrp2|1.107189887	1	46	204	52649	http://www.ebi.ac.uk/QuickGO/GTerm?id=GO:0048846
regulation of viral-induced cytoplasmic pattern recognition receptor signaling pathway	GO:0039531	1.64E-01	3.45E-01	Pum1|0.770353982	1	46	204	52649	http://www.ebi.ac.uk/QuickGO/GTerm?id=GO:0039531
cellular response to extracellular stimulus	GO:0031668	1.64E-01	3.46E-01	Col1a1|0.870673527;Gsdmdc1|1.137590168;Wdr45b|0.850335415;Dap|0.887682869;Kptn|1.27014756;Optn|1.248805173	6	948	204	52649	http://www.ebi.ac.uk/QuickGO/GTerm?id=GO:0031668
lung epithelium development	GO:0060428	1.64E-01	3.46E-01	Hmga2|1.200220022;Fndc3b|1.181942171	2	187	204	52649	http://www.ebi.ac.uk/QuickGO/GTerm?id=GO:0060428
cellular response to topologically incorrect protein	GO:0035967	1.65E-01	3.48E-01	Sdf2|1.135308247;Optn|1.248805173	2	188	204	52649	http://www.ebi.ac.uk/QuickGO/GTerm?id=GO:0035967
embryonic skeletal system development	GO:0048706	1.65E-01	3.48E-01	Col1a1|0.870673527;Prrx1|0.855089265;Tulp3|1.102496715	3	361	204	52649	http://www.ebi.ac.uk/QuickGO/GTerm?id=GO:0048706
single-organism intracellular transport	GO:1902582	1.66E-01	3.48E-01	Fkbp1a|1.172413793;Pml|1.109148431;Rbpms|1.111668427;Dag1|0.890359168;Rhot2|0.89549763;Ndufa13|0.900926586;Psmd10|0.868955851;Cdk5|1.113606341;Cyld|1.103049422;Sufu|1.100840336;Rilpl1|1.154861298;Ccl2|0.873331772;Washc4|0.83677686;Chmp1b1|0.652892562;Alkbh5|1.187260798;Optn|1.248805173;Kif3a|1.110261145	17	3388	204	52649	http://www.ebi.ac.uk/QuickGO/GTerm?id=GO:1902582
cellular response to interleukin-1	GO:0071347	1.67E-01	3.48E-01	Ccl2|0.873331772;Fgb|1.186663023	2	189	204	52649	http://www.ebi.ac.uk/QuickGO/GTerm?id=GO:0071347
protein-lipid complex assembly	GO:0065005	1.67E-01	3.48E-01	Dgat1|0.808318264	1	47	204	52649	http://www.ebi.ac.uk/QuickGO/GTerm?id=GO:0065005
pseudouridine synthesis	GO:0001522	1.67E-01	3.48E-01	Trub1|1.157497303	1	47	204	52649	http://www.ebi.ac.uk/QuickGO/GTerm?id=GO:0001522
regulation of extracellular matrix disassembly	GO:0010715	1.67E-01	3.48E-01	Ddr2|1.152542373	1	47	204	52649	http://www.ebi.ac.uk/QuickGO/GTerm?id=GO:0010715
histone exchange	GO:0043486	1.67E-01	3.48E-01	Hjurp|1.119205298	1	47	204	52649	http://www.ebi.ac.uk/QuickGO/GTerm?id=GO:0043486
substantia nigra development	GO:0021762	1.67E-01	3.48E-01	Ndufs3|0.881260287	1	47	204	52649	http://www.ebi.ac.uk/QuickGO/GTerm?id=GO:0021762
negative regulation of phosphoprotein phosphatase activity	GO:0032515	1.67E-01	3.48E-01	Fkbp1a|1.172413793	1	47	204	52649	http://www.ebi.ac.uk/QuickGO/GTerm?id=GO:0032515
[truncated: 1,887 more rows]
