# Supplementary material for: Effect of downregulated citrate synthase on oxidative phosphorylation signaling pathway in HEI-OC1 cells
Source: Proteome Sci. 2022 Sep 7;20:14. doi: 10.1186/s12953-022-00196-0 (PMC9450364; doi:10.1186/s12953-022-00196-0)
Supplement: Supplementary file 5 — Additional file 5: Supplementary Table 3. [file 12953_2022_196_MOESM5_ESM.xls]

maxLevel	levels	GO_Name	GO_ID	Pvalue	Pvalue_adjusted	Genes	Count	Pop_Hit	List_Total	Background_Genes	URL
3	3	membrane-bounded organelle	GO:0043227	1.37e-26	6.79e-24	Col1a1|0.870673527;Lmnb1|0.907486886;Hist1h4a|0.904739224;Ugdh|0.855717931;Tagln2|1.122313611;Abcb1b|0.883239171;Arf2|0.850798057;Tpt1|0.902259215;Cul1|1.101654846;Prdx4|1.156603774;Ndufv1|0.894624674;Hist2h2ac|1.10832894;Serpine1|0.895946907;Cs|0.504985889;Impad1|0.853370396;Hmgcs1|0.88791883;Nln|0.901830283;Ccdc47|0.897983393;Atp2b4|0.908158397;Chd3|1.143622722;Wdr74|1.146459227;Srsf5|1.1336356…	186	31375	210	57540	http://www.ebi.ac.uk/QuickGO/GTerm?id=GO:0043227
2	2	organelle	GO:0043226	9.14e-26	2.26e-23	Col1a1|0.870673527;Lmnb1|0.907486886;Hist1h4a|0.904739224;Ugdh|0.855717931;Tagln2|1.122313611;Abcb1b|0.883239171;Arf2|0.850798057;Tpt1|0.902259215;Cul1|1.101654846;Prdx4|1.156603774;Ndufv1|0.894624674;Hist2h2ac|1.10832894;Serpine1|0.895946907;Cs|0.504985889;Impad1|0.853370396;Hmgcs1|0.88791883;Nln|0.901830283;Ccdc47|0.897983393;Atp2b4|0.908158397;Chd3|1.143622722;Wdr74|1.146459227;Srsf5|1.1336356…	194	34900	210	57540	http://www.ebi.ac.uk/QuickGO/GTerm?id=GO:0043226
3	3	intracellular part	GO:0044424	2.64e-20	3.91e-18	Col1a1|0.870673527;Lmnb1|0.907486886;Hist1h4a|0.904739224;Ugdh|0.855717931;Abcb1b|0.883239171;Arf2|0.850798057;Tpt1|0.902259215;Cul1|1.101654846;Tagln|1.161577952;Prdx4|1.156603774;Ndufv1|0.894624674;Tk1|1.114723764;Hist2h2ac|1.10832894;Cs|0.504985889;Impad1|0.853370396;Hmgcs1|0.88791883;Nln|0.901830283;Ccdc47|0.897983393;Atp2b4|0.908158397;Chd3|1.143622722;Wdr74|1.146459227;Srsf5|1.133635636;Lbr…	193	37200	210	57540	http://www.ebi.ac.uk/QuickGO/GTerm?id=GO:0044424
4	3,4	intracellular organelle	GO:0043229	3.16e-20	3.91e-18	Col1a1|0.870673527;Lmnb1|0.907486886;Hist1h4a|0.904739224;Ugdh|0.855717931;Abcb1b|0.883239171;Arf2|0.850798057;Tpt1|0.902259215;Cul1|1.101654846;Prdx4|1.156603774;Ndufv1|0.894624674;Hist2h2ac|1.10832894;Cs|0.504985889;Impad1|0.853370396;Hmgcs1|0.88791883;Nln|0.901830283;Ccdc47|0.897983393;Atp2b4|0.908158397;Chd3|1.143622722;Wdr74|1.146459227;Srsf5|1.133635636;Lbr|0.892147588;Arl8b|0.898220641;Krt…	180	32317	210	57540	http://www.ebi.ac.uk/QuickGO/GTerm?id=GO:0043229
4	3,4	intracellular organelle part	GO:0044446	5.01e-19	4.96e-17	Lmnb1|0.907486886;Hist1h4a|0.904739224;Ugdh|0.855717931;Abcb1b|0.883239171;Tpt1|0.902259215;Cul1|1.101654846;Ndufv1|0.894624674;Hist2h2ac|1.10832894;Cs|0.504985889;Impad1|0.853370396;Hmgcs1|0.88791883;Nln|0.901830283;Chd3|1.143622722;Wdr74|1.146459227;Srsf5|1.133635636;Lbr|0.892147588;Arl8b|0.898220641;Krt5|1.132764596;Dcps|1.141900937;Hspe1|0.89549763;Fkbp1a|1.172413793;Ppp4r2|1.120328651;Mad1l1…	137	20171	210	57540	http://www.ebi.ac.uk/QuickGO/GTerm?id=GO:0044446
2	2	organelle part	GO:0044422	6.99e-19	5.77e-17	Lmnb1|0.907486886;Hist1h4a|0.904739224;Ugdh|0.855717931;Abcb1b|0.883239171;Tpt1|0.902259215;Cul1|1.101654846;Ndufv1|0.894624674;Hist2h2ac|1.10832894;Cs|0.504985889;Impad1|0.853370396;Hmgcs1|0.88791883;Nln|0.901830283;Atp2b4|0.908158397;Chd3|1.143622722;Wdr74|1.146459227;Srsf5|1.133635636;Lbr|0.892147588;Arl8b|0.898220641;Krt5|1.132764596;Dcps|1.141900937;Hspe1|0.89549763;Fkbp1a|1.172413793;Ppp4r2…	139	20757	210	57540	http://www.ebi.ac.uk/QuickGO/GTerm?id=GO:0044422
5	4,5	intracellular membrane-bounded organelle	GO:0043231	1.11e-17	7.86e-16	Col1a1|0.870673527;Lmnb1|0.907486886;Hist1h4a|0.904739224;Ugdh|0.855717931;Abcb1b|0.883239171;Arf2|0.850798057;Tpt1|0.902259215;Cul1|1.101654846;Prdx4|1.156603774;Ndufv1|0.894624674;Hist2h2ac|1.10832894;Cs|0.504985889;Impad1|0.853370396;Hmgcs1|0.88791883;Nln|0.901830283;Ccdc47|0.897983393;Atp2b4|0.908158397;Chd3|1.143622722;Wdr74|1.146459227;Srsf5|1.133635636;Lbr|0.892147588;Arl8b|0.898220641;Krt…	164	28444	210	57540	http://www.ebi.ac.uk/QuickGO/GTerm?id=GO:0043231
3	3	intracellular	GO:0005622	1.19e-16	7.35e-15	Col1a1|0.870673527;Lmnb1|0.907486886;Hist1h4a|0.904739224;Ugdh|0.855717931;Abcb1b|0.883239171;Arf2|0.850798057;Tpt1|0.902259215;Cul1|1.101654846;Tagln|1.161577952;Prdx4|1.156603774;Ndufv1|0.894624674;Tk1|1.114723764;Hist2h2ac|1.10832894;Cs|0.504985889;Impad1|0.853370396;Hmgcs1|0.88791883;Nln|0.901830283;Ccdc47|0.897983393;Atp2b4|0.908158397;Chd3|1.143622722;Wdr74|1.146459227;Srsf5|1.133635636;Lbr…	194	39618	210	57540	http://www.ebi.ac.uk/QuickGO/GTerm?id=GO:0005622
4	4	cytoplasm	GO:0005737	1.42e-15	7.78e-14	Col1a1|0.870673527;Lmnb1|0.907486886;Ugdh|0.855717931;Abcb1b|0.883239171;Arf2|0.850798057;Tpt1|0.902259215;Tagln|1.161577952;Prdx4|1.156603774;Ndufv1|0.894624674;Tk1|1.114723764;Cs|0.504985889;Impad1|0.853370396;Hmgcs1|0.88791883;Nln|0.901830283;Ccdc47|0.897983393;Atp2b4|0.908158397;Chd3|1.143622722;Srsf5|1.133635636;Lbr|0.892147588;Arl8b|0.898220641;Krt5|1.132764596;Dcps|1.141900937;Hspe1|0.8954…	155	26921	210	57540	http://www.ebi.ac.uk/QuickGO/GTerm?id=GO:0005737
4	4	extracellular exosome	GO:0070062	2.65e-14	1.31e-12	Hist1h4a|0.904739224;Ugdh|0.855717931;Tagln2|1.122313611;Tpt1|0.902259215;Prdx4|1.156603774;Hist2h2ac|1.10832894;Serpine1|0.895946907;Cs|0.504985889;Arl8b|0.898220641;Krt5|1.132764596;Hspe1|0.89549763;Serpinb1a|0.90023753;Gsr|1.163061114;Fkbp1a|1.172413793;Idh1|0.899097816;Actr1b|1.20446404;Itgav|0.907486886;Krt10|1.150806452;Krt75|1.117522499;Yes1|0.881467545;Prkar2b|1.129358531;Dera|1.458064516…	61	5884	210	57540	http://www.ebi.ac.uk/QuickGO/GTerm?id=GO:0070062
3	3	extracellular vesicle	GO:1903561	3.48e-14	1.57e-12	Hist1h4a|0.904739224;Ugdh|0.855717931;Tagln2|1.122313611;Tpt1|0.902259215;Prdx4|1.156603774;Hist2h2ac|1.10832894;Serpine1|0.895946907;Cs|0.504985889;Arl8b|0.898220641;Krt5|1.132764596;Hspe1|0.89549763;Serpinb1a|0.90023753;Gsr|1.163061114;Fkbp1a|1.172413793;Idh1|0.899097816;Actr1b|1.20446404;Itgav|0.907486886;Krt10|1.150806452;Krt75|1.117522499;Yes1|0.881467545;Prkar2b|1.129358531;Dera|1.458064516…	61	5920	210	57540	http://www.ebi.ac.uk/QuickGO/GTerm?id=GO:1903561
3	3	extracellular organelle	GO:0043230	4.17e-14	1.72e-12	Hist1h4a|0.904739224;Ugdh|0.855717931;Tagln2|1.122313611;Tpt1|0.902259215;Prdx4|1.156603774;Hist2h2ac|1.10832894;Serpine1|0.895946907;Cs|0.504985889;Arl8b|0.898220641;Krt5|1.132764596;Hspe1|0.89549763;Serpinb1a|0.90023753;Gsr|1.163061114;Fkbp1a|1.172413793;Idh1|0.899097816;Actr1b|1.20446404;Itgav|0.907486886;Krt10|1.150806452;Krt75|1.117522499;Yes1|0.881467545;Prkar2b|1.129358531;Dera|1.458064516…	61	5944	210	57540	http://www.ebi.ac.uk/QuickGO/GTerm?id=GO:0043230
4	4	extracellular membrane-bounded organelle	GO:0065010	8.49e-14	3.23e-12	Hist1h4a|0.904739224;Ugdh|0.855717931;Tagln2|1.122313611;Tpt1|0.902259215;Prdx4|1.156603774;Hist2h2ac|1.10832894;Serpine1|0.895946907;Cs|0.504985889;Arl8b|0.898220641;Krt5|1.132764596;Hspe1|0.89549763;Serpinb1a|0.90023753;Gsr|1.163061114;Fkbp1a|1.172413793;Idh1|0.899097816;Actr1b|1.20446404;Itgav|0.907486886;Krt10|1.150806452;Krt75|1.117522499;Yes1|0.881467545;Prkar2b|1.129358531;Dera|1.458064516…	59	5696	210	57540	http://www.ebi.ac.uk/QuickGO/GTerm?id=GO:0065010
5	4,5	cytoplasmic part	GO:0044444	8.55e-13	3.02e-11	Col1a1|0.870673527;Ugdh|0.855717931;Abcb1b|0.883239171;Arf2|0.850798057;Tpt1|0.902259215;Prdx4|1.156603774;Ndufv1|0.894624674;Tk1|1.114723764;Cs|0.504985889;Impad1|0.853370396;Hmgcs1|0.88791883;Nln|0.901830283;Ccdc47|0.897983393;Atp2b4|0.908158397;Lbr|0.892147588;Arl8b|0.898220641;Krt5|1.132764596;Dcps|1.141900937;Hspe1|0.89549763;Gsr|1.163061114;Fkbp1a|1.172413793;Mad1l1|1.112490098;Idh1|0.89909…	124	20103	210	57540	http://www.ebi.ac.uk/QuickGO/GTerm?id=GO:0044444
4	4	mitochondrial respiratory chain	GO:0005746	2.83e-12	9.34e-11	Ndufv1|0.894624674;Ndufs3|0.881260287;Ndufa9|0.908852303;Ndufb5|0.895073425;Ndufa13|0.900926586;Cox4i1|0.890122873;Ndufa2|0.871986894;Ndufb8|0.795913785;Uqcrb|0.856778087;Ndufs7|0.904761905;Sdhc|1.183679039;Ndufb3|0.81799591	12	175	210	57540	http://www.ebi.ac.uk/QuickGO/GTerm?id=GO:0005746
4	4	inner mitochondrial membrane protein complex	GO:0098800	6.38e-11	1.97e-09	Ndufv1|0.894624674;Ndufs3|0.881260287;Ndufa9|0.908852303;Ndufb5|0.895073425;Ndufa13|0.900926586;Cox4i1|0.890122873;Ndufa2|0.871986894;Ndufb8|0.795913785;Uqcrb|0.856778087;Ndufs7|0.904761905;Sdhc|1.183679039;Ndufb3|0.81799591;Apoo|1.106080548	13	287	210	57540	http://www.ebi.ac.uk/QuickGO/GTerm?id=GO:0098800
5	4,5	respiratory chain complex	GO:0098803	7.66e-11	2.23e-09	Ndufv1|0.894624674;Ndufs3|0.881260287;Ndufa9|0.908852303;Ndufb5|0.895073425;Ndufa13|0.900926586;Cox4i1|0.890122873;Ndufa2|0.871986894;Ndufb8|0.795913785;Uqcrb|0.856778087;Ndufs7|0.904761905;Sdhc|1.183679039;Ndufb3|0.81799591	12	232	210	57540	http://www.ebi.ac.uk/QuickGO/GTerm?id=GO:0098803
5	5	membrane-bounded vesicle	GO:0031988	8.25e-11	2.27e-09	Col1a1|0.870673527;Hist1h4a|0.904739224;Ugdh|0.855717931;Tagln2|1.122313611;Tpt1|0.902259215;Prdx4|1.156603774;Hist2h2ac|1.10832894;Serpine1|0.895946907;Cs|0.504985889;Arl8b|0.898220641;Krt5|1.132764596;Hspe1|0.89549763;Serpinb1a|0.90023753;Gsr|1.163061114;Fkbp1a|1.172413793;Idh1|0.899097816;Actr1b|1.20446404;Itgav|0.907486886;Krt10|1.150806452;Krt75|1.117522499;Yes1|0.881467545;Prkar2b|1.1293585…	62	7289	210	57540	http://www.ebi.ac.uk/QuickGO/GTerm?id=GO:0031988
2	2	macromolecular complex	GO:0032991	5.50e-10	1.28e-08	Col1a1|0.870673527;Lmnb1|0.907486886;Hist1h4a|0.904739224;Tpt1|0.902259215;Cul1|1.101654846;Ndufv1|0.894624674;Hist2h2ac|1.10832894;Chd3|1.143622722;Wdr74|1.146459227;Lbr|0.892147588;Krt5|1.132764596;Dcps|1.141900937;Fkbp1a|1.172413793;Ppp4r2|1.120328651;Mad1l1|1.112490098;Actr1b|1.20446404;Itgav|0.907486886;Krt10|1.150806452;Krt75|1.117522499;Yes1|0.881467545;Prkar2b|1.129358531;Gstm1|1.10859251…	98	15426	210	57540	http://www.ebi.ac.uk/QuickGO/GTerm?id=GO:0032991
4	4	respiratory chain complex I	GO:0045271	5.68e-10	1.28e-08	Ndufv1|0.894624674;Ndufs3|0.881260287;Ndufa9|0.908852303;Ndufb5|0.895073425;Ndufa13|0.900926586;Ndufa2|0.871986894;Ndufb8|0.795913785;Ndufs7|0.904761905;Ndufb3|0.81799591	9	117	210	57540	http://www.ebi.ac.uk/QuickGO/GTerm?id=GO:0045271
5	5	mitochondrial respiratory chain complex I	GO:0005747	5.68e-10	1.28e-08	Ndufv1|0.894624674;Ndufs3|0.881260287;Ndufa9|0.908852303;Ndufb5|0.895073425;Ndufa13|0.900926586;Ndufa2|0.871986894;Ndufb8|0.795913785;Ndufs7|0.904761905;Ndufb3|0.81799591	9	117	210	57540	http://www.ebi.ac.uk/QuickGO/GTerm?id=GO:0005747
3	3	NADH dehydrogenase complex	GO:0030964	5.68e-10	1.28e-08	Ndufv1|0.894624674;Ndufs3|0.881260287;Ndufa9|0.908852303;Ndufb5|0.895073425;Ndufa13|0.900926586;Ndufa2|0.871986894;Ndufb8|0.795913785;Ndufs7|0.904761905;Ndufb3|0.81799591	9	117	210	57540	http://www.ebi.ac.uk/QuickGO/GTerm?id=GO:0030964
4	4	mitochondrial protein complex	GO:0098798	6.30e-10	1.36e-08	Ndufv1|0.894624674;Ndufs3|0.881260287;Ndufa9|0.908852303;Ndufb5|0.895073425;Ndufa13|0.900926586;Cox4i1|0.890122873;Ndufa2|0.871986894;Ndufb8|0.795913785;Uqcrb|0.856778087;Ndufs7|0.904761905;Sdhc|1.183679039;Ndufb3|0.81799591;Apoo|1.106080548	13	346	210	57540	http://www.ebi.ac.uk/QuickGO/GTerm?id=GO:0098798
2	2	extracellular region part	GO:0044421	7.53e-10	1.55e-08	Col1a1|0.870673527;Hist1h4a|0.904739224;Ugdh|0.855717931;Tagln2|1.122313611;Tpt1|0.902259215;Prdx4|1.156603774;Hist2h2ac|1.10832894;Serpine1|0.895946907;Cs|0.504985889;Arl8b|0.898220641;Krt5|1.132764596;Hspe1|0.89549763;Serpinb1a|0.90023753;Gsr|1.163061114;Fkbp1a|1.172413793;Idh1|0.899097816;Actr1b|1.20446404;Itgav|0.907486886;Krt10|1.150806452;Krt75|1.117522499;Yes1|0.881467545;Prkar2b|1.1293585…	68	8897	210	57540	http://www.ebi.ac.uk/QuickGO/GTerm?id=GO:0044421
3	3	mitochondrial membrane part	GO:0044455	1.35e-09	2.67e-08	Ndufv1|0.894624674;Ndufs3|0.881260287;Ndufa9|0.908852303;Rhot2|0.89549763;Ndufb5|0.895073425;Ndufa13|0.900926586;Cox4i1|0.890122873;Ndufa2|0.871986894;Ndufb8|0.795913785;Uqcrb|0.856778087;Ndufs7|0.904761905;Sdhc|1.183679039;Ndufb3|0.81799591;Apoo|1.106080548	14	445	210	57540	http://www.ebi.ac.uk/QuickGO/GTerm?id=GO:0044455
6	5,6	cytosol	GO:0005829	1.56e-09	2.97e-08	Ugdh|0.855717931;Tpt1|0.902259215;Prdx4|1.156603774;Tk1|1.114723764;Impad1|0.853370396;Hmgcs1|0.88791883;Nln|0.901830283;Dcps|1.141900937;Gsr|1.163061114;Fkbp1a|1.172413793;Mad1l1|1.112490098;Idh1|0.899097816;Plin2|0.903187441;Yes1|0.881467545;Pml|1.109148431;Gstm1|1.108592514;Mrpl4|0.895971564;Prkacb|1.412545235;Cd2bp2|1.103575184;Gsdmdc1|1.137590168;Rhot2|0.89549763;RASA1|1.151425498;Mad2l1|1.1…	56	6673	210	57540	http://www.ebi.ac.uk/QuickGO/GTerm?id=GO:0005829
5	4,5	intracellular organelle lumen	GO:0070013	2.08e-09	3.82e-08	Lmnb1|0.907486886;Hist1h4a|0.904739224;Ugdh|0.855717931;Tpt1|0.902259215;Cul1|1.101654846;Hist2h2ac|1.10832894;Cs|0.504985889;Impad1|0.853370396;Hmgcs1|0.88791883;Nln|0.901830283;Chd3|1.143622722;Wdr74|1.146459227;Srsf5|1.133635636;Lbr|0.892147588;Dcps|1.141900937;Hspe1|0.89549763;Ppp4r2|1.120328651;Pml|1.109148431;Ndufs3|0.881260287;Mrpl4|0.895971564;Hmga2|1.200220022;Lnp|0.907725322;Cd2bp2|1.10…	75	10584	210	57540	http://www.ebi.ac.uk/QuickGO/GTerm?id=GO:0070013
3	3	organelle lumen	GO:0043233	2.25e-09	3.98e-08	Lmnb1|0.907486886;Hist1h4a|0.904739224;Ugdh|0.855717931;Tpt1|0.902259215;Cul1|1.101654846;Hist2h2ac|1.10832894;Cs|0.504985889;Impad1|0.853370396;Hmgcs1|0.88791883;Nln|0.901830283;Chd3|1.143622722;Wdr74|1.146459227;Srsf5|1.133635636;Lbr|0.892147588;Dcps|1.141900937;Hspe1|0.89549763;Ppp4r2|1.120328651;Pml|1.109148431;Ndufs3|0.881260287;Mrpl4|0.895971564;Hmga2|1.200220022;Lnp|0.907725322;Cd2bp2|1.10…	75	10602	210	57540	http://www.ebi.ac.uk/QuickGO/GTerm?id=GO:0043233
2	2	membrane-enclosed lumen	GO:0031974	2.61e-09	4.46e-08	Lmnb1|0.907486886;Hist1h4a|0.904739224;Ugdh|0.855717931;Tpt1|0.902259215;Cul1|1.101654846;Hist2h2ac|1.10832894;Cs|0.504985889;Impad1|0.853370396;Hmgcs1|0.88791883;Nln|0.901830283;Chd3|1.143622722;Wdr74|1.146459227;Srsf5|1.133635636;Lbr|0.892147588;Dcps|1.141900937;Hspe1|0.89549763;Ppp4r2|1.120328651;Pml|1.109148431;Ndufs3|0.881260287;Mrpl4|0.895971564;Hmga2|1.200220022;Lnp|0.907725322;Cd2bp2|1.10…	75	10637	210	57540	http://www.ebi.ac.uk/QuickGO/GTerm?id=GO:0031974
5	4,5	mitochondrial part	GO:0044429	3.17e-09	5.07e-08	Ndufv1|0.894624674;Cs|0.504985889;Nln|0.901830283;Hspe1|0.89549763;Prkar2b|1.129358531;Ndufs3|0.881260287;Mrpl4|0.895971564;Ndufa9|0.908852303;Rhot2|0.89549763;Ndufb5|0.895073425;Mrps25|1.131361577;Ndufa13|0.900926586;Cox4i1|0.890122873;Sfxn2|1.120890774;Ndufa2|0.871986894;Fpgs|0.874443664;Ndufb8|0.795913785;Uqcrb|0.856778087;Suox|1.333722287;Maip1|0.878169014;Exog|1.239014833;Lactb2|1.289270386;…	27	1941	210	57540	http://www.ebi.ac.uk/QuickGO/GTerm?id=GO:0044429
5	4,5	intracellular non-membrane-bounded organelle	GO:0043232	3.28e-09	5.07e-08	Lmnb1|0.907486886;Hist1h4a|0.904739224;Tpt1|0.902259215;Hist2h2ac|1.10832894;Atp2b4|0.908158397;Chd3|1.143622722;Wdr74|1.146459227;Srsf5|1.133635636;Arl8b|0.898220641;Krt5|1.132764596;Dcps|1.141900937;Fkbp1a|1.172413793;Ppp4r2|1.120328651;Mad1l1|1.112490098;Plin2|0.903187441;Actr1b|1.20446404;Krt10|1.150806452;Krt75|1.117522499;Yes1|0.881467545;Prkar2b|1.129358531;Pml|1.109148431;Mrpl4|0.89597156…	77	11123	210	57540	http://www.ebi.ac.uk/QuickGO/GTerm?id=GO:0043232
3	3	non-membrane-bounded organelle	GO:0043228	3.28e-09	5.07e-08	Lmnb1|0.907486886;Hist1h4a|0.904739224;Tpt1|0.902259215;Hist2h2ac|1.10832894;Atp2b4|0.908158397;Chd3|1.143622722;Wdr74|1.146459227;Srsf5|1.133635636;Arl8b|0.898220641;Krt5|1.132764596;Dcps|1.141900937;Fkbp1a|1.172413793;Ppp4r2|1.120328651;Mad1l1|1.112490098;Plin2|0.903187441;Actr1b|1.20446404;Krt10|1.150806452;Krt75|1.117522499;Yes1|0.881467545;Prkar2b|1.129358531;Pml|1.109148431;Mrpl4|0.89597156…	77	11123	210	57540	http://www.ebi.ac.uk/QuickGO/GTerm?id=GO:0043228
4	4	vesicle	GO:0031982	3.51e-09	5.26e-08	Col1a1|0.870673527;Hist1h4a|0.904739224;Ugdh|0.855717931;Tagln2|1.122313611;Tpt1|0.902259215;Prdx4|1.156603774;Hist2h2ac|1.10832894;Serpine1|0.895946907;Cs|0.504985889;Arl8b|0.898220641;Krt5|1.132764596;Hspe1|0.89549763;Serpinb1a|0.90023753;Gsr|1.163061114;Fkbp1a|1.172413793;Idh1|0.899097816;Actr1b|1.20446404;Itgav|0.907486886;Krt10|1.150806452;Krt75|1.117522499;Yes1|0.881467545;Prkar2b|1.1293585…	66	8813	210	57540	http://www.ebi.ac.uk/QuickGO/GTerm?id=GO:0031982
4	4	organelle inner membrane	GO:0019866	3.71e-09	5.41e-08	Lmnb1|0.907486886;Ndufv1|0.894624674;Lbr|0.892147588;Prkar2b|1.129358531;Ndufs3|0.881260287;Ndufa9|0.908852303;Rhot2|0.89549763;Ndufb5|0.895073425;Ndufa13|0.900926586;Cox4i1|0.890122873;Sfxn2|1.120890774;Ndufa2|0.871986894;Fpgs|0.874443664;Ndufb8|0.795913785;Uqcrb|0.856778087;Maip1|0.878169014;Exog|1.239014833;Ndufs7|0.904761905;Sdhc|1.183679039;Ndufb3|0.81799591;Apoo|1.106080548	21	1192	210	57540	http://www.ebi.ac.uk/QuickGO/GTerm?id=GO:0019866
3	3	protein complex	GO:0043234	4.77e-09	6.60e-08	Col1a1|0.870673527;Lmnb1|0.907486886;Hist1h4a|0.904739224;Tpt1|0.902259215;Cul1|1.101654846;Ndufv1|0.894624674;Hist2h2ac|1.10832894;Chd3|1.143622722;Lbr|0.892147588;Krt5|1.132764596;Fkbp1a|1.172413793;Ppp4r2|1.120328651;Mad1l1|1.112490098;Actr1b|1.20446404;Itgav|0.907486886;Krt10|1.150806452;Krt75|1.117522499;Yes1|0.881467545;Prkar2b|1.129358531;Ndufs3|0.881260287;Hmga2|1.200220022;Prkacb|1.41254…	85	12993	210	57540	http://www.ebi.ac.uk/QuickGO/GTerm?id=GO:0043234
3	3	respiratory chain	GO:0070469	4.80e-09	6.60e-08	Ndufv1|0.894624674;Ndufs3|0.881260287;Ndufa9|0.908852303;Ndufb5|0.895073425;Ndufa13|0.900926586;Cox4i1|0.890122873;Ndufa2|0.871986894;Ndufb8|0.795913785;Uqcrb|0.856778087;Ndufs7|0.904761905;Sdhc|1.183679039;Ndufb3|0.81799591	12	334	210	57540	http://www.ebi.ac.uk/QuickGO/GTerm?id=GO:0070469
2	2	extracellular region	GO:0005576	5.77e-09	7.73e-08	Col1a1|0.870673527;Hist1h4a|0.904739224;Ugdh|0.855717931;Tagln2|1.122313611;Tpt1|0.902259215;Prdx4|1.156603774;Hist2h2ac|1.10832894;Serpine1|0.895946907;Cs|0.504985889;Arl8b|0.898220641;Krt5|1.132764596;Hspe1|0.89549763;Serpinb1a|0.90023753;Gsr|1.163061114;Fkbp1a|1.172413793;Idh1|0.899097816;Actr1b|1.20446404;Itgav|0.907486886;Krt10|1.150806452;Krt75|1.117522499;Yes1|0.881467545;Prkar2b|1.1293585…	72	10181	210	57540	http://www.ebi.ac.uk/QuickGO/GTerm?id=GO:0005576
3	3	oxidoreductase complex	GO:1990204	9.16e-09	1.19e-07	Ndufv1|0.894624674;Ndufs3|0.881260287;Ndufa9|0.908852303;Ndufb5|0.895073425;Ndufa13|0.900926586;Ndufa2|0.871986894;Ndufb8|0.795913785;Uqcrb|0.856778087;Ndufs7|0.904761905;Sdhc|1.183679039;Ndufb3|0.81799591	11	282	210	57540	http://www.ebi.ac.uk/QuickGO/GTerm?id=GO:1990204
5	5	mitochondrial inner membrane	GO:0005743	1.32e-08	1.67e-07	Ndufv1|0.894624674;Prkar2b|1.129358531;Ndufs3|0.881260287;Ndufa9|0.908852303;Rhot2|0.89549763;Ndufb5|0.895073425;Ndufa13|0.900926586;Cox4i1|0.890122873;Sfxn2|1.120890774;Ndufa2|0.871986894;Fpgs|0.874443664;Ndufb8|0.795913785;Uqcrb|0.856778087;Maip1|0.878169014;Exog|1.239014833;Ndufs7|0.904761905;Sdhc|1.183679039;Ndufb3|0.81799591;Apoo|1.106080548	19	1046	210	57540	http://www.ebi.ac.uk/QuickGO/GTerm?id=GO:0005743
2	2	cell part	GO:0044464	1.11e-07	1.37e-06	Col1a1|0.870673527;Lmnb1|0.907486886;Hist1h4a|0.904739224;Ugdh|0.855717931;Abcb1b|0.883239171;Arf2|0.850798057;Tpt1|0.902259215;Cul1|1.101654846;Tagln|1.161577952;Prdx4|1.156603774;Ndufv1|0.894624674;Tk1|1.114723764;Hist2h2ac|1.10832894;Cs|0.504985889;Impad1|0.853370396;Hmgcs1|0.88791883;Nln|0.901830283;Ccdc47|0.897983393;Atp2b4|0.908158397;Chd3|1.143622722;Wdr74|1.146459227;Srsf5|1.133635636;Lbr…	198	47094	210	57540	http://www.ebi.ac.uk/QuickGO/GTerm?id=GO:0044464
3	3	envelope	GO:0031975	1.22e-07	1.47e-06	Lmnb1|0.907486886;Ndufv1|0.894624674;Nln|0.901830283;Lbr|0.892147588;Mad1l1|1.112490098;Prkar2b|1.129358531;Pml|1.109148431;Ndufs3|0.881260287;Ndufa9|0.908852303;Dag1|0.890359168;Rhot2|0.89549763;Ndufb5|0.895073425;Ndufa13|0.900926586;Cox4i1|0.890122873;RASA1|1.151425498;Mad2l1|1.15544181;Sfxn2|1.120890774;Ndufa2|0.871986894;Fpgs|0.874443664;Sumo1|1.131894484;Ndufb8|0.795913785;Uqcrb|0.856778087;…	29	2628	210	57540	http://www.ebi.ac.uk/QuickGO/GTerm?id=GO:0031975
2	2	supramolecular fiber	GO:0099512	1.43e-07	1.68e-06	Lmnb1|0.907486886;Atp2b4|0.908158397;Krt5|1.132764596;Fkbp1a|1.172413793;Krt10|1.150806452;Krt75|1.117522499;Yes1|0.881467545;Dag1|0.890359168;Krt79|1.245579568;Krt17|1.125431836;Krt13|1.204188482;Cdk5|1.113606341;Krt42|1.206563707;Kptn|1.27014756;Bcas3|1.20143093;Krt2|1.27761959;Kntc1|1.157227616;Tmod2|0.647107268;Krt1|1.126494818;Rassf1|1.160994057;Akap13|0.909069212;Kif3a|1.110261145	22	1614	210	57540	http://www.ebi.ac.uk/QuickGO/GTerm?id=GO:0099512
7	6,7	intermediate filament cytoskeleton	GO:0045111	1.58e-07	1.82e-06	Lmnb1|0.907486886;Chd3|1.143622722;Krt5|1.132764596;Krt10|1.150806452;Krt75|1.117522499;Krt79|1.245579568;Krt17|1.125431836;Krt13|1.204188482;Psmd10|0.868955851;Krt42|1.206563707;Bcas3|1.20143093;Krt2|1.27761959;Krt1|1.126494818	13	553	210	57540	http://www.ebi.ac.uk/QuickGO/GTerm?id=GO:0045111
6	5,6	mitochondrion	GO:0005739	1.81e-07	2.04e-06	Abcb1b|0.883239171;Prdx4|1.156603774;Ndufv1|0.894624674;Cs|0.504985889;Nln|0.901830283;Krt5|1.132764596;Dcps|1.141900937;Hspe1|0.89549763;Gsr|1.163061114;Idh1|0.899097816;Prkar2b|1.129358531;Ndufs3|0.881260287;Mrpl4|0.895971564;Ndufa9|0.908852303;Trmt1|0.885458402;Rhot2|0.89549763;Tcirg1|0.881232361;Ndufb5|0.895073425;Mrps25|1.131361577;Ndufa13|0.900926586;Cox4i1|0.890122873;Sfxn2|1.120890774;Ndu…	40	4553	210	57540	http://www.ebi.ac.uk/QuickGO/GTerm?id=GO:0005739
6	5,6	nuclear lumen	GO:0031981	2.35e-07	2.54e-06	Lmnb1|0.907486886;Hist1h4a|0.904739224;Ugdh|0.855717931;Tpt1|0.902259215;Cul1|1.101654846;Hist2h2ac|1.10832894;Impad1|0.853370396;Hmgcs1|0.88791883;Chd3|1.143622722;Wdr74|1.146459227;Srsf5|1.133635636;Lbr|0.892147588;Dcps|1.141900937;Ppp4r2|1.120328651;Pml|1.109148431;Ndufs3|0.881260287;Hmga2|1.200220022;Lnp|0.907725322;Cd2bp2|1.103575184;Tia1|0.815705856;Wapl|1.134774486;Bod1l|0.887446909;Rbpms|…	66	9810	210	57540	http://www.ebi.ac.uk/QuickGO/GTerm?id=GO:0031981
2	2	cell	GO:0005623	2.36e-07	2.54e-06	Col1a1|0.870673527;Lmnb1|0.907486886;Hist1h4a|0.904739224;Ugdh|0.855717931;Abcb1b|0.883239171;Arf2|0.850798057;Tpt1|0.902259215;Cul1|1.101654846;Tagln|1.161577952;Prdx4|1.156603774;Ndufv1|0.894624674;Tk1|1.114723764;Hist2h2ac|1.10832894;Cs|0.504985889;Impad1|0.853370396;Hmgcs1|0.88791883;Nln|0.901830283;Ccdc47|0.897983393;Atp2b4|0.908158397;Chd3|1.143622722;Wdr74|1.146459227;Srsf5|1.133635636;Lbr…	198	47340	210	57540	http://www.ebi.ac.uk/QuickGO/GTerm?id=GO:0005623
6	5,6	mitochondrial envelope	GO:0005740	2.47e-07	2.60e-06	Ndufv1|0.894624674;Nln|0.901830283;Prkar2b|1.129358531;Ndufs3|0.881260287;Ndufa9|0.908852303;Rhot2|0.89549763;Ndufb5|0.895073425;Ndufa13|0.900926586;Cox4i1|0.890122873;Sfxn2|1.120890774;Ndufa2|0.871986894;Fpgs|0.874443664;Ndufb8|0.795913785;Uqcrb|0.856778087;Suox|1.333722287;Maip1|0.878169014;Exog|1.239014833;Ndufs7|0.904761905;Sdhc|1.183679039;Ndufb3|0.81799591;Apoo|1.106080548	21	1529	210	57540	http://www.ebi.ac.uk/QuickGO/GTerm?id=GO:0005740
5	4,5	organelle envelope	GO:0031967	4.00e-07	4.13e-06	Lmnb1|0.907486886;Ndufv1|0.894624674;Nln|0.901830283;Lbr|0.892147588;Mad1l1|1.112490098;Prkar2b|1.129358531;Pml|1.109148431;Ndufs3|0.881260287;Ndufa9|0.908852303;Rhot2|0.89549763;Ndufb5|0.895073425;Ndufa13|0.900926586;Cox4i1|0.890122873;RASA1|1.151425498;Mad2l1|1.15544181;Sfxn2|1.120890774;Ndufa2|0.871986894;Fpgs|0.874443664;Sumo1|1.131894484;Ndufb8|0.795913785;Uqcrb|0.856778087;Suox|1.333722287;…	28	2623	210	57540	http://www.ebi.ac.uk/QuickGO/GTerm?id=GO:0031967
6	5,6	nucleus	GO:0005634	4.41e-07	4.45e-06	Lmnb1|0.907486886;Hist1h4a|0.904739224;Ugdh|0.855717931;Tpt1|0.902259215;Cul1|1.101654846;Prdx4|1.156603774;Hist2h2ac|1.10832894;Cs|0.504985889;Impad1|0.853370396;Hmgcs1|0.88791883;Chd3|1.143622722;Wdr74|1.146459227;Srsf5|1.133635636;Lbr|0.892147588;Krt5|1.132764596;Dcps|1.141900937;Ppp4r2|1.120328651;Mad1l1|1.112490098;Plin2|0.903187441;Krt10|1.150806452;Tsc22d2|1.11584237;Pml|1.109148431;Ndufs3…	103	18681	210	57540	http://www.ebi.ac.uk/QuickGO/GTerm?id=GO:0005634
7	3,5,6,7	polymeric cytoskeletal fiber	GO:0099513	6.60e-07	6.54e-06	Lmnb1|0.907486886;Krt5|1.132764596;Krt10|1.150806452;Krt75|1.117522499;Yes1|0.881467545;Krt79|1.245579568;Krt17|1.125431836;Krt13|1.204188482;Cdk5|1.113606341;Krt42|1.206563707;Kptn|1.27014756;Bcas3|1.20143093;Krt2|1.27761959;Kntc1|1.157227616;Krt1|1.126494818;Rassf1|1.160994057;Akap13|0.909069212;Kif3a|1.110261145	18	1218	210	57540	http://www.ebi.ac.uk/QuickGO/GTerm?id=GO:0099513
8	4,6,7,8	intermediate filament	GO:0005882	6.76e-07	6.56e-06	Lmnb1|0.907486886;Krt5|1.132764596;Krt10|1.150806452;Krt75|1.117522499;Krt79|1.245579568;Krt17|1.125431836;Krt13|1.204188482;Krt42|1.206563707;Krt2|1.27761959;Krt1|1.126494818	10	345	210	57540	http://www.ebi.ac.uk/QuickGO/GTerm?id=GO:0005882
5	4,5	nuclear part	GO:0044428	1.21e-06	1.15e-05	Lmnb1|0.907486886;Hist1h4a|0.904739224;Ugdh|0.855717931;Tpt1|0.902259215;Cul1|1.101654846;Hist2h2ac|1.10832894;Impad1|0.853370396;Hmgcs1|0.88791883;Chd3|1.143622722;Wdr74|1.146459227;Srsf5|1.133635636;Lbr|0.892147588;Dcps|1.141900937;Ppp4r2|1.120328651;Mad1l1|1.112490098;Pml|1.109148431;Ndufs3|0.881260287;Hmga2|1.200220022;Lnp|0.907725322;Cd2bp2|1.103575184;Tia1|0.815705856;Wapl|1.134774486;Bod1l…	70	11149	210	57540	http://www.ebi.ac.uk/QuickGO/GTerm?id=GO:0044428
7	4,6,7	mitochondrial membrane	GO:0031966	1.76e-06	1.64e-05	Ndufv1|0.894624674;Prkar2b|1.129358531;Ndufs3|0.881260287;Ndufa9|0.908852303;Rhot2|0.89549763;Ndufb5|0.895073425;Ndufa13|0.900926586;Cox4i1|0.890122873;Sfxn2|1.120890774;Ndufa2|0.871986894;Fpgs|0.874443664;Ndufb8|0.795913785;Uqcrb|0.856778087;Maip1|0.878169014;Exog|1.239014833;Ndufs7|0.904761905;Sdhc|1.183679039;Ndufb3|0.81799591;Apoo|1.106080548	19	1443	210	57540	http://www.ebi.ac.uk/QuickGO/GTerm?id=GO:0031966
7	4,5,6,7	cytoskeletal part	GO:0044430	2.00e-06	1.84e-05	Lmnb1|0.907486886;Tpt1|0.902259215;Chd3|1.143622722;Arl8b|0.898220641;Krt5|1.132764596;Ppp4r2|1.120328651;Mad1l1|1.112490098;Actr1b|1.20446404;Krt10|1.150806452;Krt75|1.117522499;Yes1|0.881467545;Prkar2b|1.129358531;Prkacb|1.412545235;Myo9b|1.243129557;Krt79|1.245579568;Krt17|1.125431836;Krt13|1.204188482;Mad2l1|1.15544181;Cdk5|1.113606341;Cyld|1.103049422;Krt42|1.206563707;Kptn|1.27014756;Bcas3|…	36	4256	210	57540	http://www.ebi.ac.uk/QuickGO/GTerm?id=GO:0044430
9	5,7,8,9	keratin filament	GO:0045095	2.27e-06	2.04e-05	Krt5|1.132764596;Krt10|1.150806452;Krt75|1.117522499;Krt79|1.245579568;Krt13|1.204188482;Krt2|1.27761959;Krt1|1.126494818	7	160	210	57540	http://www.ebi.ac.uk/QuickGO/GTerm?id=GO:0045095
6	5,6	cytoskeleton	GO:0005856	3.07e-06	2.72e-05	Lmnb1|0.907486886;Tpt1|0.902259215;Chd3|1.143622722;Arl8b|0.898220641;Krt5|1.132764596;Ppp4r2|1.120328651;Mad1l1|1.112490098;Actr1b|1.20446404;Krt10|1.150806452;Krt75|1.117522499;Yes1|0.881467545;Prkar2b|1.129358531;Prkacb|1.412545235;Wapl|1.134774486;Myo9b|1.243129557;Dag1|0.890359168;Krt79|1.245579568;Krt17|1.125431836;Krt13|1.204188482;Mad2l1|1.15544181;Psmd10|0.868955851;Cdk5|1.113606341;Tax1…	43	5677	210	57540	http://www.ebi.ac.uk/QuickGO/GTerm?id=GO:0005856
6	5,6	nucleoplasm	GO:0005654	1.60e-05	1.39e-04	Lmnb1|0.907486886;Hist1h4a|0.904739224;Ugdh|0.855717931;Tpt1|0.902259215;Cul1|1.101654846;Impad1|0.853370396;Hmgcs1|0.88791883;Chd3|1.143622722;Srsf5|1.133635636;Dcps|1.141900937;Ppp4r2|1.120328651;Pml|1.109148431;Ndufs3|0.881260287;Hmga2|1.200220022;Lnp|0.907725322;Cd2bp2|1.103575184;Tia1|0.815705856;Wapl|1.134774486;Bod1l|0.887446909;Rbpms|1.111668427;Dag1|0.890359168;Gsdmdc1|1.137590168;Ndufb5…	51	7736	210	57540	http://www.ebi.ac.uk/QuickGO/GTerm?id=GO:0005654
9	5,8,9	condensed chromosome kinetochore	GO:0000777	2.44e-05	2.09e-04	Mad1l1|1.112490098;Mad2l1|1.15544181;Fbxo28|1.261521063;Bub1b|0.901140684;Kntc1|1.157227616;Hjurp|1.119205298	6	155	210	57540	http://www.ebi.ac.uk/QuickGO/GTerm?id=GO:0000777
4	4	catalytic complex	GO:1902494	3.24e-05	2.72e-04	Cul1|1.101654846;Ndufv1|0.894624674;Chd3|1.143622722;Ppp4r2|1.120328651;Prkar2b|1.129358531;Ndufs3|0.881260287;Prkacb|1.412545235;Ndufa9|0.908852303;Ndufb5|0.895073425;Ndufa13|0.900926586;Chd6|1.10581732;Ndufa2|0.871986894;Naa20|1.141327623;0610010K14Rik|1.15397039;Sumo1|1.131894484;Ndufb8|0.795913785;Cdc23|0.888338055;Ppp2r5c|1.114164905;Uqcrb|0.856778087;Wdr82|1.122546419;Magt1|0.889466226;Med3…	27	3134	210	57540	http://www.ebi.ac.uk/QuickGO/GTerm?id=GO:1902494
6	5,6	chromosomal region	GO:0098687	4.56e-05	3.76e-04	Hist1h4a|0.904739224;Mad1l1|1.112490098;Pml|1.109148431;Mad2l1|1.15544181;Ppp2r5c|1.114164905;Fbxo28|1.261521063;Dscc1|1.122015915;Wdr82|1.122546419;Bub1b|0.901140684;Kntc1|1.157227616;Hjurp|1.119205298	11	678	210	57540	http://www.ebi.ac.uk/QuickGO/GTerm?id=GO:0098687
3	3	organelle membrane	GO:0031090	7.13e-05	5.79e-04	Lmnb1|0.907486886;Abcb1b|0.883239171;Ndufv1|0.894624674;Lbr|0.892147588;Arl8b|0.898220641;Fkbp1a|1.172413793;Prkar2b|1.129358531;Pml|1.109148431;Ndufs3|0.881260287;Lnp|0.907725322;Ndufa9|0.908852303;Rhot2|0.89549763;Lrrc8c|1.128525812;Tcirg1|0.881232361;Ndufb5|0.895073425;Ndufa13|0.900926586;Cox4i1|0.890122873;RASA1|1.151425498;Sfxn2|1.120890774;Wdr45b|0.850335415;Ndufa2|0.871986894;Fpgs|0.874443…	40	5836	210	57540	http://www.ebi.ac.uk/QuickGO/GTerm?id=GO:0031090
8	7,8	condensed chromosome, centromeric region	GO:0000779	1.15e-04	9.20e-04	Mad1l1|1.112490098;Mad2l1|1.15544181;Fbxo28|1.261521063;Bub1b|0.901140684;Kntc1|1.157227616;Hjurp|1.119205298	6	205	210	57540	http://www.ebi.ac.uk/QuickGO/GTerm?id=GO:0000779
7	6,7	chromosome, centromeric region	GO:0000775	2.38e-04	1.87e-03	Mad1l1|1.112490098;Mad2l1|1.15544181;Ppp2r5c|1.114164905;Fbxo28|1.261521063;Dscc1|1.122015915;Bub1b|0.901140684;Kntc1|1.157227616;Hjurp|1.119205298	8	441	210	57540	http://www.ebi.ac.uk/QuickGO/GTerm?id=GO:0000775
6	4,5,6	endoplasmic reticulum	GO:0005783	5.23e-04	4.05e-03	Col1a1|0.870673527;Prdx4|1.156603774;Ccdc47|0.897983393;Lbr|0.892147588;Fkbp1a|1.172413793;Pml|1.109148431;Lnp|0.907725322;Piezo1|0.907032181;Lrrc8c|1.128525812;Sdf2|1.135308247;Ndufb8|0.795913785;Rtn3|0.905669366;Reep6|1.334695069;Tor1aip2|1.125398512;Pofut1|1.103312303;Spcs2|1.13587827;Ccl2|0.873331772;Fndc3b|1.181942171;Vcpip1|1.151963421;Magt1|0.889466226;Slc39a7|0.867413632;Fgb|1.186663023;A…	26	3524	210	57540	http://www.ebi.ac.uk/QuickGO/GTerm?id=GO:0005783
5	4,5	chromosomal part	GO:0044427	5.56e-04	4.24e-03	Hist1h4a|0.904739224;Hist2h2ac|1.10832894;Mad1l1|1.112490098;Pml|1.109148431;Hmga2|1.200220022;Wapl|1.134774486;Mad2l1|1.15544181;Hist2h2ab|1.185519126;Sumo1|1.131894484;Orc6|1.155483697;Ppp2r5c|1.114164905;Bcas3|1.20143093;Fbxo28|1.261521063;Dscc1|1.122015915;Wdr82|1.122546419;Bub1b|0.901140684;Kntc1|1.157227616;Sfr1|1.190580504;Hjurp|1.119205298	19	2222	210	57540	http://www.ebi.ac.uk/QuickGO/GTerm?id=GO:0044427
4	3,4	membrane protein complex	GO:0098796	7.22e-04	5.41e-03	Ndufv1|0.894624674;Fkbp1a|1.172413793;Mad1l1|1.112490098;Itgav|0.907486886;Ndufs3|0.881260287;Ndufa9|0.908852303;Dag1|0.890359168;Lrrc8c|1.128525812;Tcirg1|0.881232361;Ndufb5|0.895073425;Ndufa13|0.900926586;Cox4i1|0.890122873;Mad2l1|1.15544181;Ndufa2|0.871986894;Sumo1|1.131894484;Ndufb8|0.795913785;Uqcrb|0.856778087;Spcs2|1.13587827;Magt1|0.889466226;Ndufs7|0.904761905;Sdhc|1.183679039;Ndufb3|0.8…	25	3405	210	57540	http://www.ebi.ac.uk/QuickGO/GTerm?id=GO:0098796
6	5,6	chromosome	GO:0005694	9.41e-04	6.95e-03	Hist1h4a|0.904739224;Hist2h2ac|1.10832894;Mad1l1|1.112490098;Pml|1.109148431;Hmga2|1.200220022;Wapl|1.134774486;Bod1l|0.887446909;Mad2l1|1.15544181;Hist2h2ab|1.185519126;Sumo1|1.131894484;Orc6|1.155483697;Ppp2r5c|1.114164905;Bcas3|1.20143093;Fbxo28|1.261521063;Dscc1|1.122015915;Wdr82|1.122546419;Bub1b|0.901140684;Kntc1|1.157227616;Sfr1|1.190580504;Hjurp|1.119205298	20	2508	210	57540	http://www.ebi.ac.uk/QuickGO/GTerm?id=GO:0005694
6	5,6	mitochondrial matrix	GO:0005759	9.87e-04	7.19e-03	Cs|0.504985889;Hspe1|0.89549763;Mrpl4|0.895971564;Mrps25|1.131361577;Fpgs|0.874443664;Maip1|0.878169014;Lactb2|1.289270386;Nfs1|1.384798808	8	548	210	57540	http://www.ebi.ac.uk/QuickGO/GTerm?id=GO:0005759
4	4	kinetochore	GO:0000776	1.05e-03	7.52e-03	Mad1l1|1.112490098;Mad2l1|1.15544181;Fbxo28|1.261521063;Bub1b|0.901140684;Kntc1|1.157227616;Hjurp|1.119205298	6	311	210	57540	http://www.ebi.ac.uk/QuickGO/GTerm?id=GO:0000776
4	4	ciliary base	GO:0097546	1.28e-03	9.02e-03	Prkar2b|1.129358531;Prkacb|1.412545235;Tulp3|1.102496715	3	58	210	57540	http://www.ebi.ac.uk/QuickGO/GTerm?id=GO:0097546
6	5,6	endoplasmic reticulum subcompartment	GO:0098827	1.56e-03	1.09e-02	Lbr|0.892147588;Fkbp1a|1.172413793;Pml|1.109148431;Lnp|0.907725322;Lrrc8c|1.128525812;Sdf2|1.135308247;Rtn3|0.905669366;Reep6|1.334695069;Spcs2|1.13587827;Slc39a7|0.867413632;Apoo|1.106080548;Kdelr3|0.870469956;Dgat1|0.808318264	13	1356	210	57540	http://www.ebi.ac.uk/QuickGO/GTerm?id=GO:0098827
6	5,6	nuclear stress granule	GO:0097165	1.74e-03	1.20e-02	Tia1|0.815705856;Sumo1|1.131894484	2	17	210	57540	http://www.ebi.ac.uk/QuickGO/GTerm?id=GO:0097165
7	6,7	condensed chromosome	GO:0000793	1.81e-03	1.23e-02	Mad1l1|1.112490098;Wapl|1.134774486;Mad2l1|1.15544181;Fbxo28|1.261521063;Bub1b|0.901140684;Kntc1|1.157227616;Hjurp|1.119205298	7	470	210	57540	http://www.ebi.ac.uk/QuickGO/GTerm?id=GO:0000793
3	3	endomembrane system	GO:0012505	2.14e-03	1.43e-02	Col1a1|0.870673527;Lmnb1|0.907486886;Abcb1b|0.883239171;Arf2|0.850798057;Tpt1|0.902259215;Prdx4|1.156603774;Impad1|0.853370396;Ccdc47|0.897983393;Lbr|0.892147588;Arl8b|0.898220641;Fkbp1a|1.172413793;Mad1l1|1.112490098;Yes1|0.881467545;Pml|1.109148431;Lnp|0.907725322;Piezo1|0.907032181;Lrrc8c|1.128525812;RASA1|1.151425498;Sdf2|1.135308247;Mad2l1|1.15544181;Sumo1|1.131894484;Ndufb8|0.795913785;Ppp2…	49	8976	210	57540	http://www.ebi.ac.uk/QuickGO/GTerm?id=GO:0012505
4	3,4	endoplasmic reticulum membrane	GO:0005789	2.56e-03	1.69e-02	Lbr|0.892147588;Fkbp1a|1.172413793;Pml|1.109148431;Lnp|0.907725322;Lrrc8c|1.128525812;Sdf2|1.135308247;Rtn3|0.905669366;Reep6|1.334695069;Spcs2|1.13587827;Magt1|0.889466226;Slc39a7|0.867413632;Apoo|1.106080548;Kdelr3|0.870469956;Dgat1|0.808318264	14	1611	210	57540	http://www.ebi.ac.uk/QuickGO/GTerm?id=GO:0005789
5	4,5	organelle subcompartment	GO:0031984	3.22e-03	2.10e-02	Abcb1b|0.883239171;Lbr|0.892147588;Fkbp1a|1.172413793;Pml|1.109148431;Lnp|0.907725322;Lrrc8c|1.128525812;Sdf2|1.135308247;Rtn3|0.905669366;Reep6|1.334695069;Spcs2|1.13587827;Vcpip1|1.151963421;Asap2|1.166576381;Slc39a7|0.867413632;Apoo|1.106080548;Ncs1|1.125398512;Optn|1.248805173;Kdelr3|0.870469956;Dgat1|0.808318264;Pacsin3|1.226551628	19	2592	210	57540	http://www.ebi.ac.uk/QuickGO/GTerm?id=GO:0031984
3	3	nuclear outer membrane-endoplasmic reticulum membrane network	GO:0042175	3.39e-03	2.18e-02	Lbr|0.892147588;Fkbp1a|1.172413793;Pml|1.109148431;Lnp|0.907725322;Lrrc8c|1.128525812;Sdf2|1.135308247;Rtn3|0.905669366;Reep6|1.334695069;Spcs2|1.13587827;Magt1|0.889466226;Slc39a7|0.867413632;Apoo|1.106080548;Kdelr3|0.870469956;Dgat1|0.808318264	14	1663	210	57540	http://www.ebi.ac.uk/QuickGO/GTerm?id=GO:0042175
4	4	cornified envelope	GO:0001533	3.67e-03	2.30e-02	Krt10|1.150806452;Krt2|1.27761959;Krt1|1.126494818	3	84	210	57540	http://www.ebi.ac.uk/QuickGO/GTerm?id=GO:0001533
4	3,4	blood microparticle	GO:0072562	3.68e-03	2.30e-02	Serpinc1|0.867849638;Hba-a2|0.795332136;Krt1|1.126494818;Fgb|1.186663023;Sdcbp|1.215789474;Ahsg|0.844593037	6	400	210	57540	http://www.ebi.ac.uk/QuickGO/GTerm?id=GO:0072562
7	6,7	fibrillar center	GO:0001650	3.84e-03	2.36e-02	Cd2bp2|1.103575184;Tax1bp3|0.883682599;Sumo1|1.131894484;Kdm5d|1.164502165	4	173	210	57540	http://www.ebi.ac.uk/QuickGO/GTerm?id=GO:0001650
7	6,7	actin cytoskeleton	GO:0015629	3.86e-03	2.36e-02	Mad1l1|1.112490098;Actr1b|1.20446404;Yes1|0.881467545;Myo9b|1.243129557;Tax1bp3|0.883682599;Kptn|1.27014756;Ddr2|1.152542373;Sh3pxd2a|0.881467545;Cdc42ep1|1.110817942;Kntc1|1.157227616;Tmod2|0.647107268;Akap13|0.909069212;Crocc|0.8735363	13	1508	210	57540	http://www.ebi.ac.uk/QuickGO/GTerm?id=GO:0015629
4	3,4	cAMP-dependent protein kinase complex	GO:0005952	4.07e-03	2.45e-02	Prkar2b|1.129358531;Prkacb|1.412545235	2	26	210	57540	http://www.ebi.ac.uk/QuickGO/GTerm?id=GO:0005952
9	7,8,9	nuclear speck	GO:0016607	4.33e-03	2.58e-02	Srsf5|1.133635636;Cd2bp2|1.103575184;Grcc10|1.647584381;Nsrp1|1.215729715;Sumo1|1.131894484;Pum1|0.770353982;Alkbh5|1.187260798;Rsrc1|0.879699248	8	697	210	57540	http://www.ebi.ac.uk/QuickGO/GTerm?id=GO:0016607
3	3	extracellular space	GO:0005615	5.34e-03	3.15e-02	Col1a1|0.870673527;Tpt1|0.902259215;Prdx4|1.156603774;Serpine1|0.895946907;Serpinb1a|0.90023753;Krt10|1.150806452;Serpinb2|0.908180301;Mydgf|1.117818374;Dag1|0.890359168;Gsdmdc1|1.137590168;Serpinc1|0.867849638;Krt2|1.27761959;Fstl1|0.892831796;Hba-a2|0.795332136;Zfc3h1|1.258328628;Ccl2|0.873331772;Pcolce|1.145654506;Krt1|1.126494818;Col4a2|1.110524927;Fgb|1.186663023;Sdcbp|1.215789474;Try5|0.879…	23	3536	210	57540	http://www.ebi.ac.uk/QuickGO/GTerm?id=GO:0005615
6	4,5,6	ryanodine receptor complex	GO:1990425	7.29e-03	4.24e-02	Fkbp1a|1.172413793	1	2	210	57540	http://www.ebi.ac.uk/QuickGO/GTerm?id=GO:1990425
3	3	extracellular matrix	GO:0031012	7.72e-03	4.44e-02	Col1a1|0.870673527;Hist1h4a|0.904739224;Serpine1|0.895946907;Fkbp1a|1.172413793;Dag1|0.890359168;Pcolce|1.145654506;Krt1|1.126494818;Col4a2|1.110524927;Ahsg|0.844593037;Frem1|1.106635071	10	1103	210	57540	http://www.ebi.ac.uk/QuickGO/GTerm?id=GO:0031012
8	5,6,7,8	microtubule organizing center	GO:0005815	7.86e-03	4.47e-02	Chd3|1.143622722;Ppp4r2|1.120328651;Mad1l1|1.112490098;Actr1b|1.20446404;Yes1|0.881467545;Prkar2b|1.129358531;Prkacb|1.412545235;Cyld|1.103049422;Rilpl1|1.154861298;Rassf1|1.160994057;Cfap157|0.898884405;Lats1|0.874853527;Crocc|0.8735363;Kif3a|1.110261145	14	1835	210	57540	http://www.ebi.ac.uk/QuickGO/GTerm?id=GO:0005815
5	4,5	endoplasmic reticulum part	GO:0044432	9.63e-03	5.42e-02	Lbr|0.892147588;Fkbp1a|1.172413793;Pml|1.109148431;Lnp|0.907725322;Lrrc8c|1.128525812;Sdf2|1.135308247;Rtn3|0.905669366;Reep6|1.334695069;Spcs2|1.13587827;Magt1|0.889466226;Slc39a7|0.867413632;Apoo|1.106080548;Kdelr3|0.870469956;Dgat1|0.808318264	14	1881	210	57540	http://www.ebi.ac.uk/QuickGO/GTerm?id=GO:0044432
8	5,6,7,8	spindle	GO:0005819	1.02e-02	5.62e-02	Arl8b|0.898220641;Mad1l1|1.112490098;Mad2l1|1.15544181;Cyld|1.103049422;Kntc1|1.157227616;Rassf1|1.160994057;Lats1|0.874853527;Kif3a|1.110261145	8	809	210	57540	http://www.ebi.ac.uk/QuickGO/GTerm?id=GO:0005819
6	5,6	nuclear periphery	GO:0034399	1.02e-02	5.62e-02	Lmnb1|0.907486886;Lbr|0.892147588;Pml|1.109148431;Dag1|0.890359168;Srrm1|0.90023753	5	356	210	57540	http://www.ebi.ac.uk/QuickGO/GTerm?id=GO:0034399
7	5,6,7	nuclear lamina	GO:0005652	1.08e-02	5.81e-02	Lmnb1|0.907486886;Lbr|0.892147588	2	43	210	57540	http://www.ebi.ac.uk/QuickGO/GTerm?id=GO:0005652
4	4	postsynaptic actin cytoskeleton	GO:0098871	1.09e-02	5.81e-02	Kptn|1.27014756	1	3	210	57540	http://www.ebi.ac.uk/QuickGO/GTerm?id=GO:0098871
7	3,6,7	postsynaptic cytoskeleton	GO:0099571	1.09e-02	5.81e-02	Kptn|1.27014756	1	3	210	57540	http://www.ebi.ac.uk/QuickGO/GTerm?id=GO:0099571
9	5,6,7,8,9	spindle pole	GO:0000922	1.13e-02	5.94e-02	Mad1l1|1.112490098;Mad2l1|1.15544181;Kntc1|1.157227616;Rassf1|1.160994057;Lats1|0.874853527	5	365	210	57540	http://www.ebi.ac.uk/QuickGO/GTerm?id=GO:0000922
6	5,6	chromatin	GO:0000785	1.15e-02	6.00e-02	Hist1h4a|0.904739224;Hist2h2ac|1.10832894;Pml|1.109148431;Hmga2|1.200220022;Wapl|1.134774486;Hist2h2ab|1.185519126;Sumo1|1.131894484;Bcas3|1.20143093;Dscc1|1.122015915;Wdr82|1.122546419;Sfr1|1.190580504	11	1354	210	57540	http://www.ebi.ac.uk/QuickGO/GTerm?id=GO:0000785
7	6,7	microtubule cytoskeleton	GO:0015630	1.19e-02	6.16e-02	Chd3|1.143622722;Arl8b|0.898220641;Ppp4r2|1.120328651;Mad1l1|1.112490098;Actr1b|1.20446404;Yes1|0.881467545;Prkar2b|1.129358531;Prkacb|1.412545235;Wapl|1.134774486;Mad2l1|1.15544181;Cdk5|1.113606341;Cyld|1.103049422;Bcas3|1.20143093;Rilpl1|1.154861298;Kntc1|1.157227616;Rassf1|1.160994057;Cfap157|0.898884405;Lats1|0.874853527;Crocc|0.8735363;Kif3a|1.110261145	20	3155	210	57540	http://www.ebi.ac.uk/QuickGO/GTerm?id=GO:0015630
5	5	collagen type I trimer	GO:0005584	1.45e-02	7.41e-02	Col1a1|0.870673527	1	4	210	57540	http://www.ebi.ac.uk/QuickGO/GTerm?id=GO:0005584
4	3,4	complex of collagen trimers	GO:0098644	1.50e-02	7.59e-02	Col1a1|0.870673527;Col4a2|1.110524927	2	51	210	57540	http://www.ebi.ac.uk/QuickGO/GTerm?id=GO:0098644
7	5,6,7	nucleoplasm part	GO:0044451	1.52e-02	7.61e-02	Impad1|0.853370396;Chd3|1.143622722;Srsf5|1.133635636;Pml|1.109148431;Ndufs3|0.881260287;Cd2bp2|1.103575184;Chd6|1.10581732;Grcc10|1.647584381;Nsrp1|1.215729715;0610010K14Rik|1.15397039;Sumo1|1.131894484;Wdr82|1.122546419;Med30|1.182537517;Pum1|0.770353982;Rprd1a|1.20176163;Alkbh5|1.187260798;Rsrc1|0.879699248	17	2602	210	57540	http://www.ebi.ac.uk/QuickGO/GTerm?id=GO:0044451
4	4	lamellipodium	GO:0030027	1.61e-02	7.98e-02	Itgav|0.907486886;Myo9b|1.243129557;Dag1|0.890359168;Cdk5|1.113606341;Kptn|1.27014756;Brk1|0.831082628	6	550	210	57540	http://www.ebi.ac.uk/QuickGO/GTerm?id=GO:0030027
6	5,6	nucleolus	GO:0005730	1.68e-02	8.25e-02	Chd3|1.143622722;Wdr74|1.146459227;Srsf5|1.133635636;Pml|1.109148431;Cd2bp2|1.103575184;Cdk5|1.113606341;Tax1bp3|0.883682599;Sumo1|1.131894484;Rrp36|0.898433792;Wdr82|1.122546419;Slc7a5|0.876407129;Nfs1|1.384798808;Hjurp|1.119205298;Prrx1|0.855089265;Tulp3|1.102496715;Kdm5d|1.164502165	16	2425	210	57540	http://www.ebi.ac.uk/QuickGO/GTerm?id=GO:0005730
5	5	phosphatase complex	GO:1903293	1.72e-02	8.28e-02	Ppp4r2|1.120328651;Ppp2r5c|1.114164905;Wdr82|1.122546419	3	148	210	57540	http://www.ebi.ac.uk/QuickGO/GTerm?id=GO:1903293
6	3,6	protein serine/threonine phosphatase complex	GO:0008287	1.72e-02	8.28e-02	Ppp4r2|1.120328651;Ppp2r5c|1.114164905;Wdr82|1.122546419	3	148	210	57540	http://www.ebi.ac.uk/QuickGO/GTerm?id=GO:0008287
4	3,4	cell projection part	GO:0044463	1.78e-02	8.30e-02	Atp2b4|0.908158397;Fkbp1a|1.172413793;Itgav|0.907486886;Prkar2b|1.129358531;Prkacb|1.412545235;Myo9b|1.243129557;Dag1|0.890359168;Cdk5|1.113606341;Ccl2|0.873331772;Tmod2|0.647107268;Crocc|0.8735363;Kif3a|1.110261145;Tulp3|1.102496715	13	1833	210	57540	http://www.ebi.ac.uk/QuickGO/GTerm?id=GO:0044463
8	4,6,7,8	actin filament	GO:0005884	1.78e-02	8.30e-02	Yes1|0.881467545;Myo9b|1.243129557;Kptn|1.27014756;Akap13|0.909069212	4	271	210	57540	http://www.ebi.ac.uk/QuickGO/GTerm?id=GO:0005884
8	5,6,7,8	Swi5-Sfr1 complex	GO:0032798	1.81e-02	8.30e-02	Sfr1|1.190580504	1	5	210	57540	http://www.ebi.ac.uk/QuickGO/GTerm?id=GO:0032798
5	4,5	endoplasmic reticulum tubular network membrane	GO:0098826	1.81e-02	8.30e-02	Lnp|0.907725322	1	5	210	57540	http://www.ebi.ac.uk/QuickGO/GTerm?id=GO:0098826
4	4	haptoglobin-hemoglobin complex	GO:0031838	1.81e-02	8.30e-02	Hba-a2|0.795332136	1	5	210	57540	http://www.ebi.ac.uk/QuickGO/GTerm?id=GO:0031838
8	6,7,8	nuclear body	GO:0016604	1.87e-02	8.49e-02	Impad1|0.853370396;Srsf5|1.133635636;Pml|1.109148431;Ndufs3|0.881260287;Cd2bp2|1.103575184;Grcc10|1.647584381;Nsrp1|1.215729715;Sumo1|1.131894484;Pum1|0.770353982;Alkbh5|1.187260798;Rsrc1|0.879699248	11	1456	210	57540	http://www.ebi.ac.uk/QuickGO/GTerm?id=GO:0016604
3	3	cell projection	GO:0042995	1.97e-02	8.88e-02	Atp2b4|0.908158397;Fkbp1a|1.172413793;Itgav|0.907486886;Prkar2b|1.129358531;Prkacb|1.412545235;Myo9b|1.243129557;Dag1|0.890359168;Cdk5|1.113606341;Sufu|1.100840336;Sumo1|1.131894484;Sh3pxd2a|0.881467545;Rilpl1|1.154861298;Brk1|0.831082628;Ccl2|0.873331772;Tmod2|0.647107268;Ndufs7|0.904761905;Cfap157|0.898884405;Crocc|0.8735363;Ncs1|1.125398512;Kif3a|1.110261145;Tulp3|1.102496715;Nrp2|1.107189887	22	3758	210	57540	http://www.ebi.ac.uk/QuickGO/GTerm?id=GO:0042995
5	5	mitochondrial respiratory chain complex II, succinate dehydrogenase complex (ubiquinone)	GO:0005749	2.17e-02	9.18e-02	Sdhc|1.183679039	1	6	210	57540	http://www.ebi.ac.uk/QuickGO/GTerm?id=GO:0005749
4	4	fumarate reductase complex	GO:0045283	2.17e-02	9.18e-02	Sdhc|1.183679039	1	6	210	57540	http://www.ebi.ac.uk/QuickGO/GTerm?id=GO:0045283
5	4,5	succinate dehydrogenase complex (ubiquinone)	GO:0045257	2.17e-02	9.18e-02	Sdhc|1.183679039	1	6	210	57540	http://www.ebi.ac.uk/QuickGO/GTerm?id=GO:0045257
5	5	rod spherule	GO:0044317	2.17e-02	9.18e-02	Reep6|1.334695069	1	6	210	57540	http://www.ebi.ac.uk/QuickGO/GTerm?id=GO:0044317
7	5,6,7	interleukin-5 receptor complex	GO:0005895	2.17e-02	9.18e-02	Sdcbp|1.215789474	1	6	210	57540	http://www.ebi.ac.uk/QuickGO/GTerm?id=GO:0005895
7	6,7	integrin alphav-beta3 complex	GO:0034683	2.17e-02	9.18e-02	Itgav|0.907486886	1	6	210	57540	http://www.ebi.ac.uk/QuickGO/GTerm?id=GO:0034683
7	6,7	integrin alphav-beta8 complex	GO:0034686	2.17e-02	9.18e-02	Itgav|0.907486886	1	6	210	57540	http://www.ebi.ac.uk/QuickGO/GTerm?id=GO:0034686
5	5	filopodium	GO:0030175	2.22e-02	9.31e-02	Itgav|0.907486886;Myo9b|1.243129557;Dag1|0.890359168;Cdk5|1.113606341	4	290	210	57540	http://www.ebi.ac.uk/QuickGO/GTerm?id=GO:0030175
4	4	nuclear pore	GO:0005643	2.40e-02	9.85e-02	Lbr|0.892147588;Mad1l1|1.112490098;Mad2l1|1.15544181	3	168	210	57540	http://www.ebi.ac.uk/QuickGO/GTerm?id=GO:0005643
3	3	ciliary part	GO:0044441	2.44e-02	9.85e-02	Atp2b4|0.908158397;Prkar2b|1.129358531;Prkacb|1.412545235;Rilpl1|1.154861298;Cfap157|0.898884405;Crocc|0.8735363;Kif3a|1.110261145;Tulp3|1.102496715	8	952	210	57540	http://www.ebi.ac.uk/QuickGO/GTerm?id=GO:0044441
8	7,8	senescence-associated heterochromatin focus	GO:0035985	2.53e-02	9.85e-02	Hmga2|1.200220022	1	7	210	57540	http://www.ebi.ac.uk/QuickGO/GTerm?id=GO:0035985
6	5,6	SUMO activating enzyme complex	GO:0031510	2.53e-02	9.85e-02	Sumo1|1.131894484	1	7	210	57540	http://www.ebi.ac.uk/QuickGO/GTerm?id=GO:0031510
6	6	C-fiber	GO:0044299	2.53e-02	9.85e-02	Ccl2|0.873331772	1	7	210	57540	http://www.ebi.ac.uk/QuickGO/GTerm?id=GO:0044299
4	4	respiratory chain complex II	GO:0045273	2.53e-02	9.85e-02	Sdhc|1.183679039	1	7	210	57540	http://www.ebi.ac.uk/QuickGO/GTerm?id=GO:0045273
3	3	external encapsulating structure part	GO:0044462	2.53e-02	9.85e-02	Dag1|0.890359168	1	7	210	57540	http://www.ebi.ac.uk/QuickGO/GTerm?id=GO:0044462
4	3,4	succinate dehydrogenase complex	GO:0045281	2.53e-02	9.85e-02	Sdhc|1.183679039	1	7	210	57540	http://www.ebi.ac.uk/QuickGO/GTerm?id=GO:0045281
4	4	cell outer membrane	GO:0009279	2.53e-02	9.85e-02	Dag1|0.890359168	1	7	210	57540	http://www.ebi.ac.uk/QuickGO/GTerm?id=GO:0009279
6	5,6	nucleolar part	GO:0044452	2.72e-02	1.05e-01	Cd2bp2|1.103575184;Tax1bp3|0.883682599;Sumo1|1.131894484;Kdm5d|1.164502165	4	309	210	57540	http://www.ebi.ac.uk/QuickGO/GTerm?id=GO:0044452
4	4	nucleosome	GO:0000786	2.78e-02	1.07e-01	Hist1h4a|0.904739224;Hist2h2ac|1.10832894;Hist2h2ab|1.185519126	3	178	210	57540	http://www.ebi.ac.uk/QuickGO/GTerm?id=GO:0000786
6	6	NatB complex	GO:0031416	2.88e-02	1.08e-01	Naa20|1.141327623	1	8	210	57540	http://www.ebi.ac.uk/QuickGO/GTerm?id=GO:0031416
8	7,8	transcription factor TFIIIC complex	GO:0000127	2.88e-02	1.08e-01	Gtf3c5|1.115018509	1	8	210	57540	http://www.ebi.ac.uk/QuickGO/GTerm?id=GO:0000127
7	6,7	integrin alphav-beta5 complex	GO:0034684	2.88e-02	1.08e-01	Itgav|0.907486886	1	8	210	57540	http://www.ebi.ac.uk/QuickGO/GTerm?id=GO:0034684
3	3	extracellular matrix component	GO:0044420	2.98e-02	1.11e-01	Col1a1|0.870673527;Dag1|0.890359168;Col4a2|1.110524927;Frem1|1.106635071	4	318	210	57540	http://www.ebi.ac.uk/QuickGO/GTerm?id=GO:0044420
4	4	cell envelope	GO:0030313	3.24e-02	1.20e-01	Dag1|0.890359168	1	9	210	57540	http://www.ebi.ac.uk/QuickGO/GTerm?id=GO:0030313
5	4,5	extrinsic component of organelle membrane	GO:0031312	3.40e-02	1.24e-01	Fkbp1a|1.172413793;Pml|1.109148431	2	79	210	57540	http://www.ebi.ac.uk/QuickGO/GTerm?id=GO:0031312
6	5,6	small ribosomal subunit	GO:0015935	3.41e-02	1.24e-01	Mrps25|1.131361577;Hba-a2|0.795332136;Eif2d|0.821908449	3	193	210	57540	http://www.ebi.ac.uk/QuickGO/GTerm?id=GO:0015935
8	6,7,8	nuclear chromosome, telomeric region	GO:0000784	3.46e-02	1.25e-01	Hist1h4a|0.904739224;Pml|1.109148431;Wdr82|1.122546419	3	194	210	57540	http://www.ebi.ac.uk/QuickGO/GTerm?id=GO:0000784
6	6	kinesin II complex	GO:0016939	3.59e-02	1.27e-01	Kif3a|1.110261145	1	10	210	57540	http://www.ebi.ac.uk/QuickGO/GTerm?id=GO:0016939
6	5,6	alphav-beta3 integrin-IGF-1-IGF1R complex	GO:0035867	3.59e-02	1.27e-01	Itgav|0.907486886	1	10	210	57540	http://www.ebi.ac.uk/QuickGO/GTerm?id=GO:0035867
6	5,6	ATG1/ULK1 kinase complex	GO:1990316	3.59e-02	1.27e-01	Wdr41|1.125398512	1	10	210	57540	http://www.ebi.ac.uk/QuickGO/GTerm?id=GO:1990316
3	3	DNA packaging complex	GO:0044815	3.87e-02	1.36e-01	Hist1h4a|0.904739224;Hist2h2ac|1.10832894;Hist2h2ab|1.185519126	3	203	210	57540	http://www.ebi.ac.uk/QuickGO/GTerm?id=GO:0044815
4	4	tubulin complex	GO:0045298	3.94e-02	1.36e-01	Tpt1|0.902259215	1	11	210	57540	http://www.ebi.ac.uk/QuickGO/GTerm?id=GO:0045298
5	5	Parkin-FBXW7-Cul1 ubiquitin ligase complex	GO:1990452	3.94e-02	1.36e-01	Cul1|1.101654846	1	11	210	57540	http://www.ebi.ac.uk/QuickGO/GTerm?id=GO:1990452
6	5,6	nuclear chromosome	GO:0000228	4.00e-02	1.38e-01	Hist1h4a|0.904739224;Hist2h2ac|1.10832894;Pml|1.109148431;Hmga2|1.200220022;Wapl|1.134774486;Hist2h2ab|1.185519126;Orc6|1.155483697;Wdr82|1.122546419;Bub1b|0.901140684;Sfr1|1.190580504	10	1442	210	57540	http://www.ebi.ac.uk/QuickGO/GTerm?id=GO:0000228
3	3	cilium	GO:0005929	4.06e-02	1.38e-01	Atp2b4|0.908158397;Prkar2b|1.129358531;Prkacb|1.412545235;Sufu|1.100840336;Rilpl1|1.154861298;Cfap157|0.898884405;Crocc|0.8735363;Kif3a|1.110261145;Tulp3|1.102496715	9	1247	210	57540	http://www.ebi.ac.uk/QuickGO/GTerm?id=GO:0005929
8	5,6,7,8	vacuolar proton-transporting V-type ATPase, V0 domain	GO:0000220	4.29e-02	1.44e-01	Tcirg1|0.881232361	1	12	210	57540	http://www.ebi.ac.uk/QuickGO/GTerm?id=GO:0000220
4	4	RZZ complex	GO:1990423	4.29e-02	1.44e-01	Kntc1|1.157227616	1	12	210	57540	http://www.ebi.ac.uk/QuickGO/GTerm?id=GO:1990423
3	3	cyclin-dependent protein kinase 5 holoenzyme complex	GO:0016533	4.29e-02	1.44e-01	Cdk5|1.113606341	1	12	210	57540	http://www.ebi.ac.uk/QuickGO/GTerm?id=GO:0016533
4	4	primary cilium	GO:0072372	4.44e-02	1.47e-01	Sufu|1.100840336;Rilpl1|1.154861298;Kif3a|1.110261145;Tulp3|1.102496715	4	362	210	57540	http://www.ebi.ac.uk/QuickGO/GTerm?id=GO:0072372
4	4	intraciliary transport particle	GO:0030990	4.57e-02	1.51e-01	Kif3a|1.110261145;Tulp3|1.102496715	2	93	210	57540	http://www.ebi.ac.uk/QuickGO/GTerm?id=GO:0030990
9	5,7,8,9	lamin filament	GO:0005638	4.64e-02	1.51e-01	Lmnb1|0.907486886	1	13	210	57540	http://www.ebi.ac.uk/QuickGO/GTerm?id=GO:0005638
5	5	NLRP3 inflammasome complex	GO:0072559	4.64e-02	1.51e-01	Gsdmdc1|1.137590168	1	13	210	57540	http://www.ebi.ac.uk/QuickGO/GTerm?id=GO:0072559
6	4,5,6	Golgi apparatus	GO:0005794	4.66e-02	1.51e-01	Col1a1|0.870673527;Abcb1b|0.883239171;Arf2|0.850798057;Impad1|0.853370396;Yes1|0.881467545;Ppp2r5c|1.114164905;Krt2|1.27761959;Rtn3|0.905669366;Cdc42ep1|1.110817942;Golph3l|0.847344111;Vcpip1|1.151963421;Asap2|1.166576381;Slc39a7|0.867413632;Alkbh5|1.187260798;Apoo|1.106080548;Ncs1|1.125398512;Optn|1.248805173;Pacsin3|1.226551628;Ahsg|0.844593037	19	3429	210	57540	http://www.ebi.ac.uk/QuickGO/GTerm?id=GO:0005794
3	3	cell leading edge	GO:0031252	4.70e-02	1.51e-01	Itgav|0.907486886;Myo9b|1.243129557;Dag1|0.890359168;RASA1|1.151425498;Cdk5|1.113606341;Kptn|1.27014756;Bcas3|1.20143093;Brk1|0.831082628	8	1086	210	57540	http://www.ebi.ac.uk/QuickGO/GTerm?id=GO:0031252
4	4	filamentous actin	GO:0031941	4.83e-02	1.54e-01	Myo9b|1.243129557;Kptn|1.27014756	2	96	210	57540	http://www.ebi.ac.uk/QuickGO/GTerm?id=GO:0031941
5	4,5	ESCRT III complex	GO:0000815	4.99e-02	1.57e-01	Chmp1b1|0.652892562	1	14	210	57540	http://www.ebi.ac.uk/QuickGO/GTerm?id=GO:0000815
4	3,4	external encapsulating structure	GO:0030312	4.99e-02	1.57e-01	Dag1|0.890359168	1	14	210	57540	http://www.ebi.ac.uk/QuickGO/GTerm?id=GO:0030312
6	5,6	pre-autophagosomal structure	GO:0000407	5.01e-02	1.57e-01	Wdr45b|0.850335415;Vmp1|0.908396947	2	98	210	57540	http://www.ebi.ac.uk/QuickGO/GTerm?id=GO:0000407
8	6,7,8	cytosolic small ribosomal subunit	GO:0022627	5.11e-02	1.59e-01	Hba-a2|0.795332136;Eif2d|0.821908449	2	99	210	57540	http://www.ebi.ac.uk/QuickGO/GTerm?id=GO:0022627
4	4	SMAD protein complex	GO:0071141	5.34e-02	1.65e-01	Hmga2|1.200220022	1	15	210	57540	http://www.ebi.ac.uk/QuickGO/GTerm?id=GO:0071141
8	8	serine/threonine protein kinase complex	GO:1902554	5.42e-02	1.67e-01	Prkar2b|1.129358531;Prkacb|1.412545235;Wdr41|1.125398512	3	233	210	57540	http://www.ebi.ac.uk/QuickGO/GTerm?id=GO:1902554
7	5,6,7	nuclear chromosome part	GO:0044454	5.62e-02	1.72e-01	Hist1h4a|0.904739224;Hist2h2ac|1.10832894;Pml|1.109148431;Wapl|1.134774486;Hist2h2ab|1.185519126;Orc6|1.155483697;Wdr82|1.122546419;Bub1b|0.901140684;Sfr1|1.190580504	9	1329	210	57540	http://www.ebi.ac.uk/QuickGO/GTerm?id=GO:0044454
4	4	Ctf18 RFC-like complex	GO:0031390	5.68e-02	1.72e-01	Dscc1|1.122015915	1	16	210	57540	http://www.ebi.ac.uk/QuickGO/GTerm?id=GO:0031390
4	4	intraciliary transport particle A	GO:0030991	5.68e-02	1.72e-01	Tulp3|1.102496715	1	16	210	57540	http://www.ebi.ac.uk/QuickGO/GTerm?id=GO:0030991
3	3	protein-DNA complex	GO:0032993	5.84e-02	1.75e-01	Hist1h4a|0.904739224;Hist2h2ac|1.10832894;Hmga2|1.200220022;Hist2h2ab|1.185519126	4	397	210	57540	http://www.ebi.ac.uk/QuickGO/GTerm?id=GO:0032993
4	4	basement membrane	GO:0005604	5.94e-02	1.77e-01	Dag1|0.890359168;Col4a2|1.110524927;Frem1|1.106635071	3	242	210	57540	http://www.ebi.ac.uk/QuickGO/GTerm?id=GO:0005604
8	6,7,8	cytosolic ribosome	GO:0022626	6.00e-02	1.77e-01	Mrpl4|0.895971564;Hba-a2|0.795332136;Eif2d|0.821908449	3	243	210	57540	http://www.ebi.ac.uk/QuickGO/GTerm?id=GO:0022626
6	4,5,6	extrinsic component of endoplasmic reticulum membrane	GO:0042406	6.03e-02	1.77e-01	Pml|1.109148431	1	17	210	57540	http://www.ebi.ac.uk/QuickGO/GTerm?id=GO:0042406
7	4,7	PTW/PP1 phosphatase complex	GO:0072357	6.03e-02	1.77e-01	Wdr82|1.122546419	1	17	210	57540	http://www.ebi.ac.uk/QuickGO/GTerm?id=GO:0072357
7	6,7	RNA polymerase III transcription factor complex	GO:0090576	6.37e-02	1.85e-01	Gtf3c5|1.115018509	1	18	210	57540	http://www.ebi.ac.uk/QuickGO/GTerm?id=GO:0090576
5	4,5	cell-cell adherens junction	GO:0005913	6.42e-02	1.86e-01	Dag1|0.890359168;Cdc42ep1|1.110817942;Pvr|0.887682869	3	250	210	57540	http://www.ebi.ac.uk/QuickGO/GTerm?id=GO:0005913
4	4	cytochrome complex	GO:0070069	6.45e-02	1.86e-01	Cox4i1|0.890122873;Uqcrb|0.856778087	2	113	210	57540	http://www.ebi.ac.uk/QuickGO/GTerm?id=GO:0070069
7	6,7	chromosome, telomeric region	GO:0000781	6.79e-02	1.94e-01	Hist1h4a|0.904739224;Pml|1.109148431;Wdr82|1.122546419	3	256	210	57540	http://www.ebi.ac.uk/QuickGO/GTerm?id=GO:0000781
7	5,6,7	nuclear matrix	GO:0016363	6.91e-02	1.97e-01	Lmnb1|0.907486886;Pml|1.109148431;Srrm1|0.90023753	3	258	210	57540	http://www.ebi.ac.uk/QuickGO/GTerm?id=GO:0016363
5	4,5	pore complex	GO:0046930	6.95e-02	1.97e-01	Mad1l1|1.112490098;Mad2l1|1.15544181	2	118	210	57540	http://www.ebi.ac.uk/QuickGO/GTerm?id=GO:0046930
8	5,7,8	MICOS complex	GO:0061617	7.05e-02	1.98e-01	Apoo|1.106080548	1	20	210	57540	http://www.ebi.ac.uk/QuickGO/GTerm?id=GO:0061617
7	5,6,7	cytosolic part	GO:0044445	7.12e-02	1.98e-01	Mrpl4|0.895971564;Gsdmdc1|1.137590168;Hba-a2|0.795332136;Washc4|0.83677686;Eif2d|0.821908449	5	603	210	57540	http://www.ebi.ac.uk/QuickGO/GTerm?id=GO:0044445
10	6,7,8,9,10	Golgi cisterna membrane	GO:0032580	7.26e-02	1.98e-01	Asap2|1.166576381;Ncs1|1.125398512	2	121	210	57540	http://www.ebi.ac.uk/QuickGO/GTerm?id=GO:0032580
5	4,5	ribosomal subunit	GO:0044391	7.31e-02	1.98e-01	Mrpl4|0.895971564;Mrps25|1.131361577;Hba-a2|0.795332136;Eif2d|0.821908449	4	429	210	57540	http://www.ebi.ac.uk/QuickGO/GTerm?id=GO:0044391
5	5	axon	GO:0030424	7.31e-02	1.98e-01	Fkbp1a|1.172413793;Dag1|0.890359168;Cdk5|1.113606341;Ccl2|0.873331772;Ncs1|1.125398512;Optn|1.248805173;Kif3a|1.110261145;Nrp2|1.107189887	8	1195	210	57540	http://www.ebi.ac.uk/QuickGO/GTerm?id=GO:0030424
5	3,4,5	basement membrane collagen trimer	GO:0098651	7.39e-02	1.98e-01	Col4a2|1.110524927	1	21	210	57540	http://www.ebi.ac.uk/QuickGO/GTerm?id=GO:0098651
3	3	ribbon synapse	GO:0097470	7.39e-02	1.98e-01	Kif3a|1.110261145	1	21	210	57540	http://www.ebi.ac.uk/QuickGO/GTerm?id=GO:0097470
5	4,5	collagen network	GO:0098645	7.39e-02	1.98e-01	Col4a2|1.110524927	1	21	210	57540	http://www.ebi.ac.uk/QuickGO/GTerm?id=GO:0098645
6	4,5,6	collagen type IV trimer	GO:0005587	7.39e-02	1.98e-01	Col4a2|1.110524927	1	21	210	57540	http://www.ebi.ac.uk/QuickGO/GTerm?id=GO:0005587
6	3,4,5,6	network-forming collagen trimer	GO:0098642	7.39e-02	1.98e-01	Col4a2|1.110524927	1	21	210	57540	http://www.ebi.ac.uk/QuickGO/GTerm?id=GO:0098642
7	6,7	heterochromatin	GO:0000792	7.42e-02	1.98e-01	Pml|1.109148431;Hmga2|1.200220022;Sumo1|1.131894484	3	266	210	57540	http://www.ebi.ac.uk/QuickGO/GTerm?id=GO:0000792
5	5	transferase complex	GO:1990234	7.56e-02	1.99e-01	Cul1|1.101654846;Prkar2b|1.129358531;Prkacb|1.412545235;Chd6|1.10581732;Naa20|1.141327623;0610010K14Rik|1.15397039;Cdc23|0.888338055;Wdr82|1.122546419;Magt1|0.889466226;Med30|1.182537517;Rprd1a|1.20176163;Wdr41|1.125398512	12	2057	210	57540	http://www.ebi.ac.uk/QuickGO/GTerm?id=GO:1990234
4	4	DNA recombinase mediator complex	GO:0033061	7.73e-02	1.99e-01	Sfr1|1.190580504	1	22	210	57540	http://www.ebi.ac.uk/QuickGO/GTerm?id=GO:0033061
5	5	mitochondrial respiratory chain complex III	GO:0005750	7.73e-02	1.99e-01	Uqcrb|0.856778087	1	22	210	57540	http://www.ebi.ac.uk/QuickGO/GTerm?id=GO:0005750
10	6,7,8,9,10	condensed nuclear chromosome kinetochore	GO:0000778	7.73e-02	1.99e-01	Bub1b|0.901140684	1	22	210	57540	http://www.ebi.ac.uk/QuickGO/GTerm?id=GO:0000778
5	5	mitochondrial respiratory chain complex IV	GO:0005751	7.73e-02	1.99e-01	Cox4i1|0.890122873	1	22	210	57540	http://www.ebi.ac.uk/QuickGO/GTerm?id=GO:0005751
4	4	protein phosphatase 4 complex	GO:0030289	7.73e-02	1.99e-01	Ppp4r2|1.120328651	1	22	210	57540	http://www.ebi.ac.uk/QuickGO/GTerm?id=GO:0030289
3	3	oligosaccharyltransferase complex	GO:0008250	8.07e-02	2.07e-01	Magt1|0.889466226	1	23	210	57540	http://www.ebi.ac.uk/QuickGO/GTerm?id=GO:0008250
7	7	protein kinase complex	GO:1902911	8.15e-02	2.08e-01	Prkar2b|1.129358531;Prkacb|1.412545235;Wdr41|1.125398512	3	277	210	57540	http://www.ebi.ac.uk/QuickGO/GTerm?id=GO:1902911
4	4	intracellular ribonucleoprotein complex	GO:0030529	8.18e-02	2.08e-01	Wdr74|1.146459227;Dcps|1.141900937;Mrpl4|0.895971564;Cd2bp2|1.103575184;Tia1|0.815705856;Mrps25|1.131361577;Nsrp1|1.215729715;Srrm1|0.90023753;Sumo1|1.131894484;Hba-a2|0.795332136;Eif2d|0.821908449;Pum1|0.770353982	12	2086	210	57540	http://www.ebi.ac.uk/QuickGO/GTerm?id=GO:0030529
5	5	integral component of mitochondrial membrane	GO:0032592	8.32e-02	2.10e-01	Rhot2|0.89549763;Apoo|1.106080548	2	131	210	57540	http://www.ebi.ac.uk/QuickGO/GTerm?id=GO:0032592
7	5,6,7	centriole	GO:0005814	8.43e-02	2.12e-01	Rilpl1|1.154861298;Crocc|0.8735363;Kif3a|1.110261145	3	281	210	57540	http://www.ebi.ac.uk/QuickGO/GTerm?id=GO:0005814
4	4	intrinsic component of mitochondrial membrane	GO:0098573	8.53e-02	2.13e-01	Rhot2|0.89549763;Apoo|1.106080548	2	133	210	57540	http://www.ebi.ac.uk/QuickGO/GTerm?id=GO:0098573
8	6,7,8	Golgi stack	GO:0005795	8.63e-02	2.14e-01	Vcpip1|1.151963421;Asap2|1.166576381;Ncs1|1.125398512	3	284	210	57540	http://www.ebi.ac.uk/QuickGO/GTerm?id=GO:0005795
3	3	ribonucleoprotein complex	GO:1990904	8.69e-02	2.14e-01	Wdr74|1.146459227;Dcps|1.141900937;Mrpl4|0.895971564;Cd2bp2|1.103575184;Tia1|0.815705856;Mrps25|1.131361577;Nsrp1|1.215729715;Sumo1|1.131894484;Hba-a2|0.795332136;Pum1|0.770353982	10	1669	210	57540	http://www.ebi.ac.uk/QuickGO/GTerm?id=GO:1990904
6	5,6	ribonucleoprotein granule	GO:0035770	8.73e-02	2.14e-01	Dcps|1.141900937;Tia1|0.815705856;Sumo1|1.131894484;Pum1|0.770353982	4	457	210	57540	http://www.ebi.ac.uk/QuickGO/GTerm?id=GO:0035770
4	4	intercellular canaliculus	GO:0046581	8.74e-02	2.14e-01	Abcb1b|0.883239171	1	25	210	57540	http://www.ebi.ac.uk/QuickGO/GTerm?id=GO:0046581
6	4,5,6	signal peptidase complex	GO:0005787	9.07e-02	2.20e-01	Spcs2|1.13587827	1	26	210	57540	http://www.ebi.ac.uk/QuickGO/GTerm?id=GO:0005787
4	3,4	fibrinogen complex	GO:0005577	9.07e-02	2.20e-01	Fgb|1.186663023	1	26	210	57540	http://www.ebi.ac.uk/QuickGO/GTerm?id=GO:0005577
4	4	SCAR complex	GO:0031209	9.40e-02	2.26e-01	Brk1|0.831082628	1	27	210	57540	http://www.ebi.ac.uk/QuickGO/GTerm?id=GO:0031209
7	5,6,7	mitochondrial intermembrane space	GO:0005758	9.42e-02	2.26e-01	Nln|0.901830283;Suox|1.333722287	2	141	210	57540	http://www.ebi.ac.uk/QuickGO/GTerm?id=GO:0005758
8	5,7,8	dynactin complex	GO:0005869	9.73e-02	2.29e-01	Actr1b|1.20446404	1	28	210	57540	http://www.ebi.ac.uk/QuickGO/GTerm?id=GO:0005869
8	5,6,7,8	nuclear origin of replication recognition complex	GO:0005664	9.73e-02	2.29e-01	Orc6|1.155483697	1	28	210	57540	http://www.ebi.ac.uk/QuickGO/GTerm?id=GO:0005664
5	4,5	banded collagen fibril	GO:0098643	9.73e-02	2.29e-01	Col1a1|0.870673527	1	28	210	57540	http://www.ebi.ac.uk/QuickGO/GTerm?id=GO:0098643
4	4	fibrillar collagen trimer	GO:0005583	9.73e-02	2.29e-01	Col1a1|0.870673527	1	28	210	57540	http://www.ebi.ac.uk/QuickGO/GTerm?id=GO:0005583
4	4	cytoplasmic side of membrane	GO:0098562	9.88e-02	2.32e-01	Fkbp1a|1.172413793;Yes1|0.881467545;Cyld|1.103049422;Rasal2|0.87026648	4	478	210	57540	http://www.ebi.ac.uk/QuickGO/GTerm?id=GO:0098562
3	3	intercellular bridge	GO:0045171	9.99e-02	2.33e-01	Gstm1|1.108592514;Prkacb|1.412545235	2	146	210	57540	http://www.ebi.ac.uk/QuickGO/GTerm?id=GO:0045171
8	7,8	U5 snRNP	GO:0005682	1.01e-01	2.34e-01	Cd2bp2|1.103575184	1	29	210	57540	http://www.ebi.ac.uk/QuickGO/GTerm?id=GO:0005682
8	5,6,7,8	nuclear inner membrane	GO:0005637	1.01e-01	2.34e-01	Lmnb1|0.907486886;Lbr|0.892147588	2	147	210	57540	http://www.ebi.ac.uk/QuickGO/GTerm?id=GO:0005637
3	3	contractile ring	GO:0070938	1.04e-01	2.36e-01	Dag1|0.890359168	1	30	210	57540	http://www.ebi.ac.uk/QuickGO/GTerm?id=GO:0070938
8	4,5,6,7,8	ciliary rootlet	GO:0035253	1.04e-01	2.36e-01	Crocc|0.8735363	1	30	210	57540	http://www.ebi.ac.uk/QuickGO/GTerm?id=GO:0035253
4	4	origin recognition complex	GO:0000808	1.04e-01	2.36e-01	Orc6|1.155483697	1	30	210	57540	http://www.ebi.ac.uk/QuickGO/GTerm?id=GO:0000808
6	5,6	dystroglycan complex	GO:0016011	1.04e-01	2.36e-01	Dag1|0.890359168	1	30	210	57540	http://www.ebi.ac.uk/QuickGO/GTerm?id=GO:0016011
4	4	inflammasome complex	GO:0061702	1.07e-01	2.41e-01	Gsdmdc1|1.137590168	1	31	210	57540	http://www.ebi.ac.uk/QuickGO/GTerm?id=GO:0061702
4	4	proteasome regulatory particle, base subcomplex	GO:0008540	1.07e-01	2.41e-01	Psmd10|0.868955851	1	31	210	57540	http://www.ebi.ac.uk/QuickGO/GTerm?id=GO:0008540
5	5	dense core granule	GO:0031045	1.10e-01	2.46e-01	Ncs1|1.125398512	1	32	210	57540	http://www.ebi.ac.uk/QuickGO/GTerm?id=GO:0031045
4	4	condensed chromosome outer kinetochore	GO:0000940	1.10e-01	2.46e-01	Bub1b|0.901140684	1	32	210	57540	http://www.ebi.ac.uk/QuickGO/GTerm?id=GO:0000940
7	6,7	cytoplasmic stress granule	GO:0010494	1.13e-01	2.47e-01	Tia1|0.815705856;Pum1|0.770353982	2	157	210	57540	http://www.ebi.ac.uk/QuickGO/GTerm?id=GO:0010494
6	6	preribosome, large subunit precursor	GO:0030687	1.14e-01	2.47e-01	Wdr74|1.146459227	1	33	210	57540	http://www.ebi.ac.uk/QuickGO/GTerm?id=GO:0030687
4	4	guanyl-nucleotide exchange factor complex	GO:0032045	1.14e-01	2.47e-01	Wdr41|1.125398512	1	33	210	57540	http://www.ebi.ac.uk/QuickGO/GTerm?id=GO:0032045
5	5	motile primary cilium	GO:0031512	1.14e-01	2.47e-01	Kif3a|1.110261145	1	33	210	57540	http://www.ebi.ac.uk/QuickGO/GTerm?id=GO:0031512
5	5	platelet alpha granule	GO:0031091	1.14e-01	2.47e-01	Fgb|1.186663023	1	33	210	57540	http://www.ebi.ac.uk/QuickGO/GTerm?id=GO:0031091
9	6,7,8,9	DNA-directed RNA polymerase II, core complex	GO:0005665	1.14e-01	2.47e-01	Chd6|1.10581732	1	33	210	57540	http://www.ebi.ac.uk/QuickGO/GTerm?id=GO:0005665
5	5	BLOC-1 complex	GO:0031083	1.17e-01	2.49e-01	Washc4|0.83677686	1	34	210	57540	http://www.ebi.ac.uk/QuickGO/GTerm?id=GO:0031083
4	4	WASH complex	GO:0071203	1.17e-01	2.49e-01	Washc4|0.83677686	1	34	210	57540	http://www.ebi.ac.uk/QuickGO/GTerm?id=GO:0071203
6	4,5,6	pre-autophagosomal structure membrane	GO:0034045	1.17e-01	2.49e-01	Wdr45b|0.850335415	1	34	210	57540	http://www.ebi.ac.uk/QuickGO/GTerm?id=GO:0034045
7	4,6,7	mitochondrial ribosome	GO:0005761	1.17e-01	2.49e-01	Mrpl4|0.895971564;Mrps25|1.131361577	2	161	210	57540	http://www.ebi.ac.uk/QuickGO/GTerm?id=GO:0005761
7	3,6,7	organellar ribosome	GO:0000313	1.17e-01	2.49e-01	Mrpl4|0.895971564;Mrps25|1.131361577	2	161	210	57540	http://www.ebi.ac.uk/QuickGO/GTerm?id=GO:0000313
6	4,5,6	nuclear envelope	GO:0005635	1.19e-01	2.51e-01	Lmnb1|0.907486886;Lbr|0.892147588;Mad1l1|1.112490098;Pml|1.109148431;RASA1|1.151425498;Mad2l1|1.15544181;Sumo1|1.131894484	7	1123	210	57540	http://www.ebi.ac.uk/QuickGO/GTerm?id=GO:0005635
10	6,7,8,9,10	kinetochore microtubule	GO:0005828	1.20e-01	2.52e-01	Kntc1|1.157227616	1	35	210	57540	http://www.ebi.ac.uk/QuickGO/GTerm?id=GO:0005828
5	5	intrinsic component of the cytoplasmic side of the plasma membrane	GO:0031235	1.20e-01	2.52e-01	Rasal2|0.87026648	1	35	210	57540	http://www.ebi.ac.uk/QuickGO/GTerm?id=GO:0031235
7	4,5,6,7	nuclear membrane	GO:0031965	1.22e-01	2.53e-01	Lmnb1|0.907486886;Lbr|0.892147588;Pml|1.109148431;RASA1|1.151425498;Sumo1|1.131894484	5	714	210	57540	http://www.ebi.ac.uk/QuickGO/GTerm?id=GO:0031965
6	5,6	cytoplasmic microtubule	GO:0005881	1.22e-01	2.53e-01	Cyld|1.103049422;Bcas3|1.20143093	2	165	210	57540	http://www.ebi.ac.uk/QuickGO/GTerm?id=GO:0005881
5	4,5	organelle envelope lumen	GO:0031970	1.22e-01	2.53e-01	Nln|0.901830283;Suox|1.333722287	2	165	210	57540	http://www.ebi.ac.uk/QuickGO/GTerm?id=GO:0031970
4	4	cohesin complex	GO:0008278	1.23e-01	2.54e-01	Wapl|1.134774486	1	36	210	57540	http://www.ebi.ac.uk/QuickGO/GTerm?id=GO:0008278
6	6	transferase complex, transferring phosphorus-containing groups	GO:0061695	1.25e-01	2.58e-01	Prkar2b|1.129358531;Prkacb|1.412545235;Chd6|1.10581732;Rprd1a|1.20176163;Wdr41|1.125398512	5	721	210	57540	http://www.ebi.ac.uk/QuickGO/GTerm?id=GO:0061695
5	5	N-terminal protein acetyltransferase complex	GO:0031414	1.27e-01	2.58e-01	Naa20|1.141327623	1	37	210	57540	http://www.ebi.ac.uk/QuickGO/GTerm?id=GO:0031414
4	4	respiratory chain complex IV	GO:0045277	1.27e-01	2.58e-01	Cox4i1|0.890122873	1	37	210	57540	http://www.ebi.ac.uk/QuickGO/GTerm?id=GO:0045277
8	5,6,7,8	nuclear nucleosome	GO:0000788	1.33e-01	2.70e-01	Hist1h4a|0.904739224	1	39	210	57540	http://www.ebi.ac.uk/QuickGO/GTerm?id=GO:0000788
7	5,6,7	rough endoplasmic reticulum	GO:0005791	1.37e-01	2.75e-01	Ccdc47|0.897983393;Ccl2|0.873331772	2	177	210	57540	http://www.ebi.ac.uk/QuickGO/GTerm?id=GO:0005791
9	5,6,7,8,9	spindle microtubule	GO:0005876	1.37e-01	2.75e-01	Kntc1|1.157227616;Kif3a|1.110261145	2	177	210	57540	http://www.ebi.ac.uk/QuickGO/GTerm?id=GO:0005876
9	5,6,8,9	late endosome membrane	GO:0031902	1.39e-01	2.79e-01	Arl8b|0.898220641;Chmp1b1|0.652892562	2	179	210	57540	http://www.ebi.ac.uk/QuickGO/GTerm?id=GO:0031902
3	3	midbody	GO:0030496	1.40e-01	2.80e-01	Arl8b|0.898220641;Cyld|1.103049422;Chmp1b1|0.652892562	3	354	210	57540	http://www.ebi.ac.uk/QuickGO/GTerm?id=GO:0030496
6	5,6	node of Ranvier	GO:0033268	1.42e-01	2.83e-01	Dag1|0.890359168	1	42	210	57540	http://www.ebi.ac.uk/QuickGO/GTerm?id=GO:0033268
7	3,4,6,7	contractile fiber part	GO:0044449	1.44e-01	2.84e-01	Atp2b4|0.908158397;Fkbp1a|1.172413793;Dag1|0.890359168;Tmod2|0.647107268	4	551	210	57540	http://www.ebi.ac.uk/QuickGO/GTerm?id=GO:0044449
7	5,6,7	proton-transporting V-type ATPase, V0 domain	GO:0033179	1.46e-01	2.84e-01	Tcirg1|0.881232361	1	43	210	57540	http://www.ebi.ac.uk/QuickGO/GTerm?id=GO:0033179
6	6	NURF complex	GO:0016589	1.46e-01	2.84e-01	0610010K14Rik|1.15397039	1	43	210	57540	http://www.ebi.ac.uk/QuickGO/GTerm?id=GO:0016589
3	3	host	GO:0018995	1.46e-01	2.84e-01	Nsrp1|1.215729715;Cdk5|1.113606341	2	184	210	57540	http://www.ebi.ac.uk/QuickGO/GTerm?id=GO:0018995
4	4	host cell	GO:0043657	1.46e-01	2.84e-01	Nsrp1|1.215729715;Cdk5|1.113606341	2	184	210	57540	http://www.ebi.ac.uk/QuickGO/GTerm?id=GO:0043657
7	6,7	P-body	GO:0000932	1.47e-01	2.85e-01	Dcps|1.141900937;Pum1|0.770353982	2	185	210	57540	http://www.ebi.ac.uk/QuickGO/GTerm?id=GO:0000932
7	5,6,7	Golgi subcompartment	GO:0098791	1.48e-01	2.85e-01	Abcb1b|0.883239171;Rtn3|0.905669366;Vcpip1|1.151963421;Asap2|1.166576381;Apoo|1.106080548;Ncs1|1.125398512;Optn|1.248805173;Pacsin3|1.226551628	8	1415	210	57540	http://www.ebi.ac.uk/QuickGO/GTerm?id=GO:0098791
10	6,7,8,9,10	mitotic spindle pole	GO:0097431	1.49e-01	2.85e-01	Mad1l1|1.112490098	1	44	210	57540	http://www.ebi.ac.uk/QuickGO/GTerm?id=GO:0097431
7	5,6,7	endoplasmic reticulum tubular network	GO:0071782	1.49e-01	2.85e-01	Lnp|0.907725322	1	44	210	57540	http://www.ebi.ac.uk/QuickGO/GTerm?id=GO:0071782
6	5,6	perinuclear region of cytoplasm	GO:0048471	1.50e-01	2.86e-01	Prkar2b|1.129358531;Prkacb|1.412545235;Myo9b|1.243129557;Mad2l1|1.15544181;Ppm1f|1.13587827;Bub1b|0.901140684;Ccl2|0.873331772;Ncs1|1.125398512;Optn|1.248805173	9	1645	210	57540	http://www.ebi.ac.uk/QuickGO/GTerm?id=GO:0048471
8	4,6,7,8	microtubule	GO:0005874	1.50e-01	2.86e-01	Cdk5|1.113606341;Cyld|1.103049422;Bcas3|1.20143093;Kntc1|1.157227616;Rassf1|1.160994057;Kif3a|1.110261145	6	979	210	57540	http://www.ebi.ac.uk/QuickGO/GTerm?id=GO:0005874
7	6,7	integral component of mitochondrial outer membrane	GO:0031307	1.52e-01	2.86e-01	Rhot2|0.89549763	1	45	210	57540	http://www.ebi.ac.uk/QuickGO/GTerm?id=GO:0031307
4	4	bounding membrane of organelle	GO:0098588	1.53e-01	2.86e-01	Abcb1b|0.883239171;Arl8b|0.898220641;Fkbp1a|1.172413793;Pml|1.109148431;Lnp|0.907725322;Rhot2|0.89549763;Lrrc8c|1.128525812;Tcirg1|0.881232361;Wdr45b|0.850335415;Rtn3|0.905669366;Magt1|0.889466226;Asap2|1.166576381;Slc39a7|0.867413632;Chmp1b1|0.652892562;Apoo|1.106080548;Ncs1|1.125398512;Kdelr3|0.870469956;Dgat1|0.808318264;Wdr41|1.125398512	19	4033	210	57540	http://www.ebi.ac.uk/QuickGO/GTerm?id=GO:0098588
3	3	extrinsic component of membrane	GO:0019898	1.53e-01	2.86e-01	Fkbp1a|1.172413793;Yes1|0.881467545;Pml|1.109148431;Wdr45b|0.850335415;Cyld|1.103049422	5	772	210	57540	http://www.ebi.ac.uk/QuickGO/GTerm?id=GO:0019898
2	2	other organism part	GO:0044217	1.54e-01	2.86e-01	Nsrp1|1.215729715;Cdk5|1.113606341	2	191	210	57540	http://www.ebi.ac.uk/QuickGO/GTerm?id=GO:0044217
3	3	other organism cell	GO:0044216	1.54e-01	2.86e-01	Nsrp1|1.215729715;Cdk5|1.113606341	2	191	210	57540	http://www.ebi.ac.uk/QuickGO/GTerm?id=GO:0044216
2	2	other organism	GO:0044215	1.54e-01	2.86e-01	Nsrp1|1.215729715;Cdk5|1.113606341	2	191	210	57540	http://www.ebi.ac.uk/QuickGO/GTerm?id=GO:0044215
5	5	lamellipodium membrane	GO:0031258	1.55e-01	2.86e-01	Itgav|0.907486886	1	46	210	57540	http://www.ebi.ac.uk/QuickGO/GTerm?id=GO:0031258
6	5,6	intrinsic component of mitochondrial outer membrane	GO:0031306	1.55e-01	2.86e-01	Rhot2|0.89549763	1	46	210	57540	http://www.ebi.ac.uk/QuickGO/GTerm?id=GO:0031306
2	2	synapse part	GO:0044456	1.56e-01	2.87e-01	Fkbp1a|1.172413793;Prkar2b|1.129358531;Dag1|0.890359168;Cdk5|1.113606341;Pdzd11|1.197198572;Kptn|1.27014756;Ccl2|0.873331772;Ndufs7|0.904761905;Ncs1|1.125398512;Kif3a|1.110261145	10	1891	210	57540	http://www.ebi.ac.uk/QuickGO/GTerm?id=GO:0044456
6	5,6	lytic vacuole membrane	GO:0098852	1.58e-01	2.90e-01	Arl8b|0.898220641;Tcirg1|0.881232361;Wdr41|1.125398512	3	375	210	57540	http://www.ebi.ac.uk/QuickGO/GTerm?id=GO:0098852
5	4,5	apical plasma membrane	GO:0016324	1.63e-01	2.97e-01	Abcb1b|0.883239171;Tcirg1|0.881232361;Abcg2|0.893727811;Ddr2|1.152542373;Slc7a5|0.876407129	5	788	210	57540	http://www.ebi.ac.uk/QuickGO/GTerm?id=GO:0016324
9	6,7,8,9	mitotic spindle	GO:0072686	1.66e-01	3.01e-01	Mad1l1|1.112490098;Mad2l1|1.15544181	2	200	210	57540	http://www.ebi.ac.uk/QuickGO/GTerm?id=GO:0072686
4	4	ESCRT complex	GO:0036452	1.67e-01	3.01e-01	Chmp1b1|0.652892562	1	50	210	57540	http://www.ebi.ac.uk/QuickGO/GTerm?id=GO:0036452
4	4	BLOC complex	GO:0031082	1.67e-01	3.01e-01	Washc4|0.83677686	1	50	210	57540	http://www.ebi.ac.uk/QuickGO/GTerm?id=GO:0031082
6	6	microvillus membrane	GO:0031528	1.67e-01	3.01e-01	Itgav|0.907486886	1	50	210	57540	http://www.ebi.ac.uk/QuickGO/GTerm?id=GO:0031528
4	4	plasma membrane region	GO:0098590	1.68e-01	3.02e-01	Abcb1b|0.883239171;Atp2b4|0.908158397;Itgav|0.907486886;Dag1|0.890359168;Tcirg1|0.881232361;Cdk5|1.113606341;Pdzd11|1.197198572;Abcg2|0.893727811;Ddr2|1.152542373;Slc7a5|0.876407129;Ndufs7|0.904761905;Ncs1|1.125398512	12	2396	210	57540	http://www.ebi.ac.uk/QuickGO/GTerm?id=GO:0098590
6	6	filopodium membrane	GO:0031527	1.70e-01	3.03e-01	Itgav|0.907486886	1	51	210	57540	http://www.ebi.ac.uk/QuickGO/GTerm?id=GO:0031527
7	4,6,7	myofibril	GO:0030016	1.71e-01	3.03e-01	Atp2b4|0.908158397;Fkbp1a|1.172413793;Dag1|0.890359168;Tmod2|0.647107268	4	591	210	57540	http://www.ebi.ac.uk/QuickGO/GTerm?id=GO:0030016
3	3	side of membrane	GO:0098552	1.72e-01	3.03e-01	Gsr|1.163061114;Fkbp1a|1.172413793;Itgav|0.907486886;Yes1|0.881467545;Dag1|0.890359168;Cyld|1.103049422;Rasal2|0.87026648;Fgb|1.186663023	8	1472	210	57540	http://www.ebi.ac.uk/QuickGO/GTerm?id=GO:0098552
4	4	neuron projection	GO:0043005	1.73e-01	3.03e-01	Atp2b4|0.908158397;Fkbp1a|1.172413793;Prkar2b|1.129358531;Dag1|0.890359168;Cdk5|1.113606341;Sumo1|1.131894484;Reep6|1.334695069;Ccl2|0.873331772;Tmod2|0.647107268;Ndufs7|0.904761905;Ncs1|1.125398512;Optn|1.248805173;Kif3a|1.110261145;Nrp2|1.107189887	14	2890	210	57540	http://www.ebi.ac.uk/QuickGO/GTerm?id=GO:0043005
6	6	filopodium tip	GO:0032433	1.73e-01	3.03e-01	Myo9b|1.243129557	1	52	210	57540	http://www.ebi.ac.uk/QuickGO/GTerm?id=GO:0032433
9	5,8,9	mitochondrial small ribosomal subunit	GO:0005763	1.73e-01	3.03e-01	Mrps25|1.131361577	1	52	210	57540	http://www.ebi.ac.uk/QuickGO/GTerm?id=GO:0005763
8	4,7,8	organellar small ribosomal subunit	GO:0000314	1.73e-01	3.03e-01	Mrps25|1.131361577	1	52	210	57540	http://www.ebi.ac.uk/QuickGO/GTerm?id=GO:0000314
9	6,7,8,9	Set1C/COMPASS complex	GO:0048188	1.76e-01	3.07e-01	Wdr82|1.122546419	1	53	210	57540	http://www.ebi.ac.uk/QuickGO/GTerm?id=GO:0048188
9	6,7,8,9	centrosome	GO:0005813	1.77e-01	3.07e-01	Chd3|1.143622722;Actr1b|1.20446404;Prkar2b|1.129358531;Prkacb|1.412545235;Cyld|1.103049422;Rilpl1|1.154861298;Crocc|0.8735363;Kif3a|1.110261145	8	1484	210	57540	http://www.ebi.ac.uk/QuickGO/GTerm?id=GO:0005813
4	4	axon part	GO:0033267	1.79e-01	3.07e-01	Fkbp1a|1.172413793;Dag1|0.890359168;Ccl2|0.873331772;Kif3a|1.110261145	4	602	210	57540	http://www.ebi.ac.uk/QuickGO/GTerm?id=GO:0033267
3	3	apical part of cell	GO:0045177	1.79e-01	3.07e-01	Abcb1b|0.883239171;Tcirg1|0.881232361;Abcg2|0.893727811;Ddr2|1.152542373;Reep6|1.334695069;Slc7a5|0.876407129	6	1035	210	57540	http://www.ebi.ac.uk/QuickGO/GTerm?id=GO:0045177
4	4	hemoglobin complex	GO:0005833	1.79e-01	3.07e-01	Hba-a2|0.795332136	1	54	210	57540	http://www.ebi.ac.uk/QuickGO/GTerm?id=GO:0005833
8	4,5,7,8	costamere	GO:0043034	1.79e-01	3.07e-01	Dag1|0.890359168	1	54	210	57540	http://www.ebi.ac.uk/QuickGO/GTerm?id=GO:0043034
4	4	collagen trimer	GO:0005581	1.81e-01	3.10e-01	Col1a1|0.870673527;Col4a2|1.110524927	2	212	210	57540	http://www.ebi.ac.uk/QuickGO/GTerm?id=GO:0005581
8	5,6,7,8	vacuolar proton-transporting V-type ATPase complex	GO:0016471	1.82e-01	3.10e-01	Tcirg1|0.881232361	1	55	210	57540	http://www.ebi.ac.uk/QuickGO/GTerm?id=GO:0016471
4	4	exosome (RNase complex)	GO:0000178	1.88e-01	3.18e-01	Zfc3h1|1.258328628	1	57	210	57540	http://www.ebi.ac.uk/QuickGO/GTerm?id=GO:0000178
7	6,7	transcriptionally active chromatin	GO:0035327	1.88e-01	3.18e-01	Bcas3|1.20143093	1	57	210	57540	http://www.ebi.ac.uk/QuickGO/GTerm?id=GO:0035327
6	3,5,6	contractile fiber	GO:0043292	1.91e-01	3.19e-01	Atp2b4|0.908158397;Fkbp1a|1.172413793;Dag1|0.890359168;Tmod2|0.647107268	4	618	210	57540	http://www.ebi.ac.uk/QuickGO/GTerm?id=GO:0043292
9	6,7,8,9	Golgi cisterna	GO:0031985	1.91e-01	3.19e-01	Asap2|1.166576381;Ncs1|1.125398512	2	219	210	57540	http://www.ebi.ac.uk/QuickGO/GTerm?id=GO:0031985
9	4,5,6,7,8,9	intrinsic component of nuclear inner membrane	GO:0031229	1.91e-01	3.19e-01	Lbr|0.892147588	1	58	210	57540	http://www.ebi.ac.uk/QuickGO/GTerm?id=GO:0031229
10	5,6,7,8,9,10	integral component of nuclear inner membrane	GO:0005639	1.91e-01	3.19e-01	Lbr|0.892147588	1	58	210	57540	http://www.ebi.ac.uk/QuickGO/GTerm?id=GO:0005639
3	3	nuclear membrane part	GO:0044453	1.94e-01	3.20e-01	Lbr|0.892147588	1	59	210	57540	http://www.ebi.ac.uk/QuickGO/GTerm?id=GO:0044453
4	4	podosome	GO:0002102	1.94e-01	3.20e-01	Sh3pxd2a|0.881467545	1	59	210	57540	http://www.ebi.ac.uk/QuickGO/GTerm?id=GO:0002102
6	5,6	microtubule organizing center part	GO:0044450	1.94e-01	3.20e-01	Rilpl1|1.154861298;Crocc|0.8735363;Kif3a|1.110261145	3	415	210	57540	http://www.ebi.ac.uk/QuickGO/GTerm?id=GO:0044450
4	4	glycoprotein complex	GO:0090665	1.97e-01	3.23e-01	Dag1|0.890359168	1	60	210	57540	http://www.ebi.ac.uk/QuickGO/GTerm?id=GO:0090665
8	7,8	XY body	GO:0001741	1.97e-01	3.23e-01	Sumo1|1.131894484	1	60	210	57540	http://www.ebi.ac.uk/QuickGO/GTerm?id=GO:0001741
5	5	CHD-type complex	GO:0090545	2.00e-01	3.26e-01	Chd3|1.143622722	1	61	210	57540	http://www.ebi.ac.uk/QuickGO/GTerm?id=GO:0090545
9	5,6,7,8,9	NuRD complex	GO:0016581	2.00e-01	3.26e-01	Chd3|1.143622722	1	61	210	57540	http://www.ebi.ac.uk/QuickGO/GTerm?id=GO:0016581
5	3,5	synaptic membrane	GO:0097060	2.01e-01	3.26e-01	Dag1|0.890359168;Cdk5|1.113606341;Ndufs7|0.904761905;Ncs1|1.125398512	4	632	210	57540	http://www.ebi.ac.uk/QuickGO/GTerm?id=GO:0097060
5	4,5	sperm principal piece	GO:0097228	2.06e-01	3.30e-01	Atp2b4|0.908158397	1	63	210	57540	http://www.ebi.ac.uk/QuickGO/GTerm?id=GO:0097228
6	5,6	dystrophin-associated glycoprotein complex	GO:0016010	2.06e-01	3.30e-01	Dag1|0.890359168	1	63	210	57540	http://www.ebi.ac.uk/QuickGO/GTerm?id=GO:0016010
5	5	ISWI-type complex	GO:0031010	2.06e-01	3.30e-01	0610010K14Rik|1.15397039	1	63	210	57540	http://www.ebi.ac.uk/QuickGO/GTerm?id=GO:0031010
4	4	exon-exon junction complex	GO:0035145	2.06e-01	3.30e-01	R3hcc1|0.780721282	1	63	210	57540	http://www.ebi.ac.uk/QuickGO/GTerm?id=GO:0035145
4	4	perikaryon	GO:0043204	2.08e-01	3.32e-01	Cdk5|1.113606341;Ccl2|0.873331772	2	232	210	57540	http://www.ebi.ac.uk/QuickGO/GTerm?id=GO:0043204
6	5,6	cytoplasmic ribonucleoprotein granule	GO:0036464	2.11e-01	3.36e-01	Dcps|1.141900937;Tia1|0.815705856;Pum1|0.770353982	3	433	210	57540	http://www.ebi.ac.uk/QuickGO/GTerm?id=GO:0036464
4	4	ruffle	GO:0001726	2.15e-01	3.41e-01	Itgav|0.907486886;Myo9b|1.243129557;RASA1|1.151425498	3	437	210	57540	http://www.ebi.ac.uk/QuickGO/GTerm?id=GO:0001726
4	4	motile cilium	GO:0031514	2.16e-01	3.41e-01	Atp2b4|0.908158397;Kif3a|1.110261145	2	238	210	57540	http://www.ebi.ac.uk/QuickGO/GTerm?id=GO:0031514
3	3	myelin sheath	GO:0043209	2.19e-01	3.44e-01	Gstm1|1.108592514;Ndufs3|0.881260287;Ca13|1.312138728	3	441	210	57540	http://www.ebi.ac.uk/QuickGO/GTerm?id=GO:0043209
4	4	protein phosphatase type 2A complex	GO:0000159	2.23e-01	3.51e-01	Ppp2r5c|1.114164905	1	69	210	57540	http://www.ebi.ac.uk/QuickGO/GTerm?id=GO:0000159
5	5	axon cytoplasm	GO:1904115	2.26e-01	3.52e-01	Kif3a|1.110261145	1	70	210	57540	http://www.ebi.ac.uk/QuickGO/GTerm?id=GO:1904115
9	7,8,9	PML body	GO:0016605	2.28e-01	3.52e-01	Pml|1.109148431;Sumo1|1.131894484	2	247	210	57540	http://www.ebi.ac.uk/QuickGO/GTerm?id=GO:0016605
5	4,5	cytoplasmic side of plasma membrane	GO:0009898	2.28e-01	3.52e-01	Yes1|0.881467545;Cyld|1.103049422;Rasal2|0.87026648	3	451	210	57540	http://www.ebi.ac.uk/QuickGO/GTerm?id=GO:0009898
9	6,7,8,9	condensed nuclear chromosome, centromeric region	GO:0000780	2.29e-01	3.52e-01	Bub1b|0.901140684	1	71	210	57540	http://www.ebi.ac.uk/QuickGO/GTerm?id=GO:0000780
5	4,5	sarcoplasmic reticulum membrane	GO:0033017	2.29e-01	3.52e-01	Fkbp1a|1.172413793	1	71	210	57540	http://www.ebi.ac.uk/QuickGO/GTerm?id=GO:0033017
False	obselete	synaptonemal complex	GO:0000795	2.29e-01	3.52e-01	Wapl|1.134774486	1	71	210	57540	http://www.ebi.ac.uk/QuickGO/GTerm?id=GO:0000795
7	6,7	integral component of mitochondrial inner membrane	GO:0031305	2.29e-01	3.52e-01	Apoo|1.106080548	1	71	210	57540	http://www.ebi.ac.uk/QuickGO/GTerm?id=GO:0031305
8	6,7,8	condensed nuclear chromosome	GO:0000794	2.31e-01	3.53e-01	Wapl|1.134774486;Bub1b|0.901140684	2	249	210	57540	http://www.ebi.ac.uk/QuickGO/GTerm?id=GO:0000794
6	5,6	intrinsic component of mitochondrial inner membrane	GO:0031304	2.32e-01	3.54e-01	Apoo|1.106080548	1	72	210	57540	http://www.ebi.ac.uk/QuickGO/GTerm?id=GO:0031304
8	5,6,7,8	histone methyltransferase complex	GO:0035097	2.35e-01	3.57e-01	0610010K14Rik|1.15397039;Wdr82|1.122546419	2	252	210	57540	http://www.ebi.ac.uk/QuickGO/GTerm?id=GO:0035097
4	4	proteasome regulatory particle	GO:0005838	2.37e-01	3.60e-01	Psmd10|0.868955851	1	74	210	57540	http://www.ebi.ac.uk/QuickGO/GTerm?id=GO:0005838
9	5,6,7,8,9	spindle midzone	GO:0051233	2.40e-01	3.63e-01	Arl8b|0.898220641	1	75	210	57540	http://www.ebi.ac.uk/QuickGO/GTerm?id=GO:0051233
6	6	anaphase-promoting complex	GO:0005680	2.43e-01	3.65e-01	Cdc23|0.888338055	1	76	210	57540	http://www.ebi.ac.uk/QuickGO/GTerm?id=GO:0005680
4	4	respiratory chain complex III	GO:0045275	2.43e-01	3.65e-01	Uqcrb|0.856778087	1	76	210	57540	http://www.ebi.ac.uk/QuickGO/GTerm?id=GO:0045275
2	2	synapse	GO:0045202	2.43e-01	3.65e-01	Fkbp1a|1.172413793;Prkar2b|1.129358531;Dag1|0.890359168;Cdk5|1.113606341;Pdzd11|1.197198572;Sumo1|1.131894484;Kptn|1.27014756;Ccl2|0.873331772;Ndufs7|0.904761905;Ncs1|1.125398512;Kif3a|1.110261145	11	2354	210	57540	http://www.ebi.ac.uk/QuickGO/GTerm?id=GO:0045202
7	5,6,7	smooth endoplasmic reticulum	GO:0005790	2.48e-01	3.71e-01	Prdx4|1.156603774	1	78	210	57540	http://www.ebi.ac.uk/QuickGO/GTerm?id=GO:0005790
6	4,6	postsynaptic membrane	GO:0045211	2.52e-01	3.76e-01	Dag1|0.890359168;Cdk5|1.113606341;Ncs1|1.125398512	3	476	210	57540	http://www.ebi.ac.uk/QuickGO/GTerm?id=GO:0045211
5	4,5	Golgi apparatus part	GO:0044431	2.59e-01	3.85e-01	Abcb1b|0.883239171;Rtn3|0.905669366;Vcpip1|1.151963421;Asap2|1.166576381;Apoo|1.106080548;Ncs1|1.125398512;Optn|1.248805173;Pacsin3|1.226551628	8	1654	210	57540	http://www.ebi.ac.uk/QuickGO/GTerm?id=GO:0044431
4	4	proteinaceous extracellular matrix	GO:0005578	2.61e-01	3.85e-01	Col1a1|0.870673527;Dag1|0.890359168;Col4a2|1.110524927;Frem1|1.106635071	4	709	210	57540	http://www.ebi.ac.uk/QuickGO/GTerm?id=GO:0005578
5	4,5	extrinsic component of cytoplasmic side of plasma membrane	GO:0031234	2.62e-01	3.85e-01	Yes1|0.881467545;Cyld|1.103049422	2	272	210	57540	http://www.ebi.ac.uk/QuickGO/GTerm?id=GO:0031234
7	4,6,7	organellar large ribosomal subunit	GO:0000315	2.62e-01	3.85e-01	Mrpl4|0.895971564	1	83	210	57540	http://www.ebi.ac.uk/QuickGO/GTerm?id=GO:0000315
8	5,7,8	mitochondrial large ribosomal subunit	GO:0005762	2.62e-01	3.85e-01	Mrpl4|0.895971564	1	83	210	57540	http://www.ebi.ac.uk/QuickGO/GTerm?id=GO:0005762
5	4,5	proton-transporting two-sector ATPase complex, proton-transporting domain	GO:0033177	2.65e-01	3.87e-01	Tcirg1|0.881232361	1	84	210	57540	http://www.ebi.ac.uk/QuickGO/GTerm?id=GO:0033177
8	4,5,6,7,8	axoneme	GO:0005930	2.66e-01	3.87e-01	Kif3a|1.110261145;Tulp3|1.102496715	2	275	210	57540	http://www.ebi.ac.uk/QuickGO/GTerm?id=GO:0005930
3	3	membrane region	GO:0098589	2.66e-01	3.87e-01	Abcb1b|0.883239171;Atp2b4|0.908158397;Itgav|0.907486886;Prkar2b|1.129358531;Dag1|0.890359168;Tcirg1|0.881232361;Cdk5|1.113606341;Pdzd11|1.197198572;Abcg2|0.893727811;Ddr2|1.152542373;Slc7a5|0.876407129;Ndufs7|0.904761905;Ncs1|1.125398512	13	2909	210	57540	http://www.ebi.ac.uk/QuickGO/GTerm?id=GO:0098589
4	4	ciliary plasm	GO:0097014	2.67e-01	3.87e-01	Kif3a|1.110261145;Tulp3|1.102496715	2	276	210	57540	http://www.ebi.ac.uk/QuickGO/GTerm?id=GO:0097014
7	4,6,7	nuclear transcriptional repressor complex	GO:0090568	2.67e-01	3.87e-01	Chd3|1.143622722	1	85	210	57540	http://www.ebi.ac.uk/QuickGO/GTerm?id=GO:0090568
6	5,6	ribosome	GO:0005840	2.72e-01	3.92e-01	Mrpl4|0.895971564;Mrps25|1.131361577;Hba-a2|0.795332136;Eif2d|0.821908449	4	723	210	57540	http://www.ebi.ac.uk/QuickGO/GTerm?id=GO:0005840
4	4	ciliary basal body	GO:0036064	2.80e-01	4.04e-01	Rilpl1|1.154861298;Cfap157|0.898884405	2	286	210	57540	http://www.ebi.ac.uk/QuickGO/GTerm?id=GO:0036064
8	6,7,8	DNA-directed RNA polymerase II, holoenzyme	GO:0016591	2.83e-01	4.04e-01	Chd6|1.10581732;Rprd1a|1.20176163	2	288	210	57540	http://www.ebi.ac.uk/QuickGO/GTerm?id=GO:0016591
10	7,8,9,10	MLL1 complex	GO:0071339	2.83e-01	4.04e-01	0610010K14Rik|1.15397039	1	91	210	57540	http://www.ebi.ac.uk/QuickGO/GTerm?id=GO:0071339
9	6,7,8,9	MLL1/2 complex	GO:0044665	2.83e-01	4.04e-01	0610010K14Rik|1.15397039	1	91	210	57540	http://www.ebi.ac.uk/QuickGO/GTerm?id=GO:0044665
4	4	proteasome accessory complex	GO:0022624	2.91e-01	4.14e-01	Psmd10|0.868955851	1	94	210	57540	http://www.ebi.ac.uk/QuickGO/GTerm?id=GO:0022624
8	5,7,8	late endosome	GO:0005770	2.94e-01	4.16e-01	Tpt1|0.902259215;Arl8b|0.898220641;Chmp1b1|0.652892562	3	518	210	57540	http://www.ebi.ac.uk/QuickGO/GTerm?id=GO:0005770
8	4,5,7,8	sarcomere	GO:0030017	2.95e-01	4.17e-01	Atp2b4|0.908158397;Fkbp1a|1.172413793;Tmod2|0.647107268	3	519	210	57540	http://www.ebi.ac.uk/QuickGO/GTerm?id=GO:0030017
5	4,5	axon terminus	GO:0043679	3.06e-01	4.31e-01	Fkbp1a|1.172413793;Ccl2|0.873331772	2	305	210	57540	http://www.ebi.ac.uk/QuickGO/GTerm?id=GO:0043679
5	5	basolateral plasma membrane	GO:0016323	3.08e-01	4.34e-01	Atp2b4|0.908158397;Dag1|0.890359168;Pdzd11|1.197198572	3	533	210	57540	http://www.ebi.ac.uk/QuickGO/GTerm?id=GO:0016323
4	4	methyltransferase complex	GO:0034708	3.13e-01	4.37e-01	0610010K14Rik|1.15397039;Wdr82|1.122546419	2	310	210	57540	http://www.ebi.ac.uk/QuickGO/GTerm?id=GO:0034708
6	6	cell projection cytoplasm	GO:0032838	3.13e-01	4.37e-01	Kif3a|1.110261145;Tulp3|1.102496715	2	310	210	57540	http://www.ebi.ac.uk/QuickGO/GTerm?id=GO:0032838
7	6,7	sex chromosome	GO:0000803	3.19e-01	4.45e-01	Sumo1|1.131894484	1	105	210	57540	http://www.ebi.ac.uk/QuickGO/GTerm?id=GO:0000803
7	6,7	spliceosomal snRNP complex	GO:0097525	3.22e-01	4.47e-01	Cd2bp2|1.103575184	1	106	210	57540	http://www.ebi.ac.uk/QuickGO/GTerm?id=GO:0097525
6	5,6	proton-transporting V-type ATPase complex	GO:0033176	3.26e-01	4.51e-01	Tcirg1|0.881232361	1	108	210	57540	http://www.ebi.ac.uk/QuickGO/GTerm?id=GO:0033176
5	4,5	photoreceptor connecting cilium	GO:0032391	3.26e-01	4.51e-01	Kif3a|1.110261145	1	108	210	57540	http://www.ebi.ac.uk/QuickGO/GTerm?id=GO:0032391
4	4	neuronal cell body	GO:0043025	3.28e-01	4.52e-01	Prkar2b|1.129358531;Cdk5|1.113606341;Ccl2|0.873331772;Ndufs7|0.904761905;Optn|1.248805173;Kif3a|1.110261145	6	1283	210	57540	http://www.ebi.ac.uk/QuickGO/GTerm?id=GO:0043025
6	5,6	Golgi membrane	GO:0000139	3.29e-01	4.52e-01	Abcb1b|0.883239171;Rtn3|0.905669366;Asap2|1.166576381;Apoo|1.106080548;Ncs1|1.125398512	5	1037	210	57540	http://www.ebi.ac.uk/QuickGO/GTerm?id=GO:0000139
9	6,8,9	multivesicular body	GO:0005771	3.31e-01	4.54e-01	Tpt1|0.902259215	1	110	210	57540	http://www.ebi.ac.uk/QuickGO/GTerm?id=GO:0005771
10	4,5,6,7,9,10	Z disc	GO:0030018	3.33e-01	4.55e-01	Atp2b4|0.908158397;Fkbp1a|1.172413793	2	325	210	57540	http://www.ebi.ac.uk/QuickGO/GTerm?id=GO:0030018
6	6	SCF ubiquitin ligase complex	GO:0019005	3.36e-01	4.59e-01	Cul1|1.101654846	1	112	210	57540	http://www.ebi.ac.uk/QuickGO/GTerm?id=GO:0019005
9	6,7,8,9	lysosomal membrane	GO:0005765	3.38e-01	4.60e-01	Arl8b|0.898220641;Tcirg1|0.881232361;Wdr41|1.125398512	3	563	210	57540	http://www.ebi.ac.uk/QuickGO/GTerm?id=GO:0005765
6	5,6	nuclear DNA-directed RNA polymerase complex	GO:0055029	3.47e-01	4.71e-01	Chd6|1.10581732;Rprd1a|1.20176163	2	336	210	57540	http://www.ebi.ac.uk/QuickGO/GTerm?id=GO:0055029
5	5	DNA-directed RNA polymerase complex	GO:0000428	3.49e-01	4.71e-01	Chd6|1.10581732;Rprd1a|1.20176163	2	337	210	57540	http://www.ebi.ac.uk/QuickGO/GTerm?id=GO:0000428
5	4,5	integral component of organelle membrane	GO:0031301	3.52e-01	4.73e-01	Lbr|0.892147588;Rhot2|0.89549763;Apoo|1.106080548	3	577	210	57540	http://www.ebi.ac.uk/QuickGO/GTerm?id=GO:0031301
6	5,6	focal adhesion	GO:0005925	3.52e-01	4.73e-01	Itgav|0.907486886;Yes1|0.881467545;Dag1|0.890359168;Ddr2|1.152542373;Cdc42ep1|1.110817942	5	1070	210	57540	http://www.ebi.ac.uk/QuickGO/GTerm?id=GO:0005925
6	5,6	small nuclear ribonucleoprotein complex	GO:0030532	3.53e-01	4.73e-01	Cd2bp2|1.103575184	1	119	210	57540	http://www.ebi.ac.uk/QuickGO/GTerm?id=GO:0030532
4	4	RNA polymerase complex	GO:0030880	3.54e-01	4.73e-01	Chd6|1.10581732;Rprd1a|1.20176163	2	341	210	57540	http://www.ebi.ac.uk/QuickGO/GTerm?id=GO:0030880
5	5	integral component of endoplasmic reticulum membrane	GO:0030176	3.56e-01	4.76e-01	Lbr|0.892147588;Lnp|0.907725322	2	343	210	57540	http://www.ebi.ac.uk/QuickGO/GTerm?id=GO:0030176
4	4	neuron projection terminus	GO:0044306	3.59e-01	4.77e-01	Fkbp1a|1.172413793;Ccl2|0.873331772	2	345	210	57540	http://www.ebi.ac.uk/QuickGO/GTerm?id=GO:0044306
5	4,5	cell-substrate adherens junction	GO:0005924	3.60e-01	4.77e-01	Itgav|0.907486886;Yes1|0.881467545;Dag1|0.890359168;Ddr2|1.152542373;Cdc42ep1|1.110817942	5	1080	210	57540	http://www.ebi.ac.uk/QuickGO/GTerm?id=GO:0005924
3	3	neuron part	GO:0097458	3.61e-01	4.78e-01	Atp2b4|0.908158397;Fkbp1a|1.172413793;Prkar2b|1.129358531;Dag1|0.890359168;Cdk5|1.113606341;Pdzd11|1.197198572;Sumo1|1.131894484;Reep6|1.334695069;Ccl2|0.873331772;Tmod2|0.647107268;Ndufs7|0.904761905;Crocc|0.8735363;Ncs1|1.125398512;Optn|1.248805173;Kif3a|1.110261145;Nrp2|1.107189887	16	3927	210	57540	http://www.ebi.ac.uk/QuickGO/GTerm?id=GO:0097458
3	3	whole membrane	GO:0098805	3.64e-01	4.80e-01	Abcb1b|0.883239171;Atp2b4|0.908158397;Arl8b|0.898220641;Itgav|0.907486886;Prkar2b|1.129358531;Pml|1.109148431;Dag1|0.890359168;Rhot2|0.89549763;Tcirg1|0.881232361;Cdk5|1.113606341;Wdr45b|0.850335415;Pdzd11|1.197198572;Abcg2|0.893727811;Ddr2|1.152542373;Slc7a5|0.876407129;Ndufs7|0.904761905;Chmp1b1|0.652892562;Ncs1|1.125398512;Wdr41|1.125398512	19	4724	210	57540	http://www.ebi.ac.uk/QuickGO/GTerm?id=GO:0098805
6	4,5,6	intrinsic component of endoplasmic reticulum membrane	GO:0031227	3.66e-01	4.81e-01	Lbr|0.892147588;Lnp|0.907725322	2	350	210	57540	http://www.ebi.ac.uk/QuickGO/GTerm?id=GO:0031227
4	3,4	intrinsic component of organelle membrane	GO:0031300	3.66e-01	4.81e-01	Lbr|0.892147588;Rhot2|0.89549763;Apoo|1.106080548	3	591	210	57540	http://www.ebi.ac.uk/QuickGO/GTerm?id=GO:0031300
4	4	mediator complex	GO:0016592	3.69e-01	4.84e-01	Med30|1.182537517	1	126	210	57540	http://www.ebi.ac.uk/QuickGO/GTerm?id=GO:0016592
9	4,5,6,8,9	I band	GO:0031674	3.71e-01	4.84e-01	Atp2b4|0.908158397;Fkbp1a|1.172413793	2	354	210	57540	http://www.ebi.ac.uk/QuickGO/GTerm?id=GO:0031674
4	4	SWI/SNF superfamily-type complex	GO:0070603	3.72e-01	4.85e-01	Chd3|1.143622722;0610010K14Rik|1.15397039	2	355	210	57540	http://www.ebi.ac.uk/QuickGO/GTerm?id=GO:0070603
4	3,4	presynapse	GO:0098793	3.76e-01	4.87e-01	Fkbp1a|1.172413793;Pdzd11|1.197198572;Ccl2|0.873331772;Kif3a|1.110261145	4	850	210	57540	http://www.ebi.ac.uk/QuickGO/GTerm?id=GO:0098793
3	3	cell-substrate junction	GO:0030055	3.76e-01	4.87e-01	Itgav|0.907486886;Yes1|0.881467545;Dag1|0.890359168;Ddr2|1.152542373;Cdc42ep1|1.110817942	5	1103	210	57540	http://www.ebi.ac.uk/QuickGO/GTerm?id=GO:0030055
9	5,6,8,9	striated muscle thin filament	GO:0005865	3.81e-01	4.92e-01	Tmod2|0.647107268	1	131	210	57540	http://www.ebi.ac.uk/QuickGO/GTerm?id=GO:0005865
5	5	kinesin complex	GO:0005871	3.88e-01	5.00e-01	Kif3a|1.110261145	1	134	210	57540	http://www.ebi.ac.uk/QuickGO/GTerm?id=GO:0005871
5	4,5	endosome membrane	GO:0010008	3.91e-01	5.02e-01	Arl8b|0.898220641;Pml|1.109148431;Chmp1b1|0.652892562	3	616	210	57540	http://www.ebi.ac.uk/QuickGO/GTerm?id=GO:0010008
4	4	adherens junction	GO:0005912	3.92e-01	5.02e-01	Itgav|0.907486886;Yes1|0.881467545;Dag1|0.890359168;Ddr2|1.152542373;Cdc42ep1|1.110817942;Pvr|0.887682869	6	1382	210	57540	http://www.ebi.ac.uk/QuickGO/GTerm?id=GO:0005912
6	5,6	nuclear ubiquitin ligase complex	GO:0000152	3.94e-01	5.04e-01	Cdc23|0.888338055	1	137	210	57540	http://www.ebi.ac.uk/QuickGO/GTerm?id=GO:0000152
6	5,6	integrin complex	GO:0008305	3.97e-01	5.05e-01	Itgav|0.907486886	1	138	210	57540	http://www.ebi.ac.uk/QuickGO/GTerm?id=GO:0008305
3	3	outer membrane	GO:0019867	3.97e-01	5.05e-01	Dag1|0.890359168;Rhot2|0.89549763	2	374	210	57540	http://www.ebi.ac.uk/QuickGO/GTerm?id=GO:0019867
4	4	microtubule associated complex	GO:0005875	3.98e-01	5.05e-01	Actr1b|1.20446404;Kif3a|1.110261145	2	375	210	57540	http://www.ebi.ac.uk/QuickGO/GTerm?id=GO:0005875
8	6,7,8	nuclear chromatin	GO:0000790	4.00e-01	5.06e-01	Hist1h4a|0.904739224;Hist2h2ac|1.10832894;Hist2h2ab|1.185519126;Sfr1|1.190580504	4	879	210	57540	http://www.ebi.ac.uk/QuickGO/GTerm?id=GO:0000790
4	4	photoreceptor inner segment	GO:0001917	4.03e-01	5.09e-01	Crocc|0.8735363	1	141	210	57540	http://www.ebi.ac.uk/QuickGO/GTerm?id=GO:0001917
4	4	protein complex involved in cell adhesion	GO:0098636	4.05e-01	5.11e-01	Itgav|0.907486886	1	142	210	57540	http://www.ebi.ac.uk/QuickGO/GTerm?id=GO:0098636
8	4,5,7,8	myofilament	GO:0036379	4.14e-01	5.20e-01	Tmod2|0.647107268	1	146	210	57540	http://www.ebi.ac.uk/QuickGO/GTerm?id=GO:0036379
5	5	preribosome	GO:0030684	4.16e-01	5.22e-01	Wdr74|1.146459227	1	147	210	57540	http://www.ebi.ac.uk/QuickGO/GTerm?id=GO:0030684
3	3	anchoring junction	GO:0070161	4.18e-01	5.22e-01	Itgav|0.907486886;Yes1|0.881467545;Dag1|0.890359168;Ddr2|1.152542373;Cdc42ep1|1.110817942;Pvr|0.887682869	6	1422	210	57540	http://www.ebi.ac.uk/QuickGO/GTerm?id=GO:0070161
4	4	T-tubule	GO:0030315	4.20e-01	5.24e-01	Atp2b4|0.908158397	1	149	210	57540	http://www.ebi.ac.uk/QuickGO/GTerm?id=GO:0030315
8	7,8	lysosome	GO:0005764	4.32e-01	5.36e-01	Arl8b|0.898220641;Tcirg1|0.881232361;Pon2|0.85162037;Acp2|1.158974359;Wdr41|1.125398512	5	1181	210	57540	http://www.ebi.ac.uk/QuickGO/GTerm?id=GO:0005764
6	5,6	lipid particle	GO:0005811	4.33e-01	5.36e-01	Plin2|0.903187441	1	155	210	57540	http://www.ebi.ac.uk/QuickGO/GTerm?id=GO:0005811
7	6,7	lytic vacuole	GO:0000323	4.34e-01	5.36e-01	Arl8b|0.898220641;Tcirg1|0.881232361;Pon2|0.85162037;Acp2|1.158974359;Wdr41|1.125398512	5	1183	210	57540	http://www.ebi.ac.uk/QuickGO/GTerm?id=GO:0000323
4	4	extrinsic component of plasma membrane	GO:0019897	4.34e-01	5.36e-01	Yes1|0.881467545;Cyld|1.103049422	2	404	210	57540	http://www.ebi.ac.uk/QuickGO/GTerm?id=GO:0019897
4	4	ciliary transition zone	GO:0035869	4.35e-01	5.36e-01	Kif3a|1.110261145	1	156	210	57540	http://www.ebi.ac.uk/QuickGO/GTerm?id=GO:0035869
4	4	sarcolemma	GO:0042383	4.38e-01	5.38e-01	Atp2b4|0.908158397;Dag1|0.890359168	2	407	210	57540	http://www.ebi.ac.uk/QuickGO/GTerm?id=GO:0042383
6	5,6	vacuole	GO:0005773	4.41e-01	5.39e-01	Arl8b|0.898220641;Tcirg1|0.881232361;Pon2|0.85162037;Acp2|1.158974359;Optn|1.248805173;Wdr41|1.125398512	6	1458	210	57540	http://www.ebi.ac.uk/QuickGO/GTerm?id=GO:0005773
6	5,6	endosomal part	GO:0044440	4.41e-01	5.39e-01	Arl8b|0.898220641;Pml|1.109148431;Chmp1b1|0.652892562	3	668	210	57540	http://www.ebi.ac.uk/QuickGO/GTerm?id=GO:0044440
7	4,6,7	endosome	GO:0005768	4.42e-01	5.39e-01	Tpt1|0.902259215;Arl8b|0.898220641;Pml|1.109148431;Washc4|0.83677686;Chmp1b1|0.652892562;Optn|1.248805173;Pacsin3|1.226551628	7	1726	210	57540	http://www.ebi.ac.uk/QuickGO/GTerm?id=GO:0005768
4	4	somatodendritic compartment	GO:0036477	4.44e-01	5.41e-01	Prkar2b|1.129358531;Cdk5|1.113606341;Sumo1|1.131894484;Ccl2|0.873331772;Ndufs7|0.904761905;Ncs1|1.125398512;Optn|1.248805173;Kif3a|1.110261145	8	1996	210	57540	http://www.ebi.ac.uk/QuickGO/GTerm?id=GO:0036477
5	5	cullin-RING ubiquitin ligase complex	GO:0031461	4.46e-01	5.41e-01	Cul1|1.101654846;Cdc23|0.888338055	2	413	210	57540	http://www.ebi.ac.uk/QuickGO/GTerm?id=GO:0031461
3	3	cell body	GO:0044297	4.58e-01	5.55e-01	Prkar2b|1.129358531;Cdk5|1.113606341;Ccl2|0.873331772;Ndufs7|0.904761905;Optn|1.248805173;Kif3a|1.110261145	6	1485	210	57540	http://www.ebi.ac.uk/QuickGO/GTerm?id=GO:0044297
3	3	postsynapse	GO:0098794	4.63e-01	5.59e-01	Prkar2b|1.129358531;Dag1|0.890359168;Cdk5|1.113606341;Kptn|1.27014756;Ncs1|1.125398512	5	1224	210	57540	http://www.ebi.ac.uk/QuickGO/GTerm?id=GO:0098794
4	4	dendritic shaft	GO:0043198	4.67e-01	5.61e-01	Prkar2b|1.129358531	1	172	210	57540	http://www.ebi.ac.uk/QuickGO/GTerm?id=GO:0043198
4	4	actin-based cell projection	GO:0098858	4.67e-01	5.61e-01	Dag1|0.890359168;Cdk5|1.113606341	2	431	210	57540	http://www.ebi.ac.uk/QuickGO/GTerm?id=GO:0098858
9	4,8,9	voltage-gated calcium channel complex	GO:0005891	4.75e-01	5.69e-01	Fkbp1a|1.172413793	1	176	210	57540	http://www.ebi.ac.uk/QuickGO/GTerm?id=GO:0005891
5	4,5	vacuolar membrane	GO:0005774	4.79e-01	5.71e-01	Arl8b|0.898220641;Tcirg1|0.881232361;Wdr41|1.125398512	3	708	210	57540	http://www.ebi.ac.uk/QuickGO/GTerm?id=GO:0005774
9	5,6,8,9	early endosome membrane	GO:0031901	4.79e-01	5.71e-01	Pml|1.109148431	1	178	210	57540	http://www.ebi.ac.uk/QuickGO/GTerm?id=GO:0031901
5	4,5	transmembrane transporter complex	GO:1902495	4.82e-01	5.73e-01	Fkbp1a|1.172413793;Lrrc8c|1.128525812;Sumo1|1.131894484;Uqcrb|0.856778087	4	981	210	57540	http://www.ebi.ac.uk/QuickGO/GTerm?id=GO:1902495
6	5,6	sarcoplasmic reticulum	GO:0016529	4.85e-01	5.75e-01	Fkbp1a|1.172413793	1	181	210	57540	http://www.ebi.ac.uk/QuickGO/GTerm?id=GO:0016529
4	4	ubiquitin ligase complex	GO:0000151	4.86e-01	5.75e-01	Cul1|1.101654846;Cdc23|0.888338055;Med30|1.182537517	3	716	210	57540	http://www.ebi.ac.uk/QuickGO/GTerm?id=GO:0000151
4	4	external side of plasma membrane	GO:0009897	4.87e-01	5.75e-01	Gsr|1.163061114;Itgav|0.907486886;Dag1|0.890359168;Fgb|1.186663023	4	987	210	57540	http://www.ebi.ac.uk/QuickGO/GTerm?id=GO:0009897
4	4	transporter complex	GO:1990351	4.90e-01	5.78e-01	Fkbp1a|1.172413793;Lrrc8c|1.128525812;Sumo1|1.131894484;Uqcrb|0.856778087	4	992	210	57540	http://www.ebi.ac.uk/QuickGO/GTerm?id=GO:1990351
4	4	growth cone	GO:0030426	4.96e-01	5.83e-01	Cdk5|1.113606341;Tmod2|0.647107268	2	455	210	57540	http://www.ebi.ac.uk/QuickGO/GTerm?id=GO:0030426
5	4,5	proton-transporting two-sector ATPase complex	GO:0016469	4.98e-01	5.83e-01	Tcirg1|0.881232361	1	188	210	57540	http://www.ebi.ac.uk/QuickGO/GTerm?id=GO:0016469
6	5,6	endoplasmic reticulum-Golgi intermediate compartment	GO:0005793	5.00e-01	5.83e-01	Mydgf|1.117818374	1	189	210	57540	http://www.ebi.ac.uk/QuickGO/GTerm?id=GO:0005793
3	3	cell periphery	GO:0071944	5.00e-01	5.83e-01	Abcb1b|0.883239171;Hmgcs1|0.88791883;Nln|0.901830283;Atp2b4|0.908158397;Krt5|1.132764596;Gsr|1.163061114;Fkbp1a|1.172413793;Plin2|0.903187441;Itgav|0.907486886;Krt10|1.150806452;Yes1|0.881467545;Prkar2b|1.129358531;Piezo1|0.907032181;Prkacb|1.412545235;Myo9b|1.243129557;Dag1|0.890359168;Gsdmdc1|1.137590168;Krt17|1.125431836;Lrrc8c|1.128525812;Tcirg1|0.881232361;RASA1|1.151425498;Cdk5|1.113606341;…	53	14406	210	57540	http://www.ebi.ac.uk/QuickGO/GTerm?id=GO:0071944
3	3	neuromuscular junction	GO:0031594	5.05e-01	5.88e-01	Cdk5|1.113606341	1	192	210	57540	http://www.ebi.ac.uk/QuickGO/GTerm?id=GO:0031594
7	6,7	autophagosome	GO:0005776	5.07e-01	5.88e-01	Optn|1.248805173	1	193	210	57540	http://www.ebi.ac.uk/QuickGO/GTerm?id=GO:0005776
3	3	postsynaptic specialization	GO:0099572	5.07e-01	5.88e-01	Cdk5|1.113606341;Ncs1|1.125398512	2	465	210	57540	http://www.ebi.ac.uk/QuickGO/GTerm?id=GO:0099572
3	3	site of polarized growth	GO:0030427	5.12e-01	5.90e-01	Cdk5|1.113606341;Tmod2|0.647107268	2	469	210	57540	http://www.ebi.ac.uk/QuickGO/GTerm?id=GO:0030427
4	4	asymmetric synapse	GO:0032279	5.13e-01	5.90e-01	Cdk5|1.113606341;Ncs1|1.125398512	2	470	210	57540	http://www.ebi.ac.uk/QuickGO/GTerm?id=GO:0032279
3	3	cell-cell junction	GO:0005911	5.13e-01	5.90e-01	Abcb1b|0.883239171;Dag1|0.890359168;Pdzd11|1.197198572;Cdc42ep1|1.110817942;Pvr|0.887682869	5	1297	210	57540	http://www.ebi.ac.uk/QuickGO/GTerm?id=GO:0005911
7	4,5,6,7	vacuolar part	GO:0044437	5.15e-01	5.90e-01	Arl8b|0.898220641;Tcirg1|0.881232361;Wdr41|1.125398512	3	748	210	57540	http://www.ebi.ac.uk/QuickGO/GTerm?id=GO:0044437
5	5	sarcoplasm	GO:0016528	5.16e-01	5.90e-01	Fkbp1a|1.172413793	1	198	210	57540	http://www.ebi.ac.uk/QuickGO/GTerm?id=GO:0016528
3	3	neuron to neuron synapse	GO:0098984	5.16e-01	5.90e-01	Cdk5|1.113606341;Ncs1|1.125398512	2	473	210	57540	http://www.ebi.ac.uk/QuickGO/GTerm?id=GO:0098984
6	4,5,6	plasma membrane receptor complex	GO:0098802	5.23e-01	5.96e-01	Itgav|0.907486886;Sdcbp|1.215789474	2	479	210	57540	http://www.ebi.ac.uk/QuickGO/GTerm?id=GO:0098802
4	4	secretory granule	GO:0030141	5.28e-01	6.00e-01	Col1a1|0.870673527;Fgb|1.186663023;Ncs1|1.125398512	3	762	210	57540	http://www.ebi.ac.uk/QuickGO/GTerm?id=GO:0030141
4	4	sperm flagellum	GO:0036126	5.30e-01	6.01e-01	Atp2b4|0.908158397	1	206	210	57540	http://www.ebi.ac.uk/QuickGO/GTerm?id=GO:0036126
2	2	cell junction	GO:0030054	5.43e-01	6.15e-01	Abcb1b|0.883239171;Itgav|0.907486886;Yes1|0.881467545;Dag1|0.890359168;Cdk5|1.113606341;Pdzd11|1.197198572;Ddr2|1.152542373;Sh3pxd2a|0.881467545;Cdc42ep1|1.110817942;Pvr|0.887682869;Ncs1|1.125398512	11	3013	210	57540	http://www.ebi.ac.uk/QuickGO/GTerm?id=GO:0030054
5	5	ruffle membrane	GO:0032587	5.47e-01	6.16e-01	Itgav|0.907486886	1	216	210	57540	http://www.ebi.ac.uk/QuickGO/GTerm?id=GO:0032587
8	5,6,7,8	histone deacetylase complex	GO:0000118	5.47e-01	6.16e-01	Chd3|1.143622722	1	216	210	57540	http://www.ebi.ac.uk/QuickGO/GTerm?id=GO:0000118
8	7,8	calcium channel complex	GO:0034704	5.60e-01	6.30e-01	Fkbp1a|1.172413793	1	224	210	57540	http://www.ebi.ac.uk/QuickGO/GTerm?id=GO:0034704
3	3	plasma membrane	GO:0005886	5.83e-01	6.54e-01	Abcb1b|0.883239171;Hmgcs1|0.88791883;Nln|0.901830283;Atp2b4|0.908158397;Krt5|1.132764596;Gsr|1.163061114;Fkbp1a|1.172413793;Plin2|0.903187441;Itgav|0.907486886;Krt10|1.150806452;Yes1|0.881467545;Prkar2b|1.129358531;Piezo1|0.907032181;Prkacb|1.412545235;Dag1|0.890359168;Gsdmdc1|1.137590168;Lrrc8c|1.128525812;Tcirg1|0.881232361;RASA1|1.151425498;Cdk5|1.113606341;Tax1bp3|0.883682599;Pdzd11|1.1971985…	50	13940	210	57540	http://www.ebi.ac.uk/QuickGO/GTerm?id=GO:0005886
5	5	microvillus	GO:0005902	5.85e-01	6.54e-01	Itgav|0.907486886	1	240	210	57540	http://www.ebi.ac.uk/QuickGO/GTerm?id=GO:0005902
5	5	main axon	GO:0044304	5.86e-01	6.54e-01	Dag1|0.890359168	1	241	210	57540	http://www.ebi.ac.uk/QuickGO/GTerm?id=GO:0044304
5	5	dendrite	GO:0030425	5.87e-01	6.54e-01	Prkar2b|1.129358531;Cdk5|1.113606341;Sumo1|1.131894484;Ccl2|0.873331772;Ncs1|1.125398512	5	1409	210	57540	http://www.ebi.ac.uk/QuickGO/GTerm?id=GO:0030425
6	5,6	large ribosomal subunit	GO:0015934	5.89e-01	6.56e-01	Mrpl4|0.895971564	1	243	210	57540	http://www.ebi.ac.uk/QuickGO/GTerm?id=GO:0015934
8	6,7,8	trans-Golgi network	GO:0005802	5.96e-01	6.60e-01	Optn|1.248805173;Pacsin3|1.226551628	2	548	210	57540	http://www.ebi.ac.uk/QuickGO/GTerm?id=GO:0005802
4	4	membrane microdomain	GO:0098857	5.96e-01	6.60e-01	Prkar2b|1.129358531;Dag1|0.890359168	2	548	210	57540	http://www.ebi.ac.uk/QuickGO/GTerm?id=GO:0098857
4	4	proteasome complex	GO:0000502	5.98e-01	6.61e-01	Psmd10|0.868955851	1	249	210	57540	http://www.ebi.ac.uk/QuickGO/GTerm?id=GO:0000502
3	3	transcriptional repressor complex	GO:0017053	6.03e-01	6.65e-01	Chd3|1.143622722	1	252	210	57540	http://www.ebi.ac.uk/QuickGO/GTerm?id=GO:0017053
5	5	plasma membrane raft	GO:0044853	6.06e-01	6.66e-01	Dag1|0.890359168	1	254	210	57540	http://www.ebi.ac.uk/QuickGO/GTerm?id=GO:0044853
6	5,6	ion channel complex	GO:0034702	6.10e-01	6.70e-01	Fkbp1a|1.172413793;Lrrc8c|1.128525812;Sumo1|1.131894484	3	861	210	57540	http://www.ebi.ac.uk/QuickGO/GTerm?id=GO:0034702
4	4	myosin complex	GO:0016459	6.26e-01	6.85e-01	Myo9b|1.243129557	1	268	210	57540	http://www.ebi.ac.uk/QuickGO/GTerm?id=GO:0016459
9	4,8,9	voltage-gated potassium channel complex	GO:0008076	6.34e-01	6.92e-01	Sumo1|1.131894484	1	274	210	57540	http://www.ebi.ac.uk/QuickGO/GTerm?id=GO:0008076
5	5	nonmotile primary cilium	GO:0031513	6.48e-01	7.07e-01	Kif3a|1.110261145	1	285	210	57540	http://www.ebi.ac.uk/QuickGO/GTerm?id=GO:0031513
8	7,8	potassium channel complex	GO:0034705	6.52e-01	7.09e-01	Sumo1|1.131894484	1	288	210	57540	http://www.ebi.ac.uk/QuickGO/GTerm?id=GO:0034705
6	6	secretory vesicle	GO:0099503	6.59e-01	7.15e-01	Col1a1|0.870673527;Fgb|1.186663023;Ncs1|1.125398512	3	926	210	57540	http://www.ebi.ac.uk/QuickGO/GTerm?id=GO:0099503
4	4	intracellular vesicle	GO:0097708	6.65e-01	7.20e-01	Col1a1|0.870673527;Tpt1|0.902259215;Arl8b|0.898220641;Pml|1.109148431;Ccl2|0.873331772;Washc4|0.83677686;Chmp1b1|0.652892562;Fgb|1.186663023;Ncs1|1.125398512;Optn|1.248805173	10	3012	210	57540	http://www.ebi.ac.uk/QuickGO/GTerm?id=GO:0097708
8	5,7,8	early endosome	GO:0005769	6.74e-01	7.28e-01	Pml|1.109148431;Washc4|0.83677686	2	633	210	57540	http://www.ebi.ac.uk/QuickGO/GTerm?id=GO:0005769
6	6	acetyltransferase complex	GO:1902493	6.81e-01	7.33e-01	Naa20|1.141327623	1	312	210	57540	http://www.ebi.ac.uk/QuickGO/GTerm?id=GO:1902493
4	4	protein acetyltransferase complex	GO:0031248	6.81e-01	7.33e-01	Naa20|1.141327623	1	312	210	57540	http://www.ebi.ac.uk/QuickGO/GTerm?id=GO:0031248
5	5	mitochondrial outer membrane	GO:0005741	6.92e-01	7.43e-01	Rhot2|0.89549763	1	321	210	57540	http://www.ebi.ac.uk/QuickGO/GTerm?id=GO:0005741
3	3	coated membrane	GO:0048475	6.96e-01	7.44e-01	Chmp1b1|0.652892562	1	325	210	57540	http://www.ebi.ac.uk/QuickGO/GTerm?id=GO:0048475
5	4,5	membrane coat	GO:0030117	6.96e-01	7.44e-01	Chmp1b1|0.652892562	1	325	210	57540	http://www.ebi.ac.uk/QuickGO/GTerm?id=GO:0030117
5	5	cytoplasmic region	GO:0099568	7.00e-01	7.46e-01	Fgb|1.186663023;Kif3a|1.110261145	2	665	210	57540	http://www.ebi.ac.uk/QuickGO/GTerm?id=GO:0099568
2	2	membrane	GO:0016020	7.06e-01	7.52e-01	Lmnb1|0.907486886;Hist1h4a|0.904739224;Abcb1b|0.883239171;Ndufv1|0.894624674;Impad1|0.853370396;Hmgcs1|0.88791883;Nln|0.901830283;Ccdc47|0.897983393;Atp2b4|0.908158397;Lbr|0.892147588;Arl8b|0.898220641;Krt5|1.132764596;Hspe1|0.89549763;Serpinb1a|0.90023753;Gsr|1.163061114;Fkbp1a|1.172413793;Mad1l1|1.112490098;Plin2|0.903187441;Actr1b|1.20446404;Itgav|0.907486886;Krt10|1.150806452;Yes1|0.881467545…	105	29707	210	57540	http://www.ebi.ac.uk/QuickGO/GTerm?id=GO:0016020
5	4,5	postsynaptic density	GO:0014069	7.09e-01	7.53e-01	Cdk5|1.113606341;Ncs1|1.125398512	2	677	210	57540	http://www.ebi.ac.uk/QuickGO/GTerm?id=GO:0014069
7	6,7	cation channel complex	GO:0034703	7.17e-01	7.60e-01	Fkbp1a|1.172413793;Sumo1|1.131894484	2	688	210	57540	http://www.ebi.ac.uk/QuickGO/GTerm?id=GO:0034703
4	4	dendritic spine	GO:0043197	7.32e-01	7.74e-01	Prkar2b|1.129358531	1	359	210	57540	http://www.ebi.ac.uk/QuickGO/GTerm?id=GO:0043197
4	4	organelle outer membrane	GO:0031968	7.42e-01	7.79e-01	Rhot2|0.89549763	1	369	210	57540	http://www.ebi.ac.uk/QuickGO/GTerm?id=GO:0031968
5	5	neuron spine	GO:0044309	7.42e-01	7.79e-01	Prkar2b|1.129358531	1	369	210	57540	http://www.ebi.ac.uk/QuickGO/GTerm?id=GO:0044309
6	5,6	microbody	GO:0042579	7.45e-01	7.79e-01	Idh1|0.899097816	1	373	210	57540	http://www.ebi.ac.uk/QuickGO/GTerm?id=GO:0042579
8	5,7,8	recycling endosome	GO:0055037	7.45e-01	7.79e-01	Optn|1.248805173	1	373	210	57540	http://www.ebi.ac.uk/QuickGO/GTerm?id=GO:0055037
7	6,7	peroxisome	GO:0005777	7.45e-01	7.79e-01	Idh1|0.899097816	1	373	210	57540	http://www.ebi.ac.uk/QuickGO/GTerm?id=GO:0005777
4	4	leading edge membrane	GO:0031256	7.46e-01	7.79e-01	Itgav|0.907486886	1	374	210	57540	http://www.ebi.ac.uk/QuickGO/GTerm?id=GO:0031256
5	5	membrane raft	GO:0045121	7.51e-01	7.83e-01	Prkar2b|1.129358531;Dag1|0.890359168	2	736	210	57540	http://www.ebi.ac.uk/QuickGO/GTerm?id=GO:0045121
6	5,6	cytoplasmic vesicle	GO:0031410	7.54e-01	7.84e-01	Col1a1|0.870673527;Tpt1|0.902259215;Arl8b|0.898220641;Pml|1.109148431;Ccl2|0.873331772;Washc4|0.83677686;Chmp1b1|0.652892562;Fgb|1.186663023;Ncs1|1.125398512;Optn|1.248805173;Kif3a|1.110261145	11	3553	210	57540	http://www.ebi.ac.uk/QuickGO/GTerm?id=GO:0031410
3	3	plasma membrane part	GO:0044459	7.67e-01	7.96e-01	Abcb1b|0.883239171;Atp2b4|0.908158397;Gsr|1.163061114;Fkbp1a|1.172413793;Itgav|0.907486886;Yes1|0.881467545;Dag1|0.890359168;Lrrc8c|1.128525812;Tcirg1|0.881232361;Cdk5|1.113606341;Pdzd11|1.197198572;Abcg2|0.893727811;Cyld|1.103049422;Slc7a2|0.867616157;Sumo1|1.131894484;Ddr2|1.152542373;Slc7a5|0.876407129;Ndufs7|0.904761905;Pvr|0.887682869;Rasal2|0.87026648;Fgb|1.186663023;Sdcbp|1.215789474;Ncs1|…	23	7132	210	57540	http://www.ebi.ac.uk/QuickGO/GTerm?id=GO:0044459
5	5	cytoplasmic, membrane-bounded vesicle	GO:0016023	7.79e-01	8.07e-01	Col1a1|0.870673527;Ccl2|0.873331772;Fgb|1.186663023;Ncs1|1.125398512;Optn|1.248805173;Kif3a|1.110261145	6	2093	210	57540	http://www.ebi.ac.uk/QuickGO/GTerm?id=GO:0016023
9	3,4,6,8,9	synaptic vesicle	GO:0008021	7.87e-01	8.12e-01	Kif3a|1.110261145	1	421	210	57540	http://www.ebi.ac.uk/QuickGO/GTerm?id=GO:0008021
6	5,6	spliceosomal complex	GO:0005681	7.87e-01	8.12e-01	Srrm1|0.90023753	1	422	210	57540	http://www.ebi.ac.uk/QuickGO/GTerm?id=GO:0005681
4	4	cell cortex	GO:0005938	8.06e-01	8.30e-01	Myo9b|1.243129557;Fgb|1.186663023	2	827	210	57540	http://www.ebi.ac.uk/QuickGO/GTerm?id=GO:0005938
7	6,7	endocytic vesicle	GO:0030139	8.16e-01	8.36e-01	Ccl2|0.873331772	1	461	210	57540	http://www.ebi.ac.uk/QuickGO/GTerm?id=GO:0030139
6	5,6	nuclear transcription factor complex	GO:0044798	8.16e-01	8.36e-01	Gtf3c5|1.115018509	1	461	210	57540	http://www.ebi.ac.uk/QuickGO/GTerm?id=GO:0044798
3	3	sperm part	GO:0097223	8.32e-01	8.50e-01	Atp2b4|0.908158397	1	485	210	57540	http://www.ebi.ac.uk/QuickGO/GTerm?id=GO:0097223
5	4,5	plasma membrane protein complex	GO:0098797	8.41e-01	8.58e-01	Itgav|0.907486886;Dag1|0.890359168;Sumo1|1.131894484;Sdcbp|1.215789474	4	1607	210	57540	http://www.ebi.ac.uk/QuickGO/GTerm?id=GO:0098797
3	3	receptor complex	GO:0043235	8.45e-01	8.61e-01	Itgav|0.907486886;Sdcbp|1.215789474	2	907	210	57540	http://www.ebi.ac.uk/QuickGO/GTerm?id=GO:0043235
4	4	intrinsic component of plasma membrane	GO:0031226	8.65e-01	8.79e-01	Atp2b4|0.908158397;Itgav|0.907486886;Lrrc8c|1.128525812;Slc7a2|0.867616157;Sumo1|1.131894484;Ddr2|1.152542373;Slc7a5|0.876407129;Pvr|0.887682869;Rasal2|0.87026648;Sdcbp|1.215789474	10	3659	210	57540	http://www.ebi.ac.uk/QuickGO/GTerm?id=GO:0031226
5	4,5	cytoplasmic vesicle part	GO:0044433	8.69e-01	8.82e-01	Arl8b|0.898220641;Pml|1.109148431;Chmp1b1|0.652892562	3	1340	210	57540	http://www.ebi.ac.uk/QuickGO/GTerm?id=GO:0044433
5	5	integral component of plasma membrane	GO:0005887	8.93e-01	9.04e-01	Atp2b4|0.908158397;Itgav|0.907486886;Lrrc8c|1.128525812;Slc7a2|0.867616157;Sumo1|1.131894484;Ddr2|1.152542373;Slc7a5|0.876407129;Pvr|0.887682869;Sdcbp|1.215789474	9	3478	210	57540	http://www.ebi.ac.uk/QuickGO/GTerm?id=GO:0005887
3	3	cell surface	GO:0009986	9.09e-01	9.18e-01	Gsr|1.163061114;Itgav|0.907486886;Dag1|0.890359168;Pvr|0.887682869;Fgb|1.186663023	5	2209	210	57540	http://www.ebi.ac.uk/QuickGO/GTerm?id=GO:0009986
5	5	cell projection membrane	GO:0031253	9.30e-01	9.37e-01	Itgav|0.907486886	1	721	210	57540	http://www.ebi.ac.uk/QuickGO/GTerm?id=GO:0031253
4	4	transcription factor complex	GO:0005667	9.85e-01	9.91e-01	Gtf3c5|1.115018509	1	1142	210	57540	http://www.ebi.ac.uk/QuickGO/GTerm?id=GO:0005667
2	2	membrane part	GO:0044425	9.99e-01	1.00e+00	Abcb1b|0.883239171;Ndufv1|0.894624674;Impad1|0.853370396;Ccdc47|0.897983393;Atp2b4|0.908158397;Lbr|0.892147588;Gsr|1.163061114;Fkbp1a|1.172413793;Mad1l1|1.112490098;Itgav|0.907486886;Yes1|0.881467545;Prkar2b|1.129358531;Pml|1.109148431;Ndufs3|0.881260287;Lnp|0.907725322;Piezo1|0.907032181;Ndufa9|0.908852303;Rbpms|1.111668427;Dag1|0.890359168;Rhot2|0.89549763;Lrrc8c|1.128525812;Tcirg1|0.881232361;…	63	23138	210	57540	http://www.ebi.ac.uk/QuickGO/GTerm?id=GO:0044425
3	3	intrinsic component of membrane	GO:0031224	1.00e+00	1.00e+00	Abcb1b|0.883239171;Impad1|0.853370396;Ccdc47|0.897983393;Atp2b4|0.908158397;Lbr|0.892147588;Fkbp1a|1.172413793;Mad1l1|1.112490098;Itgav|0.907486886;Lnp|0.907725322;Piezo1|0.907032181;Rbpms|1.111668427;Dag1|0.890359168;Rhot2|0.89549763;Lrrc8c|1.128525812;Tcirg1|0.881232361;Ndufb5|0.895073425;Ndufa13|0.900926586;Mad2l1|1.15544181;Sfxn2|1.120890774;Abcg2|0.893727811;Slc7a2|0.867616157;Sumo1|1.131894…	45	19678	210	57540	http://www.ebi.ac.uk/QuickGO/GTerm?id=GO:0031224
4	4	integral component of membrane	GO:0016021	1.00e+00	1.00e+00	Abcb1b|0.883239171;Impad1|0.853370396;Ccdc47|0.897983393;Atp2b4|0.908158397;Lbr|0.892147588;Fkbp1a|1.172413793;Mad1l1|1.112490098;Itgav|0.907486886;Lnp|0.907725322;Piezo1|0.907032181;Rbpms|1.111668427;Dag1|0.890359168;Rhot2|0.89549763;Lrrc8c|1.128525812;Tcirg1|0.881232361;Ndufb5|0.895073425;Ndufa13|0.900926586;Mad2l1|1.15544181;Sfxn2|1.120890774;Abcg2|0.893727811;Slc7a2|0.867616157;Sumo1|1.131894…	44	19407	210	57540	http://www.ebi.ac.uk/QuickGO/GTerm?id=GO:0016021
