# Supplementary material for: Effect of downregulated citrate synthase on oxidative phosphorylation signaling pathway in HEI-OC1 cells
Source: Proteome Sci. 2022 Sep 7;20:14. doi: 10.1186/s12953-022-00196-0 (PMC9450364; doi:10.1186/s12953-022-00196-0)
Supplement: Supplementary file 6 — Additional file 6: Supplementary Table 4. [file 12953_2022_196_MOESM6_ESM.xls]

maxLevel	levels	GO_Name	GO_ID	Pvalue	Pvalue_adjusted	Genes	Count	Pop_Hit	List_Total	Background_Genes	URL
3	3	structural constituent of epidermis	GO:0030280	2.34e-06	9.18e-04	Krt10|1.150806452;Krt2|1.27761959;Krt1|1.126494818	3	8	195	55638	http://www.ebi.ac.uk/QuickGO/GTerm?id=GO:0030280
4	4	enzyme binding	GO:0019899	4.71e-06	9.18e-04	Col1a1|0.870673527;Lmnb1|0.907486886;Cul1|1.101654846;Serpine1|0.895946907;Atp2b4|0.908158397;Srsf5|1.133635636;Fkbp1a|1.172413793;Itgav|0.907486886;Yes1|0.881467545;Prkar2b|1.129358531;Pml|1.109148431;Gstm1|1.108592514;Hmga2|1.200220022;Prkacb|1.412545235;Krt79|1.245579568;Tcirg1|0.881232361;RASA1|1.151425498;Serpinc1|0.867849638;Cdk5|1.113606341;Cyld|1.103049422;Sufu|1.100840336;Sumo1|1.1318944…	38	5018	195	55638	http://www.ebi.ac.uk/QuickGO/GTerm?id=GO:0019899
6	6	NADH dehydrogenase (quinone) activity	GO:0050136	5.69e-06	9.18e-04	Ndufv1|0.894624674;Ndufs3|0.881260287;Ndufa13|0.900926586;Ndufa2|0.871986894;Ndufb8|0.795913785;Ndufs7|0.904761905	6	125	195	55638	http://www.ebi.ac.uk/QuickGO/GTerm?id=GO:0050136
7	7	NADH dehydrogenase (ubiquinone) activity	GO:0008137	5.69e-06	9.18e-04	Ndufv1|0.894624674;Ndufs3|0.881260287;Ndufa13|0.900926586;Ndufa2|0.871986894;Ndufb8|0.795913785;Ndufs7|0.904761905	6	125	195	55638	http://www.ebi.ac.uk/QuickGO/GTerm?id=GO:0008137
5	5	NADH dehydrogenase activity	GO:0003954	8.13e-06	1.05e-03	Ndufv1|0.894624674;Ndufs3|0.881260287;Ndufa13|0.900926586;Ndufa2|0.871986894;Ndufb8|0.795913785;Ndufs7|0.904761905	6	133	195	55638	http://www.ebi.ac.uk/QuickGO/GTerm?id=GO:0003954
5	5	oxidoreductase activity, acting on NAD(P)H, quinone or similar compound as acceptor	GO:0016655	1.44e-05	1.55e-03	Ndufv1|0.894624674;Ndufs3|0.881260287;Ndufa13|0.900926586;Ndufa2|0.871986894;Ndufb8|0.795913785;Ndufs7|0.904761905	6	147	195	55638	http://www.ebi.ac.uk/QuickGO/GTerm?id=GO:0016655
3	3	protein binding	GO:0005515	3.53e-05	3.25e-03	Col1a1|0.870673527;Lmnb1|0.907486886;Hist1h4a|0.904739224;Tagln2|1.122313611;Tpt1|0.902259215;Cul1|1.101654846;Tagln|1.161577952;Prdx4|1.156603774;Ndufv1|0.894624674;Tk1|1.114723764;Hist2h2ac|1.10832894;Serpine1|0.895946907;Hmgcs1|0.88791883;Atp2b4|0.908158397;Chd3|1.143622722;Srsf5|1.133635636;Lbr|0.892147588;Arl8b|0.898220641;Krt5|1.132764596;Hspe1|0.89549763;Gsr|1.163061114;Fkbp1a|1.172413793;…	104	21716	195	55638	http://www.ebi.ac.uk/QuickGO/GTerm?id=GO:0005515
4	4	oxidoreductase activity, acting on NAD(P)H	GO:0016651	6.62e-05	5.33e-03	Ndufv1|0.894624674;Gsr|1.163061114;Ndufs3|0.881260287;Ndufa13|0.900926586;Ndufa2|0.871986894;Ndufb8|0.795913785;Ndufs7|0.904761905	7	281	195	55638	http://www.ebi.ac.uk/QuickGO/GTerm?id=GO:0016651
2	2	structural molecule activity	GO:0005198	3.74e-04	2.68e-02	Col1a1|0.870673527;Lmnb1|0.907486886;Krt5|1.132764596;Krt10|1.150806452;Krt75|1.117522499;Mrpl4|0.895971564;Dag1|0.890359168;Krt79|1.245579568;Krt17|1.125431836;Mrps25|1.131361577;Krt13|1.204188482;Krt42|1.206563707;Krt2|1.27761959;Krt1|1.126494818;Col4a2|1.110524927;Fgb|1.186663023;Crocc|0.8735363	17	1883	195	55638	http://www.ebi.ac.uk/QuickGO/GTerm?id=GO:0005198
2	2	molecular function regulator	GO:0098772	5.36e-04	3.46e-02	Serpine1|0.895946907;Atp2b4|0.908158397;Serpinb1a|0.90023753;Fkbp1a|1.172413793;Ppp4r2|1.120328651;Prkar2b|1.129358531;Serpinb2|0.908180301;Myo9b|1.243129557;RASA1|1.151425498;Serpinc1|0.867849638;Cdk5|1.113606341;Sumo1|1.131894484;Hspbp1|1.209334438;Ppp2r5c|1.114164905;Bcas3|1.20143093;Agap3|1.177735438;Sh3pxd2a|0.881467545;Tor1aip2|1.125398512;Trio|1.211501244;Cdc42ep1|1.110817942;Pcolce|1.1456…	27	3890	195	55638	http://www.ebi.ac.uk/QuickGO/GTerm?id=GO:0098772
2	2	binding	GO:0005488	6.89e-04	4.04e-02	Col1a1|0.870673527;Lmnb1|0.907486886;Hist1h4a|0.904739224;Ugdh|0.855717931;Tagln2|1.122313611;Abcb1b|0.883239171;Arf2|0.850798057;Tpt1|0.902259215;Cul1|1.101654846;Tagln|1.161577952;Prdx4|1.156603774;Ndufv1|0.894624674;Tk1|1.114723764;Hist2h2ac|1.10832894;Serpine1|0.895946907;Cs|0.504985889;Impad1|0.853370396;Hmgcs1|0.88791883;Nln|0.901830283;Ccdc47|0.897983393;Atp2b4|0.908158397;Chd3|1.143622722…	162	40668	195	55638	http://www.ebi.ac.uk/QuickGO/GTerm?id=GO:0005488
4	4	identical protein binding	GO:0042802	1.19e-03	6.26e-02	Col1a1|0.870673527;Prdx4|1.156603774;Tk1|1.114723764;Hmgcs1|0.88791883;Gsr|1.163061114;Fkbp1a|1.172413793;Mad1l1|1.112490098;Idh1|0.899097816;Pml|1.109148431;Gstm1|1.108592514;Lnp|0.907725322;S100a4|1.127060074;Dag1|0.890359168;Serpinc1|0.867849638;Drap1|0.874004684;Mad2l1|1.15544181;Pon2|0.85162037;Rassf1|1.160994057;Pvr|0.887682869;Rprd1a|1.20176163;Chmp1b1|0.652892562;Sdcbp|1.215789474;Nfs1|1.…	26	3893	195	55638	http://www.ebi.ac.uk/QuickGO/GTerm?id=GO:0042802
5	5	protease binding	GO:0002020	1.26e-03	6.26e-02	Col1a1|0.870673527;Serpine1|0.895946907;Itgav|0.907486886;Serpinc1|0.867849638;Sh3pxd2a|0.881467545;Ndufs7|0.904761905	6	336	195	55638	http://www.ebi.ac.uk/QuickGO/GTerm?id=GO:0002020
3	3	enzyme regulator activity	GO:0030234	1.69e-03	7.76e-02	Serpine1|0.895946907;Atp2b4|0.908158397;Serpinb1a|0.90023753;Ppp4r2|1.120328651;Prkar2b|1.129358531;Serpinb2|0.908180301;Myo9b|1.243129557;RASA1|1.151425498;Serpinc1|0.867849638;Hspbp1|1.209334438;Ppp2r5c|1.114164905;Bcas3|1.20143093;Agap3|1.177735438;Sh3pxd2a|0.881467545;Tor1aip2|1.125398512;Cdc42ep1|1.110817942;Pcolce|1.145654506;Asap2|1.166576381;Rasal2|0.87026648;Ahsg|0.844593037	20	2748	195	55638	http://www.ebi.ac.uk/QuickGO/GTerm?id=GO:0030234
8	7,8	phosphatidylinositol-4-phosphate binding	GO:0070273	1.95e-03	8.07e-02	Gsdmdc1|1.137590168;Sh3pxd2a|0.881467545;Golph3l|0.847344111	3	70	195	55638	http://www.ebi.ac.uk/QuickGO/GTerm?id=GO:0070273
5	5	transferase activity, transferring acyl groups, acyl groups converted into alkyl on transfer	GO:0046912	2.70e-03	8.07e-02	Cs|0.504985889;Hmgcs1|0.88791883	2	22	195	55638	http://www.ebi.ac.uk/QuickGO/GTerm?id=GO:0046912
9	9	cAMP-dependent protein kinase activity	GO:0004691	2.95e-03	8.07e-02	Prkacb|1.412545235;Akap13|0.909069212	2	23	195	55638	http://www.ebi.ac.uk/QuickGO/GTerm?id=GO:0004691
8	8	3'-nucleotidase activity	GO:0008254	3.50e-03	8.07e-02	Impad1|0.853370396	1	1	195	55638	http://www.ebi.ac.uk/QuickGO/GTerm?id=GO:0008254
6	6	TFIIIA-class transcription factor binding	GO:0001155	3.50e-03	8.07e-02	Optn|1.248805173	1	1	195	55638	http://www.ebi.ac.uk/QuickGO/GTerm?id=GO:0001155
5	5	transcription factor activity, RNA polymerase III transcription factor recruiting	GO:0001153	3.50e-03	8.07e-02	Gtf3c5|1.115018509	1	1	195	55638	http://www.ebi.ac.uk/QuickGO/GTerm?id=GO:0001153
6	5,6	transcription factor activity, RNA polymerase III promoter sequence-specific binding, TFIIIB recruiting	GO:0001004	3.50e-03	8.07e-02	Gtf3c5|1.115018509	1	1	195	55638	http://www.ebi.ac.uk/QuickGO/GTerm?id=GO:0001004
5	5	MH1 domain binding	GO:0035501	3.50e-03	8.07e-02	Hmga2|1.200220022	1	1	195	55638	http://www.ebi.ac.uk/QuickGO/GTerm?id=GO:0035501
6	6	sulfite oxidase activity	GO:0008482	3.50e-03	8.07e-02	Suox|1.333722287	1	1	195	55638	http://www.ebi.ac.uk/QuickGO/GTerm?id=GO:0008482
7	6,7	transcription factor activity, RNA polymerase III type 1 promoter sequence-specific binding, TFIIIB recruiting	GO:0001005	3.50e-03	8.07e-02	Gtf3c5|1.115018509	1	1	195	55638	http://www.ebi.ac.uk/QuickGO/GTerm?id=GO:0001005
7	7	L-phenylalanine transmembrane transporter activity	GO:0015192	3.50e-03	8.07e-02	Slc7a5|0.876407129	1	1	195	55638	http://www.ebi.ac.uk/QuickGO/GTerm?id=GO:0015192
7	7	acireductone synthase activity	GO:0043874	3.50e-03	8.07e-02	Enoph1|1.209000552	1	1	195	55638	http://www.ebi.ac.uk/QuickGO/GTerm?id=GO:0043874
6	6	dihydrofolate synthase activity	GO:0008841	3.50e-03	8.07e-02	Fpgs|0.874443664	1	1	195	55638	http://www.ebi.ac.uk/QuickGO/GTerm?id=GO:0008841
6	5,6	MHC class II receptor activity	GO:0032395	3.50e-03	8.07e-02	Krt17|1.125431836	1	1	195	55638	http://www.ebi.ac.uk/QuickGO/GTerm?id=GO:0032395
5	5	NAD binding	GO:0051287	3.83e-03	8.52e-02	Ugdh|0.855717931;Ndufv1|0.894624674;Idh1|0.899097816;Aldh5a1|1.15285253	4	180	195	55638	http://www.ebi.ac.uk/QuickGO/GTerm?id=GO:0051287
6	6	poly(A) RNA binding	GO:0044822	4.06e-03	8.72e-02	Hist1h4a|0.904739224;Tpt1|0.902259215;Cs|0.504985889;Ccdc47|0.897983393;Chd3|1.143622722;Srsf5|1.133635636;Lbr|0.892147588;Hspe1|0.89549763;Mrpl4|0.895971564;Rbm42|1.199615067;Tia1|0.815705856;Trmt1|0.885458402;Rbpms|1.111668427;Nsrp1|1.215729715;Sumo1|1.131894484;Zfc3h1|1.258328628;Fndc3b|1.181942171;Pum1|0.770353982;Alkbh5|1.187260798	19	2762	195	55638	http://www.ebi.ac.uk/QuickGO/GTerm?id=GO:0044822
3	3	oxidoreductase activity	GO:0016491	4.35e-03	9.05e-02	Ugdh|0.855717931;Prdx4|1.156603774;Ndufv1|0.894624674;Lbr|0.892147588;Gsr|1.163061114;Idh1|0.899097816;Ndufs3|0.881260287;Ndufa13|0.900926586;Cox4i1|0.890122873;Ndufa2|0.871986894;Ndufb8|0.795913785;Aldh5a1|1.15285253;Hba-a2|0.795332136;Suox|1.333722287;Ndufs7|0.904761905;Sdhc|1.183679039;Alkbh5|1.187260798;Kdm5d|1.164502165	18	2575	195	55638	http://www.ebi.ac.uk/QuickGO/GTerm?id=GO:0016491
3	3	sulfur compound binding	GO:1901681	4.85e-03	9.45e-02	Gsr|1.163061114;Gstm1|1.108592514;Serpinc1|0.867849638;Fstl1|0.892831796;Ccl2|0.873331772;Pcolce|1.145654506;Nrp2|1.107189887	7	586	195	55638	http://www.ebi.ac.uk/QuickGO/GTerm?id=GO:1901681
8	8	cyclic nucleotide-dependent protein kinase activity	GO:0004690	4.98e-03	9.45e-02	Prkacb|1.412545235;Akap13|0.909069212	2	30	195	55638	http://www.ebi.ac.uk/QuickGO/GTerm?id=GO:0004690
5	5	sulfurtransferase activity	GO:0016783	4.98e-03	9.45e-02	Urm1|1.148536127;Nfs1|1.384798808	2	30	195	55638	http://www.ebi.ac.uk/QuickGO/GTerm?id=GO:0016783
7	7	protein kinase B binding	GO:0043422	5.32e-03	9.79e-02	Srsf5|1.133635636;RASA1|1.151425498	2	31	195	55638	http://www.ebi.ac.uk/QuickGO/GTerm?id=GO:0043422
5	5	metal ion binding	GO:0046872	6.83e-03	9.81e-02	Col1a1|0.870673527;Tpt1|0.902259215;Ndufv1|0.894624674;Tk1|1.114723764;Impad1|0.853370396;Nln|0.901830283;Ccdc47|0.897983393;Atp2b4|0.908158397;Chd3|1.143622722;Hspe1|0.89549763;Idh1|0.899097816;Pml|1.109148431;Gstm1|1.108592514;Lnp|0.907725322;Prkacb|1.412545235;Enoph1|1.209000552;S100a4|1.127060074;Myo9b|1.243129557;Trmt1|0.885458402;Zc3h4|0.908180301;Dag1|0.890359168;Rhot2|0.89549763;Ppm1f|1.1…	51	10442	195	55638	http://www.ebi.ac.uk/QuickGO/GTerm?id=GO:0046872
10	10	RNA polymerase III type 2 promoter sequence-specific DNA binding	GO:0001003	7.00e-03	9.81e-02	Gtf3c5|1.115018509	1	2	195	55638	http://www.ebi.ac.uk/QuickGO/GTerm?id=GO:0001003
13	9,11,13	low-affinity L-arginine transmembrane transporter activity	GO:0097626	7.00e-03	9.81e-02	Slc7a2|0.867616157	1	2	195	55638	http://www.ebi.ac.uk/QuickGO/GTerm?id=GO:0097626
9	9	polymerase III regulatory region sequence-specific DNA binding	GO:0000992	7.00e-03	9.81e-02	Gtf3c5|1.115018509	1	2	195	55638	http://www.ebi.ac.uk/QuickGO/GTerm?id=GO:0000992
6	6	succinate-semialdehyde dehydrogenase [NAD(P)+] activity	GO:0009013	7.00e-03	9.81e-02	Aldh5a1|1.15285253	1	2	195	55638	http://www.ebi.ac.uk/QuickGO/GTerm?id=GO:0009013
11	9,11	low-affinity basic amino acid transmembrane transporter activity	GO:0097625	7.00e-03	9.81e-02	Slc7a2|0.867616157	1	2	195	55638	http://www.ebi.ac.uk/QuickGO/GTerm?id=GO:0097625
11	7,9,11	L-leucine transmembrane transporter activity	GO:0015190	7.00e-03	9.81e-02	Slc7a5|0.876407129	1	2	195	55638	http://www.ebi.ac.uk/QuickGO/GTerm?id=GO:0015190
10	8,10	branched-chain amino acid transmembrane transporter activity	GO:0015658	7.00e-03	9.81e-02	Slc7a5|0.876407129	1	2	195	55638	http://www.ebi.ac.uk/QuickGO/GTerm?id=GO:0015658
8	8	high-affinity L-ornithine transmembrane transporter activity	GO:0097627	7.00e-03	9.81e-02	Slc7a2|0.867616157	1	2	195	55638	http://www.ebi.ac.uk/QuickGO/GTerm?id=GO:0097627
10	10	RNA polymerase III type 1 promoter sequence-specific DNA binding	GO:0001002	7.00e-03	9.81e-02	Gtf3c5|1.115018509	1	2	195	55638	http://www.ebi.ac.uk/QuickGO/GTerm?id=GO:0001002
12	8,10,12	L-arginine transmembrane transporter activity	GO:0061459	7.00e-03	9.81e-02	Slc7a2|0.867616157	1	2	195	55638	http://www.ebi.ac.uk/QuickGO/GTerm?id=GO:0061459
5	4,5	glutathione binding	GO:0043295	7.51e-03	1.03e-01	Gsr|1.163061114;Gstm1|1.108592514	2	37	195	55638	http://www.ebi.ac.uk/QuickGO/GTerm?id=GO:0043295
5	5	oligopeptide binding	GO:1900750	7.91e-03	1.06e-01	Gsr|1.163061114;Gstm1|1.108592514	2	38	195	55638	http://www.ebi.ac.uk/QuickGO/GTerm?id=GO:1900750
3	3	cofactor binding	GO:0048037	9.54e-03	1.06e-01	Ugdh|0.855717931;Ndufv1|0.894624674;Gsr|1.163061114;Idh1|0.899097816;Aldh5a1|1.15285253;Suox|1.333722287;Ndufs7|0.904761905;Nfs1|1.384798808	8	833	195	55638	http://www.ebi.ac.uk/QuickGO/GTerm?id=GO:0048037
4	4	cation binding	GO:0043169	9.79e-03	1.06e-01	Col1a1|0.870673527;Tpt1|0.902259215;Ndufv1|0.894624674;Tk1|1.114723764;Impad1|0.853370396;Nln|0.901830283;Ccdc47|0.897983393;Atp2b4|0.908158397;Chd3|1.143622722;Hspe1|0.89549763;Idh1|0.899097816;Pml|1.109148431;Gstm1|1.108592514;Lnp|0.907725322;Prkacb|1.412545235;Enoph1|1.209000552;S100a4|1.127060074;Myo9b|1.243129557;Trmt1|0.885458402;Zc3h4|0.908180301;Dag1|0.890359168;Rhot2|0.89549763;Ppm1f|1.1…	51	10639	195	55638	http://www.ebi.ac.uk/QuickGO/GTerm?id=GO:0043169
5	5	(R)-2-hydroxyglutarate dehydrogenase activity	GO:0051990	1.05e-02	1.06e-01	Idh1|0.899097816	1	3	195	55638	http://www.ebi.ac.uk/QuickGO/GTerm?id=GO:0051990
12	8,10,12	high-affinity lysine transmembrane transporter activity	GO:0005292	1.05e-02	1.06e-01	Slc7a2|0.867616157	1	3	195	55638	http://www.ebi.ac.uk/QuickGO/GTerm?id=GO:0005292
4	4	RNA polymerase III transcription factor activity, sequence-specific DNA binding	GO:0001034	1.05e-02	1.06e-01	Gtf3c5|1.115018509	1	3	195	55638	http://www.ebi.ac.uk/QuickGO/GTerm?id=GO:0001034
5	5	MH2 domain binding	GO:0035500	1.05e-02	1.06e-01	Hmga2|1.200220022	1	3	195	55638	http://www.ebi.ac.uk/QuickGO/GTerm?id=GO:0035500
6	6	citrate synthase activity	GO:0036440	1.05e-02	1.06e-01	Cs|0.504985889	1	3	195	55638	http://www.ebi.ac.uk/QuickGO/GTerm?id=GO:0036440
6	6	succinate-semialdehyde dehydrogenase (NAD+) activity	GO:0004777	1.05e-02	1.06e-01	Aldh5a1|1.15285253	1	3	195	55638	http://www.ebi.ac.uk/QuickGO/GTerm?id=GO:0004777
7	7	acyl-L-homoserine-lactone lactonohydrolase activity	GO:0102007	1.05e-02	1.06e-01	Pon2|0.85162037	1	3	195	55638	http://www.ebi.ac.uk/QuickGO/GTerm?id=GO:0102007
7	7	citrate (Si)-synthase activity	GO:0004108	1.05e-02	1.06e-01	Cs|0.504985889	1	3	195	55638	http://www.ebi.ac.uk/QuickGO/GTerm?id=GO:0004108
5	5	oligopeptidase activity	GO:0070012	1.05e-02	1.06e-01	Nln|0.901830283	1	3	195	55638	http://www.ebi.ac.uk/QuickGO/GTerm?id=GO:0070012
6	6	tetrahydrofolylpolyglutamate synthase activity	GO:0004326	1.05e-02	1.06e-01	Fpgs|0.874443664	1	3	195	55638	http://www.ebi.ac.uk/QuickGO/GTerm?id=GO:0004326
12	8,10,12	high-affinity arginine transmembrane transporter activity	GO:0005289	1.05e-02	1.06e-01	Slc7a2|0.867616157	1	3	195	55638	http://www.ebi.ac.uk/QuickGO/GTerm?id=GO:0005289
11	9,11	high-affinity basic amino acid transmembrane transporter activity	GO:0005287	1.05e-02	1.06e-01	Slc7a2|0.867616157	1	3	195	55638	http://www.ebi.ac.uk/QuickGO/GTerm?id=GO:0005287
7	7	retinol O-fatty-acyltransferase activity	GO:0050252	1.05e-02	1.06e-01	Dgat1|0.808318264	1	3	195	55638	http://www.ebi.ac.uk/QuickGO/GTerm?id=GO:0050252
6	6	lactonohydrolase activity	GO:0046573	1.05e-02	1.06e-01	Pon2|0.85162037	1	3	195	55638	http://www.ebi.ac.uk/QuickGO/GTerm?id=GO:0046573
5	4,5	heparin binding	GO:0008201	1.08e-02	1.07e-01	Serpinc1|0.867849638;Fstl1|0.892831796;Ccl2|0.873331772;Pcolce|1.145654506;Nrp2|1.107189887	5	376	195	55638	http://www.ebi.ac.uk/QuickGO/GTerm?id=GO:0008201
3	3	ion binding	GO:0043167	1.21e-02	1.18e-01	Col1a1|0.870673527;Abcb1b|0.883239171;Arf2|0.850798057;Tpt1|0.902259215;Ndufv1|0.894624674;Tk1|1.114723764;Impad1|0.853370396;Nln|0.901830283;Ccdc47|0.897983393;Atp2b4|0.908158397;Chd3|1.143622722;Arl8b|0.898220641;Hspe1|0.89549763;Gsr|1.163061114;Idh1|0.899097816;Actr1b|1.20446404;Yes1|0.881467545;Prkar2b|1.129358531;Pml|1.109148431;Gstm1|1.108592514;Lnp|0.907725322;Prkacb|1.412545235;Enoph1|1.2…	78	17865	195	55638	http://www.ebi.ac.uk/QuickGO/GTerm?id=GO:0043167
4	4	drug transmembrane transporter activity	GO:0015238	1.29e-02	1.24e-01	Abcb1b|0.883239171;Abcg2|0.893727811	2	49	195	55638	http://www.ebi.ac.uk/QuickGO/GTerm?id=GO:0015238
8	8	3'(2'),5'-bisphosphate nucleotidase activity	GO:0008441	1.39e-02	1.29e-01	Impad1|0.853370396	1	4	195	55638	http://www.ebi.ac.uk/QuickGO/GTerm?id=GO:0008441
4	4	haptoglobin binding	GO:0031720	1.39e-02	1.29e-01	Hba-a2|0.795332136	1	4	195	55638	http://www.ebi.ac.uk/QuickGO/GTerm?id=GO:0031720
7	7	L-tryptophan transmembrane transporter activity	GO:0015196	1.39e-02	1.29e-01	Slc7a5|0.876407129	1	4	195	55638	http://www.ebi.ac.uk/QuickGO/GTerm?id=GO:0015196
4	4	enzyme activator activity	GO:0008047	1.48e-02	1.35e-01	Myo9b|1.243129557;RASA1|1.151425498;Bcas3|1.20143093;Agap3|1.177735438;Sh3pxd2a|0.881467545;Tor1aip2|1.125398512;Cdc42ep1|1.110817942;Pcolce|1.145654506;Asap2|1.166576381;Rasal2|0.87026648	10	1272	195	55638	http://www.ebi.ac.uk/QuickGO/GTerm?id=GO:0008047
4	4	protein dimerization activity	GO:0046983	1.53e-02	1.37e-01	Hist1h4a|0.904739224;Prdx4|1.156603774;Hist2h2ac|1.10832894;Hmgcs1|0.88791883;Gsr|1.163061114;Fkbp1a|1.172413793;Idh1|0.899097816;Krt10|1.150806452;Pml|1.109148431;Gstm1|1.108592514;Drap1|0.874004684;Mad2l1|1.15544181;Hist2h2ab|1.185519126;Abcg2|0.893727811;Rilpl1|1.154861298;Krt1|1.126494818;Rassf1|1.160994057;Pvr|0.887682869;Sdcbp|1.215789474;Nfs1|1.384798808	20	3373	195	55638	http://www.ebi.ac.uk/QuickGO/GTerm?id=GO:0046983
7	7	serine-type endopeptidase inhibitor activity	GO:0004867	1.56e-02	1.38e-01	Serpine1|0.895946907;Serpinb1a|0.90023753;Serpinb2|0.908180301;Serpinc1|0.867849638	4	271	195	55638	http://www.ebi.ac.uk/QuickGO/GTerm?id=GO:0004867
5	5	RNA binding	GO:0003723	1.72e-02	1.44e-01	Hist1h4a|0.904739224;Tpt1|0.902259215;Cs|0.504985889;Ccdc47|0.897983393;Chd3|1.143622722;Srsf5|1.133635636;Lbr|0.892147588;Dcps|1.141900937;Hspe1|0.89549763;Mrpl4|0.895971564;Rbm42|1.199615067;Tia1|0.815705856;Trmt1|0.885458402;Rbpms|1.111668427;Srbd1|1.115282919;Nsrp1|1.215729715;Srrm1|0.90023753;Sumo1|1.131894484;Trub1|1.157497303;Rrp36|0.898433792;Zfc3h1|1.258328628;Fndc3b|1.181942171;Eif2d|0.…	26	4792	195	55638	http://www.ebi.ac.uk/QuickGO/GTerm?id=GO:0003723
8	8	DNA-dependent protein kinase activity	GO:0004677	1.74e-02	1.44e-01	Hmga2|1.200220022	1	5	195	55638	http://www.ebi.ac.uk/QuickGO/GTerm?id=GO:0004677
7	7	dolichyl-phosphate-mannose-protein mannosyltransferase activity	GO:0004169	1.74e-02	1.44e-01	Sdf2|1.135308247	1	5	195	55638	http://www.ebi.ac.uk/QuickGO/GTerm?id=GO:0004169
5	5	nitric-oxide synthase inhibitor activity	GO:0036487	1.74e-02	1.44e-01	Atp2b4|0.908158397	1	5	195	55638	http://www.ebi.ac.uk/QuickGO/GTerm?id=GO:0036487
4	4	oxidative RNA demethylase activity	GO:0035515	1.74e-02	1.44e-01	Alkbh5|1.187260798	1	5	195	55638	http://www.ebi.ac.uk/QuickGO/GTerm?id=GO:0035515
4	4	coenzyme binding	GO:0050662	1.85e-02	1.51e-01	Ugdh|0.855717931;Ndufv1|0.894624674;Gsr|1.163061114;Idh1|0.899097816;Aldh5a1|1.15285253;Suox|1.333722287	6	591	195	55638	http://www.ebi.ac.uk/QuickGO/GTerm?id=GO:0050662
3	3	metal cluster binding	GO:0051540	1.90e-02	1.51e-01	Ndufv1|0.894624674;Ndufs7|0.904761905;Nfs1|1.384798808	3	160	195	55638	http://www.ebi.ac.uk/QuickGO/GTerm?id=GO:0051540
4	4	iron-sulfur cluster binding	GO:0051536	1.90e-02	1.51e-01	Ndufv1|0.894624674;Ndufs7|0.904761905;Nfs1|1.384798808	3	160	195	55638	http://www.ebi.ac.uk/QuickGO/GTerm?id=GO:0051536
7	7	nickel cation binding	GO:0016151	2.08e-02	1.60e-01	Gstm1|1.108592514	1	6	195	55638	http://www.ebi.ac.uk/QuickGO/GTerm?id=GO:0016151
12	4,7,12	xenobiotic-transporting ATPase activity	GO:0008559	2.08e-02	1.60e-01	Abcb1b|0.883239171	1	6	195	55638	http://www.ebi.ac.uk/QuickGO/GTerm?id=GO:0008559
9	9	thymidine kinase activity	GO:0004797	2.08e-02	1.60e-01	Tk1|1.114723764	1	6	195	55638	http://www.ebi.ac.uk/QuickGO/GTerm?id=GO:0004797
6	6	nuclear hormone receptor binding	GO:0035257	2.12e-02	1.61e-01	Sumo1|1.131894484;Bcas3|1.20143093;Med30|1.182537517;Lats1|0.874853527;Kdm5d|1.164502165	5	447	195	55638	http://www.ebi.ac.uk/QuickGO/GTerm?id=GO:0035257
5	5	protein heterodimerization activity	GO:0046982	2.18e-02	1.63e-01	Hist1h4a|0.904739224;Hist2h2ac|1.10832894;Krt10|1.150806452;Pml|1.109148431;Gstm1|1.108592514;Drap1|0.874004684;Hist2h2ab|1.185519126;Krt1|1.126494818;Rassf1|1.160994057;Sdcbp|1.215789474	10	1354	195	55638	http://www.ebi.ac.uk/QuickGO/GTerm?id=GO:0046982
3	3	drug transporter activity	GO:0090484	2.26e-02	1.68e-01	Abcb1b|0.883239171;Abcg2|0.893727811	2	66	195	55638	http://www.ebi.ac.uk/QuickGO/GTerm?id=GO:0090484
5	5	acetylcholine receptor activator activity	GO:0030549	2.43e-02	1.70e-01	Cdk5|1.113606341	1	7	195	55638	http://www.ebi.ac.uk/QuickGO/GTerm?id=GO:0030549
6	6	deoxyribose-phosphate aldolase activity	GO:0004139	2.43e-02	1.70e-01	Dera|1.458064516	1	7	195	55638	http://www.ebi.ac.uk/QuickGO/GTerm?id=GO:0004139
6	6	cysteine desulfurase activity	GO:0031071	2.43e-02	1.70e-01	Nfs1|1.384798808	1	7	195	55638	http://www.ebi.ac.uk/QuickGO/GTerm?id=GO:0031071
8	8	receptor signaling protein tyrosine kinase inhibitor activity	GO:0030294	2.43e-02	1.70e-01	Ahsg|0.844593037	1	7	195	55638	http://www.ebi.ac.uk/QuickGO/GTerm?id=GO:0030294
6	6	magnesium ion binding	GO:0000287	2.43e-02	1.70e-01	Idh1|0.899097816;Prkacb|1.412545235;Enoph1|1.209000552;Lats1|0.874853527;Ncs1|1.125398512;Ppm1n|1.12397133	6	630	195	55638	http://www.ebi.ac.uk/QuickGO/GTerm?id=GO:0000287
4	4	protein binding, bridging	GO:0030674	2.46e-02	1.71e-01	Ppp4r2|1.120328651;Sumo1|1.131894484;Fgb|1.186663023;Optn|1.248805173	4	312	195	55638	http://www.ebi.ac.uk/QuickGO/GTerm?id=GO:0030674
6	6	transcriptional repressor activity, RNA polymerase II core promoter proximal region sequence-specific binding	GO:0001078	2.49e-02	1.71e-01	Hmga2|1.200220022;Sp2|0.868722261;Zgpat|0.77170062;Prrx1|0.855089265	4	313	195	55638	http://www.ebi.ac.uk/QuickGO/GTerm?id=GO:0001078
3	3	modified amino acid binding	GO:0072341	2.54e-02	1.72e-01	Gsr|1.163061114;Gstm1|1.108592514;Gsdmdc1|1.137590168	3	179	195	55638	http://www.ebi.ac.uk/QuickGO/GTerm?id=GO:0072341
6	6	protein kinase binding	GO:0019901	2.66e-02	1.72e-01	Lmnb1|0.907486886;Atp2b4|0.908158397;Srsf5|1.133635636;Prkar2b|1.129358531;Gstm1|1.108592514;RASA1|1.151425498;Cdk5|1.113606341;Cyld|1.103049422;Sufu|1.100840336;Lats1|0.874853527;Ncs1|1.125398512	11	1603	195	55638	http://www.ebi.ac.uk/QuickGO/GTerm?id=GO:0019901
5	5	signal sequence binding	GO:0005048	2.66e-02	1.72e-01	Lbr|0.892147588;Kdelr3|0.870469956	2	72	195	55638	http://www.ebi.ac.uk/QuickGO/GTerm?id=GO:0005048
4	4	enzyme inhibitor activity	GO:0004857	2.74e-02	1.72e-01	Serpine1|0.895946907;Atp2b4|0.908158397;Serpinb1a|0.90023753;Prkar2b|1.129358531;Serpinb2|0.908180301;Serpinc1|0.867849638;Hspbp1|1.209334438;Ahsg|0.844593037	8	1014	195	55638	http://www.ebi.ac.uk/QuickGO/GTerm?id=GO:0004857
8	3,8	glutathione-disulfide reductase activity	GO:0004362	2.77e-02	1.72e-01	Gsr|1.163061114	1	8	195	55638	http://www.ebi.ac.uk/QuickGO/GTerm?id=GO:0004362
6	6	interleukin-5 receptor binding	GO:0005137	2.77e-02	1.72e-01	Sdcbp|1.215789474	1	8	195	55638	http://www.ebi.ac.uk/QuickGO/GTerm?id=GO:0005137
6	6	UDP-glucose 6-dehydrogenase activity	GO:0003979	2.77e-02	1.72e-01	Ugdh|0.855717931	1	8	195	55638	http://www.ebi.ac.uk/QuickGO/GTerm?id=GO:0003979
6	6	ER retention sequence binding	GO:0046923	2.77e-02	1.72e-01	Kdelr3|0.870469956	1	8	195	55638	http://www.ebi.ac.uk/QuickGO/GTerm?id=GO:0046923
4	4	transcription factor activity, sequence-specific DNA binding transcription factor recruiting	GO:0001010	2.77e-02	1.72e-01	Gtf3c5|1.115018509	1	8	195	55638	http://www.ebi.ac.uk/QuickGO/GTerm?id=GO:0001010
4	4	ion channel binding	GO:0044325	2.80e-02	1.72e-01	Fkbp1a|1.172413793;Yes1|0.881467545;RASA1|1.151425498;Sumo1|1.131894484	4	325	195	55638	http://www.ebi.ac.uk/QuickGO/GTerm?id=GO:0044325
4	4	transcription factor binding	GO:0008134	2.81e-02	1.72e-01	Tpt1|0.902259215;RASA1|1.151425498;Chd6|1.10581732;Drap1|0.874004684;Psmd10|0.868955851;Sufu|1.100840336;Sumo1|1.131894484;Bcas3|1.20143093;Crtc2|0.899121766;Med30|1.182537517;Optn|1.248805173	11	1617	195	55638	http://www.ebi.ac.uk/QuickGO/GTerm?id=GO:0008134
4	4	peptidase regulator activity	GO:0061134	2.98e-02	1.72e-01	Serpine1|0.895946907;Serpinb1a|0.90023753;Serpinb2|0.908180301;Serpinc1|0.867849638;Pcolce|1.145654506;Ahsg|0.844593037	6	661	195	55638	http://www.ebi.ac.uk/QuickGO/GTerm?id=GO:0061134
7	7	steroid hormone receptor binding	GO:0035258	3.00e-02	1.72e-01	Sumo1|1.131894484;Lats1|0.874853527;Kdm5d|1.164502165	3	191	195	55638	http://www.ebi.ac.uk/QuickGO/GTerm?id=GO:0035258
4	4	chaperone binding	GO:0051087	3.08e-02	1.72e-01	Lbr|0.892147588;Hspe1|0.89549763;Fgb|1.186663023	3	193	195	55638	http://www.ebi.ac.uk/QuickGO/GTerm?id=GO:0051087
5	5	transcription cofactor binding	GO:0001221	3.08e-02	1.72e-01	Chd6|1.10581732;Sumo1|1.131894484	2	78	195	55638	http://www.ebi.ac.uk/QuickGO/GTerm?id=GO:0001221
5	5	ErbB-3 class receptor binding	GO:0043125	3.11e-02	1.72e-01	Cdk5|1.113606341	1	9	195	55638	http://www.ebi.ac.uk/QuickGO/GTerm?id=GO:0043125
6	6	succinate dehydrogenase (ubiquinone) activity	GO:0008177	3.11e-02	1.72e-01	Sdhc|1.183679039	1	9	195	55638	http://www.ebi.ac.uk/QuickGO/GTerm?id=GO:0008177
7	7	peptide-O-fucosyltransferase activity	GO:0046922	3.11e-02	1.72e-01	Pofut1|1.103312303	1	9	195	55638	http://www.ebi.ac.uk/QuickGO/GTerm?id=GO:0046922
4	4	extracellular matrix protein binding	GO:1990430	3.11e-02	1.72e-01	Itgav|0.907486886	1	9	195	55638	http://www.ebi.ac.uk/QuickGO/GTerm?id=GO:1990430
6	6	hydroxymethylglutaryl-CoA synthase activity	GO:0004421	3.11e-02	1.72e-01	Hmgcs1|0.88791883	1	9	195	55638	http://www.ebi.ac.uk/QuickGO/GTerm?id=GO:0004421
10	10	calmodulin-dependent protein phosphatase activity	GO:0033192	3.11e-02	1.72e-01	Ppm1f|1.13587827	1	9	195	55638	http://www.ebi.ac.uk/QuickGO/GTerm?id=GO:0033192
5	5	small protein activating enzyme binding	GO:0044388	3.11e-02	1.72e-01	Sumo1|1.131894484	1	9	195	55638	http://www.ebi.ac.uk/QuickGO/GTerm?id=GO:0044388
4	4	glycosaminoglycan binding	GO:0005539	3.12e-02	1.72e-01	Serpinc1|0.867849638;Fstl1|0.892831796;Ccl2|0.873331772;Pcolce|1.145654506;Nrp2|1.107189887	5	496	195	55638	http://www.ebi.ac.uk/QuickGO/GTerm?id=GO:0005539
6	6	phosphotyrosine residue binding	GO:0001784	3.23e-02	1.77e-01	Yes1|0.881467545;RASA1|1.151425498	2	80	195	55638	http://www.ebi.ac.uk/QuickGO/GTerm?id=GO:0001784
6	6	protein phosphatase type 4 regulator activity	GO:0030362	3.45e-02	1.83e-01	Ppp4r2|1.120328651	1	10	195	55638	http://www.ebi.ac.uk/QuickGO/GTerm?id=GO:0030362
5	5	succinate dehydrogenase activity	GO:0000104	3.45e-02	1.83e-01	Sdhc|1.183679039	1	10	195	55638	http://www.ebi.ac.uk/QuickGO/GTerm?id=GO:0000104
6	6	MHC class II protein binding	GO:0042289	3.45e-02	1.83e-01	Krt17|1.125431836	1	10	195	55638	http://www.ebi.ac.uk/QuickGO/GTerm?id=GO:0042289
5	5	4 iron, 4 sulfur cluster binding	GO:0051539	3.45e-02	1.83e-01	Ndufv1|0.894624674;Ndufs7|0.904761905	2	83	195	55638	http://www.ebi.ac.uk/QuickGO/GTerm?id=GO:0051539
3	3	demethylase activity	GO:0032451	3.61e-02	1.89e-01	Alkbh5|1.187260798;Kdm5d|1.164502165	2	85	195	55638	http://www.ebi.ac.uk/QuickGO/GTerm?id=GO:0032451
5	5	hormone receptor binding	GO:0051427	3.70e-02	1.91e-01	Sumo1|1.131894484;Bcas3|1.20143093;Med30|1.182537517;Lats1|0.874853527;Kdm5d|1.164502165	5	520	195	55638	http://www.ebi.ac.uk/QuickGO/GTerm?id=GO:0051427
5	5	acetyltransferase activator activity	GO:0010698	3.79e-02	1.91e-01	Bcas3|1.20143093	1	11	195	55638	http://www.ebi.ac.uk/QuickGO/GTerm?id=GO:0010698
8	8	CCR2 chemokine receptor binding	GO:0031727	3.79e-02	1.91e-01	Ccl2|0.873331772	1	11	195	55638	http://www.ebi.ac.uk/QuickGO/GTerm?id=GO:0031727
9	9	calcium-dependent protein serine/threonine phosphatase activity	GO:0004723	3.79e-02	1.91e-01	Ppm1f|1.13587827	1	11	195	55638	http://www.ebi.ac.uk/QuickGO/GTerm?id=GO:0004723
10	8,10	aromatic amino acid transmembrane transporter activity	GO:0015173	3.79e-02	1.91e-01	Slc7a5|0.876407129	1	11	195	55638	http://www.ebi.ac.uk/QuickGO/GTerm?id=GO:0015173
6	6	endopeptidase inhibitor activity	GO:0004866	3.96e-02	1.97e-01	Serpine1|0.895946907;Serpinb1a|0.90023753;Serpinb2|0.908180301;Serpinc1|0.867849638;Ahsg|0.844593037	5	530	195	55638	http://www.ebi.ac.uk/QuickGO/GTerm?id=GO:0004866
9	9	ATPase activity, coupled	GO:0042623	4.12e-02	1.97e-01	Abcb1b|0.883239171;Atp2b4|0.908158397;Chd3|1.143622722;Myo9b|1.243129557;Tcirg1|0.881232361;Chd6|1.10581732;Abcg2|0.893727811;Dscc1|1.122015915	8	1101	195	55638	http://www.ebi.ac.uk/QuickGO/GTerm?id=GO:0042623
4	4	transcription factor activity, RNA polymerase III transcription factor binding	GO:0001007	4.13e-02	1.97e-01	Gtf3c5|1.115018509	1	12	195	55638	http://www.ebi.ac.uk/QuickGO/GTerm?id=GO:0001007
8	8	deoxynucleoside kinase activity	GO:0019136	4.13e-02	1.97e-01	Tk1|1.114723764	1	12	195	55638	http://www.ebi.ac.uk/QuickGO/GTerm?id=GO:0019136
7	7	protein tyrosine kinase inhibitor activity	GO:0030292	4.13e-02	1.97e-01	Ahsg|0.844593037	1	12	195	55638	http://www.ebi.ac.uk/QuickGO/GTerm?id=GO:0030292
7	7	glutathione disulfide oxidoreductase activity	GO:0015038	4.13e-02	1.97e-01	Gsr|1.163061114	1	12	195	55638	http://www.ebi.ac.uk/QuickGO/GTerm?id=GO:0015038
4	4	protein domain specific binding	GO:0019904	4.19e-02	1.97e-01	Hist1h4a|0.904739224;Atp2b4|0.908158397;Srsf5|1.133635636;Lbr|0.892147588;Prkar2b|1.129358531;Hmga2|1.200220022;Dag1|0.890359168;Dap|0.887682869;Phrf1|0.824401368;Chmp1b1|0.652892562;Prrx1|0.855089265	11	1727	195	55638	http://www.ebi.ac.uk/QuickGO/GTerm?id=GO:0019904
7	6,7	phosphatidylinositol phosphate binding	GO:1901981	4.26e-02	1.97e-01	Gsdmdc1|1.137590168;Wdr45b|0.850335415;Sh3pxd2a|0.881467545;Golph3l|0.847344111	4	372	195	55638	http://www.ebi.ac.uk/QuickGO/GTerm?id=GO:1901981
2	2	antioxidant activity	GO:0016209	4.32e-02	1.97e-01	Prdx4|1.156603774;Gsr|1.163061114;Hba-a2|0.795332136	3	221	195	55638	http://www.ebi.ac.uk/QuickGO/GTerm?id=GO:0016209
3	3	binding, bridging	GO:0060090	4.33e-02	1.97e-01	Ppp4r2|1.120328651;Sumo1|1.131894484;Fgb|1.186663023;Optn|1.248805173	4	374	195	55638	http://www.ebi.ac.uk/QuickGO/GTerm?id=GO:0060090
6	6	beta-tubulin binding	GO:0048487	4.41e-02	1.97e-01	Arl8b|0.898220641;Bcas3|1.20143093	2	95	195	55638	http://www.ebi.ac.uk/QuickGO/GTerm?id=GO:0048487
4	4	nucleoside-triphosphatase regulator activity	GO:0060589	4.44e-02	1.97e-01	Myo9b|1.243129557;RASA1|1.151425498;Agap3|1.177735438;Tor1aip2|1.125398512;Cdc42ep1|1.110817942;Asap2|1.166576381;Rasal2|0.87026648	7	920	195	55638	http://www.ebi.ac.uk/QuickGO/GTerm?id=GO:0060589
8	8	2-acylglycerol O-acyltransferase activity	GO:0003846	4.46e-02	1.97e-01	Dgat1|0.808318264	1	13	195	55638	http://www.ebi.ac.uk/QuickGO/GTerm?id=GO:0003846
8	8	AT DNA binding	GO:0003680	4.46e-02	1.97e-01	Hmga2|1.200220022	1	13	195	55638	http://www.ebi.ac.uk/QuickGO/GTerm?id=GO:0003680
8	8	diacylglycerol O-acyltransferase activity	GO:0004144	4.46e-02	1.97e-01	Dgat1|0.808318264	1	13	195	55638	http://www.ebi.ac.uk/QuickGO/GTerm?id=GO:0004144
5	5	endopeptidase regulator activity	GO:0061135	4.52e-02	1.97e-01	Serpine1|0.895946907;Serpinb1a|0.90023753;Serpinb2|0.908180301;Serpinc1|0.867849638;Ahsg|0.844593037	5	550	195	55638	http://www.ebi.ac.uk/QuickGO/GTerm?id=GO:0061135
4	4	anion binding	GO:0043168	4.61e-02	1.97e-01	Abcb1b|0.883239171;Arf2|0.850798057;Ndufv1|0.894624674;Tk1|1.114723764;Atp2b4|0.908158397;Chd3|1.143622722;Arl8b|0.898220641;Hspe1|0.89549763;Gsr|1.163061114;Actr1b|1.20446404;Yes1|0.881467545;Prkar2b|1.129358531;Gstm1|1.108592514;Prkacb|1.412545235;Myo9b|1.243129557;Gsdmdc1|1.137590168;Rhot2|0.89549763;Ndufa13|0.900926586;Serpinc1|0.867849638;Chd6|1.10581732;Cdk5|1.113606341;Wdr45b|0.850335415;A…	41	9032	195	55638	http://www.ebi.ac.uk/QuickGO/GTerm?id=GO:0043168
8	7,8	phosphatidylinositol bisphosphate binding	GO:1902936	4.76e-02	1.97e-01	Gsdmdc1|1.137590168;Wdr45b|0.850335415;Sh3pxd2a|0.881467545	3	230	195	55638	http://www.ebi.ac.uk/QuickGO/GTerm?id=GO:1902936
7	7	isocitrate dehydrogenase (NADP+) activity	GO:0004450	4.80e-02	1.97e-01	Idh1|0.899097816	1	14	195	55638	http://www.ebi.ac.uk/QuickGO/GTerm?id=GO:0004450
8	6,7,8	protein tyrosine kinase collagen receptor activity	GO:0038062	4.80e-02	1.97e-01	Ddr2|1.152542373	1	14	195	55638	http://www.ebi.ac.uk/QuickGO/GTerm?id=GO:0038062
3	3	xenobiotic transporter activity	GO:0042910	4.80e-02	1.97e-01	Abcb1b|0.883239171	1	14	195	55638	http://www.ebi.ac.uk/QuickGO/GTerm?id=GO:0042910
9	9	5S rDNA binding	GO:0080084	4.80e-02	1.97e-01	Gtf3c5|1.115018509	1	14	195	55638	http://www.ebi.ac.uk/QuickGO/GTerm?id=GO:0080084
9	9	RNA polymerase III type 1 promoter DNA binding	GO:0001030	4.80e-02	1.97e-01	Gtf3c5|1.115018509	1	14	195	55638	http://www.ebi.ac.uk/QuickGO/GTerm?id=GO:0001030
7	7	molybdenum ion binding	GO:0030151	4.80e-02	1.97e-01	Suox|1.333722287	1	14	195	55638	http://www.ebi.ac.uk/QuickGO/GTerm?id=GO:0030151
5	5	superoxide-generating NADPH oxidase activator activity	GO:0016176	4.80e-02	1.97e-01	Sh3pxd2a|0.881467545	1	14	195	55638	http://www.ebi.ac.uk/QuickGO/GTerm?id=GO:0016176
9	9	inositol monophosphate 4-phosphatase activity	GO:0052833	4.80e-02	1.97e-01	Impad1|0.853370396	1	14	195	55638	http://www.ebi.ac.uk/QuickGO/GTerm?id=GO:0052833
5	5	5'-deoxyribose-5-phosphate lyase activity	GO:0051575	4.80e-02	1.97e-01	Hmga2|1.200220022	1	14	195	55638	http://www.ebi.ac.uk/QuickGO/GTerm?id=GO:0051575
9	9	inositol monophosphate 3-phosphatase activity	GO:0052832	4.80e-02	1.97e-01	Impad1|0.853370396	1	14	195	55638	http://www.ebi.ac.uk/QuickGO/GTerm?id=GO:0052832
9	9	RNA polymerase III type 2 promoter DNA binding	GO:0001031	4.80e-02	1.97e-01	Gtf3c5|1.115018509	1	14	195	55638	http://www.ebi.ac.uk/QuickGO/GTerm?id=GO:0001031
5	5	peptidase inhibitor activity	GO:0030414	4.81e-02	1.97e-01	Serpine1|0.895946907;Serpinb1a|0.90023753;Serpinb2|0.908180301;Serpinc1|0.867849638;Ahsg|0.844593037	5	560	195	55638	http://www.ebi.ac.uk/QuickGO/GTerm?id=GO:0030414
5	5	kinase binding	GO:0019900	5.09e-02	1.97e-01	Lmnb1|0.907486886;Atp2b4|0.908158397;Srsf5|1.133635636;Prkar2b|1.129358531;Gstm1|1.108592514;RASA1|1.151425498;Cdk5|1.113606341;Cyld|1.103049422;Sufu|1.100840336;Lats1|0.874853527;Ncs1|1.125398512	11	1785	195	55638	http://www.ebi.ac.uk/QuickGO/GTerm?id=GO:0019900
8	7,8	phosphatidylinositol-3-phosphate binding	GO:0032266	5.10e-02	1.97e-01	Wdr45b|0.850335415;Sh3pxd2a|0.881467545	2	103	195	55638	http://www.ebi.ac.uk/QuickGO/GTerm?id=GO:0032266
7	7	RNA 7-methylguanosine cap binding	GO:0000340	5.13e-02	1.97e-01	Dcps|1.141900937	1	15	195	55638	http://www.ebi.ac.uk/QuickGO/GTerm?id=GO:0000340
2	2	protein tag	GO:0031386	5.13e-02	1.97e-01	Sumo1|1.131894484	1	15	195	55638	http://www.ebi.ac.uk/QuickGO/GTerm?id=GO:0031386
9	9	inositol monophosphate 1-phosphatase activity	GO:0008934	5.13e-02	1.97e-01	Impad1|0.853370396	1	15	195	55638	http://www.ebi.ac.uk/QuickGO/GTerm?id=GO:0008934
6	6	arylesterase activity	GO:0004064	5.13e-02	1.97e-01	Pon2|0.85162037	1	15	195	55638	http://www.ebi.ac.uk/QuickGO/GTerm?id=GO:0004064
7	6,7	cardiolipin binding	GO:1901612	5.13e-02	1.97e-01	Gsdmdc1|1.137590168	1	15	195	55638	http://www.ebi.ac.uk/QuickGO/GTerm?id=GO:1901612
8	8	inositol monophosphate phosphatase activity	GO:0052834	5.13e-02	1.97e-01	Impad1|0.853370396	1	15	195	55638	http://www.ebi.ac.uk/QuickGO/GTerm?id=GO:0052834
7	7	m7G(5')pppN diphosphatase activity	GO:0050072	5.13e-02	1.97e-01	Dcps|1.141900937	1	15	195	55638	http://www.ebi.ac.uk/QuickGO/GTerm?id=GO:0050072
5	5	oxidoreductase activity, acting on a sulfur group of donors, oxygen as acceptor	GO:0016670	5.13e-02	1.97e-01	Suox|1.333722287	1	15	195	55638	http://www.ebi.ac.uk/QuickGO/GTerm?id=GO:0016670
5	5	protein phosphorylated amino acid binding	GO:0045309	5.27e-02	2.01e-01	Yes1|0.881467545;RASA1|1.151425498	2	105	195	55638	http://www.ebi.ac.uk/QuickGO/GTerm?id=GO:0045309
7	7	L-ornithine transmembrane transporter activity	GO:0000064	5.46e-02	2.05e-01	Slc7a2|0.867616157	1	16	195	55638	http://www.ebi.ac.uk/QuickGO/GTerm?id=GO:0000064
5	5	laminin-1 binding	GO:0043237	5.46e-02	2.05e-01	Dag1|0.890359168	1	16	195	55638	http://www.ebi.ac.uk/QuickGO/GTerm?id=GO:0043237
5	5	oxidoreductase activity, acting on the CH-CH group of donors, quinone or related compound as acceptor	GO:0016635	5.46e-02	2.05e-01	Sdhc|1.183679039	1	16	195	55638	http://www.ebi.ac.uk/QuickGO/GTerm?id=GO:0016635
4	4	peptide binding	GO:0042277	5.77e-02	2.11e-01	Nln|0.901830283;Lbr|0.892147588;Gsr|1.163061114;Gstm1|1.108592514;Kdelr3|0.870469956	5	590	195	55638	http://www.ebi.ac.uk/QuickGO/GTerm?id=GO:0042277
6	6	ubiquitin protein ligase binding	GO:0031625	5.78e-02	2.11e-01	Cul1|1.101654846;Prkar2b|1.129358531;Pml|1.109148431;Prkacb|1.412545235;Sumo1|1.131894484;Hspbp1|1.209334438	6	780	195	55638	http://www.ebi.ac.uk/QuickGO/GTerm?id=GO:0031625
7	7	cobalt ion binding	GO:0050897	5.79e-02	2.11e-01	Pml|1.109148431	1	17	195	55638	http://www.ebi.ac.uk/QuickGO/GTerm?id=GO:0050897
11	7,9,11	L-lysine transmembrane transporter activity	GO:0015189	5.79e-02	2.11e-01	Slc7a2|0.867616157	1	17	195	55638	http://www.ebi.ac.uk/QuickGO/GTerm?id=GO:0015189
5	5	Lys63-specific deubiquitinase activity	GO:0061578	5.79e-02	2.11e-01	Cyld|1.103049422	1	17	195	55638	http://www.ebi.ac.uk/QuickGO/GTerm?id=GO:0061578
6	5,6	GTPase activator activity	GO:0005096	5.84e-02	2.12e-01	Myo9b|1.243129557;RASA1|1.151425498;Agap3|1.177735438;Cdc42ep1|1.110817942;Asap2|1.166576381;Rasal2|0.87026648	6	782	195	55638	http://www.ebi.ac.uk/QuickGO/GTerm?id=GO:0005096
6	6	syndecan binding	GO:0045545	6.13e-02	2.18e-01	Sdcbp|1.215789474	1	18	195	55638	http://www.ebi.ac.uk/QuickGO/GTerm?id=GO:0045545
5	5	histone demethylase activity (H3-K4 specific)	GO:0032453	6.13e-02	2.18e-01	Kdm5d|1.164502165	1	18	195	55638	http://www.ebi.ac.uk/QuickGO/GTerm?id=GO:0032453
5	4,5	molybdopterin cofactor binding	GO:0043546	6.13e-02	2.18e-01	Suox|1.333722287	1	18	195	55638	http://www.ebi.ac.uk/QuickGO/GTerm?id=GO:0043546
2	2	electron carrier activity	GO:0009055	6.28e-02	2.23e-01	Gsr|1.163061114;Cox4i1|0.890122873;Sdhc|1.183679039	3	258	195	55638	http://www.ebi.ac.uk/QuickGO/GTerm?id=GO:0009055
5	5	chromo shadow domain binding	GO:0070087	6.45e-02	2.23e-01	Lbr|0.892147588	1	19	195	55638	http://www.ebi.ac.uk/QuickGO/GTerm?id=GO:0070087
8	8	RNA polymerase III regulatory region DNA binding	GO:0001016	6.45e-02	2.23e-01	Gtf3c5|1.115018509	1	19	195	55638	http://www.ebi.ac.uk/QuickGO/GTerm?id=GO:0001016
5	5	phosphate ion binding	GO:0042301	6.45e-02	2.23e-01	Nceh1|0.896846099	1	19	195	55638	http://www.ebi.ac.uk/QuickGO/GTerm?id=GO:0042301
7	7	tRNA (guanine-N2-)-methyltransferase activity	GO:0004809	6.45e-02	2.23e-01	Trmt1|0.885458402	1	19	195	55638	http://www.ebi.ac.uk/QuickGO/GTerm?id=GO:0004809
11	7,9,11	arginine transmembrane transporter activity	GO:0015181	6.45e-02	2.23e-01	Slc7a2|0.867616157	1	19	195	55638	http://www.ebi.ac.uk/QuickGO/GTerm?id=GO:0015181
8	8	divalent inorganic cation transmembrane transporter activity	GO:0072509	6.56e-02	2.25e-01	Atp2b4|0.908158397;Itgav|0.907486886;Magt1|0.889466226;Slc39a7|0.867413632;Ncs1|1.125398512	5	613	195	55638	http://www.ebi.ac.uk/QuickGO/GTerm?id=GO:0072509
11	6,11	ATPase activity, coupled to transmembrane movement of substances	GO:0042626	6.59e-02	2.25e-01	Abcb1b|0.883239171;Atp2b4|0.908158397;Tcirg1|0.881232361;Abcg2|0.893727811	4	431	195	55638	http://www.ebi.ac.uk/QuickGO/GTerm?id=GO:0042626
5	5	hydrolase activity, acting on acid anhydrides, catalyzing transmembrane movement of substances	GO:0016820	6.68e-02	2.27e-01	Abcb1b|0.883239171;Atp2b4|0.908158397;Tcirg1|0.881232361;Abcg2|0.893727811	4	433	195	55638	http://www.ebi.ac.uk/QuickGO/GTerm?id=GO:0016820
5	5	ubiquitin-like protein ligase binding	GO:0044389	6.71e-02	2.27e-01	Cul1|1.101654846;Prkar2b|1.129358531;Pml|1.109148431;Prkacb|1.412545235;Sumo1|1.131894484;Hspbp1|1.209334438	6	811	195	55638	http://www.ebi.ac.uk/QuickGO/GTerm?id=GO:0044389
3	3	extracellular matrix structural constituent	GO:0005201	6.77e-02	2.27e-01	Col1a1|0.870673527;Col4a2|1.110524927	2	121	195	55638	http://www.ebi.ac.uk/QuickGO/GTerm?id=GO:0005201
6	5,6	phosphatidylglycerol binding	GO:1901611	6.78e-02	2.27e-01	Gsdmdc1|1.137590168	1	20	195	55638	http://www.ebi.ac.uk/QuickGO/GTerm?id=GO:1901611
6	5,6	collagen receptor activity	GO:0038064	7.11e-02	2.36e-01	Ddr2|1.152542373	1	21	195	55638	http://www.ebi.ac.uk/QuickGO/GTerm?id=GO:0038064
4	4	cytoskeletal protein binding	GO:0008092	7.33e-02	2.40e-01	Tagln2|1.122313611;Tpt1|0.902259215;Tagln|1.161577952;Arl8b|0.898220641;Myo9b|1.243129557;Dag1|0.890359168;Cdk5|1.113606341;Abcg2|0.893727811;Kptn|1.27014756;Bcas3|1.20143093;Krt2|1.27761959;Tmod2|0.647107268;Cfap157|0.898884405;Crocc|0.8735363;Kif3a|1.110261145;Pacsin3|1.226551628	16	3065	195	55638	http://www.ebi.ac.uk/QuickGO/GTerm?id=GO:0008092
6	6	insulin-like growth factor I binding	GO:0031994	7.43e-02	2.40e-01	Itgav|0.907486886	1	22	195	55638	http://www.ebi.ac.uk/QuickGO/GTerm?id=GO:0031994
5	5	RNA polymerase III transcription factor binding	GO:0001025	7.43e-02	2.40e-01	Optn|1.248805173	1	22	195	55638	http://www.ebi.ac.uk/QuickGO/GTerm?id=GO:0001025
8	8	rDNA binding	GO:0000182	7.43e-02	2.40e-01	Gtf3c5|1.115018509	1	22	195	55638	http://www.ebi.ac.uk/QuickGO/GTerm?id=GO:0000182
6	6	cadherin binding involved in cell-cell adhesion	GO:0098641	7.43e-02	2.40e-01	Cdc42ep1|1.110817942	1	22	195	55638	http://www.ebi.ac.uk/QuickGO/GTerm?id=GO:0098641
6	6	peptide disulfide oxidoreductase activity	GO:0015037	7.43e-02	2.40e-01	Gsr|1.163061114	1	22	195	55638	http://www.ebi.ac.uk/QuickGO/GTerm?id=GO:0015037
5	5	primary active transmembrane transporter activity	GO:0015399	7.55e-02	2.40e-01	Abcb1b|0.883239171;Atp2b4|0.908158397;Tcirg1|0.881232361;Abcg2|0.893727811	4	452	195	55638	http://www.ebi.ac.uk/QuickGO/GTerm?id=GO:0015399
6	6	P-P-bond-hydrolysis-driven transmembrane transporter activity	GO:0015405	7.55e-02	2.40e-01	Abcb1b|0.883239171;Atp2b4|0.908158397;Tcirg1|0.881232361;Abcg2|0.893727811	4	452	195	55638	http://www.ebi.ac.uk/QuickGO/GTerm?id=GO:0015405
3	3	peroxidase activity	GO:0004601	7.56e-02	2.40e-01	Prdx4|1.156603774;Hba-a2|0.795332136	2	129	195	55638	http://www.ebi.ac.uk/QuickGO/GTerm?id=GO:0004601
6	6	purine ribonucleoside binding	GO:0032550	7.66e-02	2.40e-01	Abcb1b|0.883239171;Arf2|0.850798057;Tk1|1.114723764;Atp2b4|0.908158397;Chd3|1.143622722;Arl8b|0.898220641;Hspe1|0.89549763;Actr1b|1.20446404;Yes1|0.881467545;Prkacb|1.412545235;Myo9b|1.243129557;Rhot2|0.89549763;Chd6|1.10581732;Cdk5|1.113606341;Fpgs|0.874443664;Ddr2|1.152542373;Trio|1.211501244;Bub1b|0.901140684;Lats1|0.874853527;Kif3a|1.110261145	20	4051	195	55638	http://www.ebi.ac.uk/QuickGO/GTerm?id=GO:0032550
5	5	purine nucleoside binding	GO:0001883	7.72e-02	2.40e-01	Abcb1b|0.883239171;Arf2|0.850798057;Tk1|1.114723764;Atp2b4|0.908158397;Chd3|1.143622722;Arl8b|0.898220641;Hspe1|0.89549763;Actr1b|1.20446404;Yes1|0.881467545;Prkacb|1.412545235;Myo9b|1.243129557;Rhot2|0.89549763;Chd6|1.10581732;Cdk5|1.113606341;Fpgs|0.874443664;Ddr2|1.152542373;Trio|1.211501244;Bub1b|0.901140684;Lats1|0.874853527;Kif3a|1.110261145	20	4055	195	55638	http://www.ebi.ac.uk/QuickGO/GTerm?id=GO:0001883
6	6	isocitrate dehydrogenase activity	GO:0004448	7.76e-02	2.40e-01	Idh1|0.899097816	1	23	195	55638	http://www.ebi.ac.uk/QuickGO/GTerm?id=GO:0004448
5	5	cAMP response element binding protein binding	GO:0008140	7.76e-02	2.40e-01	Crtc2|0.899121766	1	23	195	55638	http://www.ebi.ac.uk/QuickGO/GTerm?id=GO:0008140
4	4	nitric-oxide synthase regulator activity	GO:0030235	7.76e-02	2.40e-01	Atp2b4|0.908158397	1	23	195	55638	http://www.ebi.ac.uk/QuickGO/GTerm?id=GO:0030235
4	4	oxidoreductase activity, acting on a sulfur group of donors	GO:0016667	7.76e-02	2.40e-01	Gsr|1.163061114;Suox|1.333722287	2	131	195	55638	http://www.ebi.ac.uk/QuickGO/GTerm?id=GO:0016667
5	5	ribonucleoside binding	GO:0032549	7.81e-02	2.40e-01	Abcb1b|0.883239171;Arf2|0.850798057;Tk1|1.114723764;Atp2b4|0.908158397;Chd3|1.143622722;Arl8b|0.898220641;Hspe1|0.89549763;Actr1b|1.20446404;Yes1|0.881467545;Prkacb|1.412545235;Myo9b|1.243129557;Rhot2|0.89549763;Chd6|1.10581732;Cdk5|1.113606341;Fpgs|0.874443664;Ddr2|1.152542373;Trio|1.211501244;Bub1b|0.901140684;Lats1|0.874853527;Kif3a|1.110261145	20	4061	195	55638	http://www.ebi.ac.uk/QuickGO/GTerm?id=GO:0032549
9	8,9	phosphatidylinositol-4,5-bisphosphate binding	GO:0005546	7.86e-02	2.40e-01	Gsdmdc1|1.137590168;Sh3pxd2a|0.881467545	2	132	195	55638	http://www.ebi.ac.uk/QuickGO/GTerm?id=GO:0005546
8	8	volume-sensitive anion channel activity	GO:0005225	8.08e-02	2.42e-01	Lrrc8c|1.128525812	1	24	195	55638	http://www.ebi.ac.uk/QuickGO/GTerm?id=GO:0005225
5	5	RS domain binding	GO:0050733	8.08e-02	2.42e-01	Srsf5|1.133635636	1	24	195	55638	http://www.ebi.ac.uk/QuickGO/GTerm?id=GO:0050733
6	6	calcium channel inhibitor activity	GO:0019855	8.08e-02	2.42e-01	Fkbp1a|1.172413793	1	24	195	55638	http://www.ebi.ac.uk/QuickGO/GTerm?id=GO:0019855
5	5	GTPase regulator activity	GO:0030695	8.10e-02	2.42e-01	Myo9b|1.243129557;RASA1|1.151425498;Agap3|1.177735438;Cdc42ep1|1.110817942;Asap2|1.166576381;Rasal2|0.87026648	6	853	195	55638	http://www.ebi.ac.uk/QuickGO/GTerm?id=GO:0030695
4	4	nucleoside binding	GO:0001882	8.10e-02	2.42e-01	Abcb1b|0.883239171;Arf2|0.850798057;Tk1|1.114723764;Atp2b4|0.908158397;Chd3|1.143622722;Arl8b|0.898220641;Hspe1|0.89549763;Actr1b|1.20446404;Yes1|0.881467545;Prkacb|1.412545235;Myo9b|1.243129557;Rhot2|0.89549763;Chd6|1.10581732;Cdk5|1.113606341;Fpgs|0.874443664;Ddr2|1.152542373;Trio|1.211501244;Bub1b|0.901140684;Lats1|0.874853527;Kif3a|1.110261145	20	4080	195	55638	http://www.ebi.ac.uk/QuickGO/GTerm?id=GO:0001882
5	5	NADP binding	GO:0050661	8.17e-02	2.42e-01	Gsr|1.163061114;Idh1|0.899097816	2	135	195	55638	http://www.ebi.ac.uk/QuickGO/GTerm?id=GO:0050661
5	5	kinesin binding	GO:0019894	8.17e-02	2.42e-01	Crocc|0.8735363;Kif3a|1.110261145	2	135	195	55638	http://www.ebi.ac.uk/QuickGO/GTerm?id=GO:0019894
8	8	ATPase activity	GO:0016887	8.33e-02	2.43e-01	Abcb1b|0.883239171;Atp2b4|0.908158397;Chd3|1.143622722;Myo9b|1.243129557;Tcirg1|0.881232361;Chd6|1.10581732;Abcg2|0.893727811;Dscc1|1.122015915;Kif3a|1.110261145	9	1501	195	55638	http://www.ebi.ac.uk/QuickGO/GTerm?id=GO:0016887
4	4	transcription factor activity, transcription factor recruiting	GO:0001134	8.40e-02	2.43e-01	Gtf3c5|1.115018509	1	25	195	55638	http://www.ebi.ac.uk/QuickGO/GTerm?id=GO:0001134
4	4	diacylglycerol binding	GO:0019992	8.40e-02	2.43e-01	Dgat1|0.808318264	1	25	195	55638	http://www.ebi.ac.uk/QuickGO/GTerm?id=GO:0019992
5	5	platelet-derived growth factor binding	GO:0048407	8.40e-02	2.43e-01	Col1a1|0.870673527	1	25	195	55638	http://www.ebi.ac.uk/QuickGO/GTerm?id=GO:0048407
3	3	amide binding	GO:0033218	8.42e-02	2.43e-01	Nln|0.901830283;Lbr|0.892147588;Gsr|1.163061114;Gstm1|1.108592514;Kdelr3|0.870469956	5	661	195	55638	http://www.ebi.ac.uk/QuickGO/GTerm?id=GO:0033218
3	3	extracellular matrix binding	GO:0050840	8.59e-02	2.47e-01	Itgav|0.907486886;Dag1|0.890359168	2	139	195	55638	http://www.ebi.ac.uk/QuickGO/GTerm?id=GO:0050840
8	7,8	vascular endothelial growth factor-activated receptor activity	GO:0005021	8.73e-02	2.48e-01	Nrp2|1.107189887	1	26	195	55638	http://www.ebi.ac.uk/QuickGO/GTerm?id=GO:0005021
5	5	ErbB-2 class receptor binding	GO:0005176	8.73e-02	2.48e-01	Cdk5|1.113606341	1	26	195	55638	http://www.ebi.ac.uk/QuickGO/GTerm?id=GO:0005176
7	7	tau-protein kinase activity	GO:0050321	8.73e-02	2.48e-01	Cdk5|1.113606341	1	26	195	55638	http://www.ebi.ac.uk/QuickGO/GTerm?id=GO:0050321
5	5	transcriptional repressor activity, RNA polymerase II transcription regulatory region sequence-specific binding	GO:0001227	8.78e-02	2.48e-01	Hmga2|1.200220022;Sp2|0.868722261;Zgpat|0.77170062;Prrx1|0.855089265	4	477	195	55638	http://www.ebi.ac.uk/QuickGO/GTerm?id=GO:0001227
4	4	oxidoreductase activity, acting on peroxide as acceptor	GO:0016684	9.01e-02	2.51e-01	Prdx4|1.156603774;Hba-a2|0.795332136	2	143	195	55638	http://www.ebi.ac.uk/QuickGO/GTerm?id=GO:0016684
5	5	activin binding	GO:0048185	9.05e-02	2.51e-01	Fkbp1a|1.172413793	1	27	195	55638	http://www.ebi.ac.uk/QuickGO/GTerm?id=GO:0048185
7	7	acid phosphatase activity	GO:0003993	9.05e-02	2.51e-01	Acp2|1.158974359	1	27	195	55638	http://www.ebi.ac.uk/QuickGO/GTerm?id=GO:0003993
4	4	neurotransmitter receptor regulator activity	GO:0099602	9.05e-02	2.51e-01	Cdk5|1.113606341	1	27	195	55638	http://www.ebi.ac.uk/QuickGO/GTerm?id=GO:0099602
8	8	protein serine/threonine phosphatase activity	GO:0004722	9.12e-02	2.51e-01	Ppm1f|1.13587827;Ppm1n|1.12397133	2	144	195	55638	http://www.ebi.ac.uk/QuickGO/GTerm?id=GO:0004722
4	4	organic acid binding	GO:0043177	9.20e-02	2.51e-01	Hmgcs1|0.88791883;Aldh5a1|1.15285253;Hba-a2|0.795332136;Dgat1|0.808318264	4	485	195	55638	http://www.ebi.ac.uk/QuickGO/GTerm?id=GO:0043177
5	5	oxidoreductase activity, acting on paired donors, with incorporation or reduction of molecular oxygen, 2-oxoglutarate as one donor, and incorporation of one atom each of oxygen into both donors	GO:0016706	9.33e-02	2.51e-01	Alkbh5|1.187260798;Kdm5d|1.164502165	2	146	195	55638	http://www.ebi.ac.uk/QuickGO/GTerm?id=GO:0016706
7	7	mechanically gated channel activity	GO:0022833	9.37e-02	2.51e-01	Piezo1|0.907032181	1	28	195	55638	http://www.ebi.ac.uk/QuickGO/GTerm?id=GO:0022833
8	7,8	mechanically-gated ion channel activity	GO:0008381	9.37e-02	2.51e-01	Piezo1|0.907032181	1	28	195	55638	http://www.ebi.ac.uk/QuickGO/GTerm?id=GO:0008381
11	11	protein-DNA loading ATPase activity	GO:0033170	9.37e-02	2.51e-01	Dscc1|1.122015915	1	28	195	55638	http://www.ebi.ac.uk/QuickGO/GTerm?id=GO:0033170
10	8,10	basic amino acid transmembrane transporter activity	GO:0015174	9.37e-02	2.51e-01	Slc7a2|0.867616157	1	28	195	55638	http://www.ebi.ac.uk/QuickGO/GTerm?id=GO:0015174
12	6,12	DNA clamp loader activity	GO:0003689	9.37e-02	2.51e-01	Dscc1|1.122015915	1	28	195	55638	http://www.ebi.ac.uk/QuickGO/GTerm?id=GO:0003689
7	7	JUN kinase binding	GO:0008432	9.37e-02	2.51e-01	Lmnb1|0.907486886	1	28	195	55638	http://www.ebi.ac.uk/QuickGO/GTerm?id=GO:0008432
10	8,10	L-amino acid transmembrane transporter activity	GO:0015179	9.55e-02	2.54e-01	Slc7a2|0.867616157;Slc7a5|0.876407129	2	148	195	55638	http://www.ebi.ac.uk/QuickGO/GTerm?id=GO:0015179
5	5	kinetochore binding	GO:0043515	9.68e-02	2.56e-01	Mad1l1|1.112490098	1	29	195	55638	http://www.ebi.ac.uk/QuickGO/GTerm?id=GO:0043515
7	7	protein phosphatase 2B binding	GO:0030346	9.68e-02	2.56e-01	Atp2b4|0.908158397	1	29	195	55638	http://www.ebi.ac.uk/QuickGO/GTerm?id=GO:0030346
6	5,6	phosphatidylinositol binding	GO:0035091	9.97e-02	2.62e-01	Gsdmdc1|1.137590168;Wdr45b|0.850335415;Sh3pxd2a|0.881467545;Golph3l|0.847344111;Tulp3|1.102496715	5	697	195	55638	http://www.ebi.ac.uk/QuickGO/GTerm?id=GO:0035091
5	5	acetylcholine receptor regulator activity	GO:0030548	1.00e-01	2.62e-01	Cdk5|1.113606341	1	30	195	55638	http://www.ebi.ac.uk/QuickGO/GTerm?id=GO:0030548
7	7	type I transforming growth factor beta receptor binding	GO:0034713	1.03e-01	2.66e-01	Fkbp1a|1.172413793	1	31	195	55638	http://www.ebi.ac.uk/QuickGO/GTerm?id=GO:0034713
5	5	death domain binding	GO:0070513	1.03e-01	2.66e-01	Dap|0.887682869	1	31	195	55638	http://www.ebi.ac.uk/QuickGO/GTerm?id=GO:0070513
3	3	peroxiredoxin activity	GO:0051920	1.03e-01	2.66e-01	Prdx4|1.156603774	1	31	195	55638	http://www.ebi.ac.uk/QuickGO/GTerm?id=GO:0051920
6	6	transcription corepressor binding	GO:0001222	1.03e-01	2.66e-01	Sumo1|1.131894484	1	31	195	55638	http://www.ebi.ac.uk/QuickGO/GTerm?id=GO:0001222
8	7,8	phosphatidylinositol-5-phosphate binding	GO:0010314	1.06e-01	2.73e-01	Sh3pxd2a|0.881467545	1	32	195	55638	http://www.ebi.ac.uk/QuickGO/GTerm?id=GO:0010314
5	5	tubulin binding	GO:0015631	1.07e-01	2.74e-01	Tpt1|0.902259215;Arl8b|0.898220641;Myo9b|1.243129557;Dag1|0.890359168;Bcas3|1.20143093;Cfap157|0.898884405;Kif3a|1.110261145	7	1138	195	55638	http://www.ebi.ac.uk/QuickGO/GTerm?id=GO:0015631
5	5	GTPase binding	GO:0051020	1.08e-01	2.75e-01	RASA1|1.151425498;Rilpl1|1.154861298;Cdc42ep1|1.110817942;Brk1|0.831082628;Optn|1.248805173;Kif3a|1.110261145	6	924	195	55638	http://www.ebi.ac.uk/QuickGO/GTerm?id=GO:0051020
5	5	DNA-(apurinic or apyrimidinic site) lyase activity	GO:0003906	1.09e-01	2.78e-01	Hmga2|1.200220022	1	33	195	55638	http://www.ebi.ac.uk/QuickGO/GTerm?id=GO:0003906
10	10	actin-dependent ATPase activity	GO:0030898	1.13e-01	2.79e-01	Myo9b|1.243129557	1	34	195	55638	http://www.ebi.ac.uk/QuickGO/GTerm?id=GO:0030898
4	4	dynein light chain binding	GO:0045503	1.13e-01	2.79e-01	Pvr|0.887682869	1	34	195	55638	http://www.ebi.ac.uk/QuickGO/GTerm?id=GO:0045503
6	6	cAMP-dependent protein kinase regulator activity	GO:0008603	1.13e-01	2.79e-01	Prkar2b|1.129358531	1	34	195	55638	http://www.ebi.ac.uk/QuickGO/GTerm?id=GO:0008603
9	9	peptide alpha-N-acetyltransferase activity	GO:0004596	1.13e-01	2.79e-01	Naa20|1.141327623	1	34	195	55638	http://www.ebi.ac.uk/QuickGO/GTerm?id=GO:0004596
8	8	cAMP response element binding	GO:0035497	1.13e-01	2.79e-01	Hmga2|1.200220022	1	34	195	55638	http://www.ebi.ac.uk/QuickGO/GTerm?id=GO:0035497
6	6	RNA cap binding	GO:0000339	1.13e-01	2.79e-01	Dcps|1.141900937	1	34	195	55638	http://www.ebi.ac.uk/QuickGO/GTerm?id=GO:0000339
3	3	transcription factor activity, transcription factor binding	GO:0000989	1.14e-01	2.79e-01	Pml|1.109148431;Rbpms|1.111668427;Drap1|0.874004684;Sufu|1.100840336;Sfr1|1.190580504;Med30|1.182537517;Prrx1|0.855089265;Gtf3c5|1.115018509	8	1380	195	55638	http://www.ebi.ac.uk/QuickGO/GTerm?id=GO:0000989
6	6	protein kinase inhibitor activity	GO:0004860	1.14e-01	2.79e-01	Prkar2b|1.129358531;Ahsg|0.844593037	2	165	195	55638	http://www.ebi.ac.uk/QuickGO/GTerm?id=GO:0004860
10	10	ATPase activity, coupled to movement of substances	GO:0043492	1.15e-01	2.79e-01	Abcb1b|0.883239171;Atp2b4|0.908158397;Tcirg1|0.881232361;Abcg2|0.893727811	4	527	195	55638	http://www.ebi.ac.uk/QuickGO/GTerm?id=GO:0043492
7	7	acylglycerol O-acyltransferase activity	GO:0016411	1.16e-01	2.79e-01	Dgat1|0.808318264	1	35	195	55638	http://www.ebi.ac.uk/QuickGO/GTerm?id=GO:0016411
5	5	vinculin binding	GO:0017166	1.16e-01	2.79e-01	Dag1|0.890359168	1	35	195	55638	http://www.ebi.ac.uk/QuickGO/GTerm?id=GO:0017166
5	5	aldehyde-lyase activity	GO:0016832	1.16e-01	2.79e-01	Dera|1.458064516	1	35	195	55638	http://www.ebi.ac.uk/QuickGO/GTerm?id=GO:0016832
5	5	dynein light intermediate chain binding	GO:0051959	1.16e-01	2.79e-01	Rilpl1|1.154861298	1	35	195	55638	http://www.ebi.ac.uk/QuickGO/GTerm?id=GO:0051959
2	2	transcription factor activity, protein binding	GO:0000988	1.19e-01	2.82e-01	Pml|1.109148431;Rbpms|1.111668427;Drap1|0.874004684;Sufu|1.100840336;Sfr1|1.190580504;Med30|1.182537517;Prrx1|0.855089265;Gtf3c5|1.115018509	8	1394	195	55638	http://www.ebi.ac.uk/QuickGO/GTerm?id=GO:0000988
6	6	platelet-derived growth factor receptor binding	GO:0005161	1.19e-01	2.82e-01	RASA1|1.151425498	1	36	195	55638	http://www.ebi.ac.uk/QuickGO/GTerm?id=GO:0005161
8	8	cAMP-dependent protein kinase inhibitor activity	GO:0004862	1.19e-01	2.82e-01	Prkar2b|1.129358531	1	36	195	55638	http://www.ebi.ac.uk/QuickGO/GTerm?id=GO:0004862
6	6	nuclear localization sequence binding	GO:0008139	1.19e-01	2.82e-01	Lbr|0.892147588	1	36	195	55638	http://www.ebi.ac.uk/QuickGO/GTerm?id=GO:0008139
5	5	collagen binding	GO:0005518	1.19e-01	2.82e-01	Ddr2|1.152542373;Pcolce|1.145654506	2	169	195	55638	http://www.ebi.ac.uk/QuickGO/GTerm?id=GO:0005518
5	5	Rho guanyl-nucleotide exchange factor activity	GO:0005089	1.19e-01	2.82e-01	Trio|1.211501244;Arhgef40|1.135308247;Akap13|0.909069212	3	342	195	55638	http://www.ebi.ac.uk/QuickGO/GTerm?id=GO:0005089
4	4	Ras guanyl-nucleotide exchange factor activity	GO:0005088	1.20e-01	2.82e-01	Trio|1.211501244;Arhgef40|1.135308247;Akap13|0.909069212;Wdr41|1.125398512	4	535	195	55638	http://www.ebi.ac.uk/QuickGO/GTerm?id=GO:0005088
5	5	kinase inhibitor activity	GO:0019210	1.21e-01	2.83e-01	Prkar2b|1.129358531;Ahsg|0.844593037	2	171	195	55638	http://www.ebi.ac.uk/QuickGO/GTerm?id=GO:0019210
4	4	macrolide binding	GO:0005527	1.22e-01	2.83e-01	Fkbp1a|1.172413793	1	37	195	55638	http://www.ebi.ac.uk/QuickGO/GTerm?id=GO:0005527
5	5	FK506 binding	GO:0005528	1.22e-01	2.83e-01	Fkbp1a|1.172413793	1	37	195	55638	http://www.ebi.ac.uk/QuickGO/GTerm?id=GO:0005528
6	6	DNA binding, bending	GO:0008301	1.22e-01	2.83e-01	Hmga2|1.200220022	1	37	195	55638	http://www.ebi.ac.uk/QuickGO/GTerm?id=GO:0008301
5	5	pseudouridine synthase activity	GO:0009982	1.25e-01	2.89e-01	Trub1|1.157497303	1	38	195	55638	http://www.ebi.ac.uk/QuickGO/GTerm?id=GO:0009982
5	5	phospholipase binding	GO:0043274	1.28e-01	2.92e-01	Lmnb1|0.907486886	1	39	195	55638	http://www.ebi.ac.uk/QuickGO/GTerm?id=GO:0043274
5	5	HMG box domain binding	GO:0071837	1.28e-01	2.92e-01	Prrx1|0.855089265	1	39	195	55638	http://www.ebi.ac.uk/QuickGO/GTerm?id=GO:0071837
9	9	GTP-Rho binding	GO:0017049	1.28e-01	2.92e-01	Cdc42ep1|1.110817942	1	39	195	55638	http://www.ebi.ac.uk/QuickGO/GTerm?id=GO:0017049
5	5	oxidoreductase activity, acting on a sulfur group of donors, NAD(P) as acceptor	GO:0016668	1.28e-01	2.92e-01	Gsr|1.163061114	1	39	195	55638	http://www.ebi.ac.uk/QuickGO/GTerm?id=GO:0016668
3	3	small molecule binding	GO:0036094	1.30e-01	2.94e-01	Ugdh|0.855717931;Abcb1b|0.883239171;Arf2|0.850798057;Ndufv1|0.894624674;Tk1|1.114723764;Hmgcs1|0.88791883;Atp2b4|0.908158397;Chd3|1.143622722;Srsf5|1.133635636;Arl8b|0.898220641;Hspe1|0.89549763;Gsr|1.163061114;Idh1|0.899097816;Actr1b|1.20446404;Yes1|0.881467545;Prkar2b|1.129358531;Prkacb|1.412545235;Rbm42|1.199615067;Tia1|0.815705856;Myo9b|1.243129557;Rbpms|1.111668427;Rhot2|0.89549763;Ndufa13|0…	37	8771	195	55638	http://www.ebi.ac.uk/QuickGO/GTerm?id=GO:0036094
5	5	protein binding involved in cell-cell adhesion	GO:0098632	1.31e-01	2.95e-01	Cdc42ep1|1.110817942	1	40	195	55638	http://www.ebi.ac.uk/QuickGO/GTerm?id=GO:0098632
8	8	glucocorticoid receptor binding	GO:0035259	1.31e-01	2.95e-01	Sumo1|1.131894484	1	40	195	55638	http://www.ebi.ac.uk/QuickGO/GTerm?id=GO:0035259
4	4	quinone binding	GO:0048038	1.31e-01	2.95e-01	Ndufs7|0.904761905	1	40	195	55638	http://www.ebi.ac.uk/QuickGO/GTerm?id=GO:0048038
4	4	virus receptor activity	GO:0001618	1.34e-01	2.99e-01	Pvr|0.887682869	1	41	195	55638	http://www.ebi.ac.uk/QuickGO/GTerm?id=GO:0001618
6	6	protein phosphatase type 2A regulator activity	GO:0008601	1.34e-01	2.99e-01	Ppp2r5c|1.114164905	1	41	195	55638	http://www.ebi.ac.uk/QuickGO/GTerm?id=GO:0008601
4	4	oxidoreductase activity, acting on the CH-CH group of donors	GO:0016627	1.36e-01	3.04e-01	Lbr|0.892147588;Sdhc|1.183679039	2	184	195	55638	http://www.ebi.ac.uk/QuickGO/GTerm?id=GO:0016627
7	5,7	protein kinase A catalytic subunit binding	GO:0034236	1.37e-01	3.04e-01	Prkar2b|1.129358531	1	42	195	55638	http://www.ebi.ac.uk/QuickGO/GTerm?id=GO:0034236
5	5	ATPase binding	GO:0051117	1.40e-01	3.08e-01	Tcirg1|0.881232361;Tor1aip2|1.125398512	2	187	195	55638	http://www.ebi.ac.uk/QuickGO/GTerm?id=GO:0051117
9	9	zinc ion transmembrane transporter activity	GO:0005385	1.40e-01	3.08e-01	Slc39a7|0.867413632	1	43	195	55638	http://www.ebi.ac.uk/QuickGO/GTerm?id=GO:0005385
7	7	tRNA (guanine) methyltransferase activity	GO:0016423	1.40e-01	3.08e-01	Trmt1|0.885458402	1	43	195	55638	http://www.ebi.ac.uk/QuickGO/GTerm?id=GO:0016423
6	5,6	semaphorin receptor activity	GO:0017154	1.43e-01	3.08e-01	Nrp2|1.107189887	1	44	195	55638	http://www.ebi.ac.uk/QuickGO/GTerm?id=GO:0017154
5	5	nitric-oxide synthase binding	GO:0050998	1.43e-01	3.08e-01	Atp2b4|0.908158397	1	44	195	55638	http://www.ebi.ac.uk/QuickGO/GTerm?id=GO:0050998
4	4	protein C-terminus binding	GO:0008022	1.44e-01	3.08e-01	Tax1bp3|0.883682599;Pdzd11|1.197198572;Sumo1|1.131894484;Optn|1.248805173	4	575	195	55638	http://www.ebi.ac.uk/QuickGO/GTerm?id=GO:0008022
4	4	transcription cofactor activity	GO:0003712	1.45e-01	3.08e-01	Pml|1.109148431;Rbpms|1.111668427;Drap1|0.874004684;Sufu|1.100840336;Sfr1|1.190580504;Med30|1.182537517;Prrx1|0.855089265	7	1236	195	55638	http://www.ebi.ac.uk/QuickGO/GTerm?id=GO:0003712
4	4	nucleotide binding	GO:0000166	1.46e-01	3.08e-01	Ugdh|0.855717931;Abcb1b|0.883239171;Arf2|0.850798057;Ndufv1|0.894624674;Tk1|1.114723764;Atp2b4|0.908158397;Chd3|1.143622722;Srsf5|1.133635636;Arl8b|0.898220641;Hspe1|0.89549763;Gsr|1.163061114;Idh1|0.899097816;Actr1b|1.20446404;Yes1|0.881467545;Prkar2b|1.129358531;Prkacb|1.412545235;Rbm42|1.199615067;Tia1|0.815705856;Myo9b|1.243129557;Rbpms|1.111668427;Rhot2|0.89549763;Ndufa13|0.900926586;Chd6|1.…	33	7812	195	55638	http://www.ebi.ac.uk/QuickGO/GTerm?id=GO:0000166
4	4	nucleoside phosphate binding	GO:1901265	1.46e-01	3.08e-01	Ugdh|0.855717931;Abcb1b|0.883239171;Arf2|0.850798057;Ndufv1|0.894624674;Tk1|1.114723764;Atp2b4|0.908158397;Chd3|1.143622722;Srsf5|1.133635636;Arl8b|0.898220641;Hspe1|0.89549763;Gsr|1.163061114;Idh1|0.899097816;Actr1b|1.20446404;Yes1|0.881467545;Prkar2b|1.129358531;Prkacb|1.412545235;Rbm42|1.199615067;Tia1|0.815705856;Myo9b|1.243129557;Rbpms|1.111668427;Rhot2|0.89549763;Ndufa13|0.900926586;Chd6|1.…	33	7812	195	55638	http://www.ebi.ac.uk/QuickGO/GTerm?id=GO:1901265
6	6	fucosyltransferase activity	GO:0008417	1.46e-01	3.08e-01	Pofut1|1.103312303	1	45	195	55638	http://www.ebi.ac.uk/QuickGO/GTerm?id=GO:0008417
10	9,10	voltage-gated calcium channel activity	GO:0005245	1.47e-01	3.08e-01	Itgav|0.907486886;Ncs1|1.125398512	2	193	195	55638	http://www.ebi.ac.uk/QuickGO/GTerm?id=GO:0005245
5	5	growth factor receptor binding	GO:0070851	1.48e-01	3.08e-01	Yes1|0.881467545;RASA1|1.151425498;Sdcbp|1.215789474	3	378	195	55638	http://www.ebi.ac.uk/QuickGO/GTerm?id=GO:0070851
4	4	cell adhesion molecule binding	GO:0050839	1.49e-01	3.08e-01	Tagln2|1.122313611;Idh1|0.899097816;Cdc42ep1|1.110817942;Pvr|0.887682869;Fgb|1.186663023	5	795	195	55638	http://www.ebi.ac.uk/QuickGO/GTerm?id=GO:0050839
5	5	ATPase activator activity	GO:0001671	1.49e-01	3.08e-01	Tor1aip2|1.125398512	1	46	195	55638	http://www.ebi.ac.uk/QuickGO/GTerm?id=GO:0001671
7	7	nucleotidase activity	GO:0008252	1.49e-01	3.08e-01	Impad1|0.853370396	1	46	195	55638	http://www.ebi.ac.uk/QuickGO/GTerm?id=GO:0008252
6	6	mannosyltransferase activity	GO:0000030	1.49e-01	3.08e-01	Sdf2|1.135308247	1	46	195	55638	http://www.ebi.ac.uk/QuickGO/GTerm?id=GO:0000030
7	7	5'-3' exonuclease activity	GO:0008409	1.49e-01	3.08e-01	Exog|1.239014833	1	46	195	55638	http://www.ebi.ac.uk/QuickGO/GTerm?id=GO:0008409
7	7	nucleoside kinase activity	GO:0019206	1.49e-01	3.08e-01	Tk1|1.114723764	1	46	195	55638	http://www.ebi.ac.uk/QuickGO/GTerm?id=GO:0019206
5	4,5	FMN binding	GO:0010181	1.49e-01	3.08e-01	Ndufv1|0.894624674	1	46	195	55638	http://www.ebi.ac.uk/QuickGO/GTerm?id=GO:0010181
9	9	magnesium ion transmembrane transporter activity	GO:0015095	1.49e-01	3.08e-01	Magt1|0.889466226	1	46	195	55638	http://www.ebi.ac.uk/QuickGO/GTerm?id=GO:0015095
6	6	aldehyde dehydrogenase (NAD) activity	GO:0004029	1.49e-01	3.08e-01	Aldh5a1|1.15285253	1	46	195	55638	http://www.ebi.ac.uk/QuickGO/GTerm?id=GO:0004029
4	4	protein complex binding	GO:0032403	1.50e-01	3.09e-01	Tagln2|1.122313611;Tagln|1.161577952;Fkbp1a|1.172413793;Mad1l1|1.112490098;Hmga2|1.200220022;Myo9b|1.243129557;Dag1|0.890359168;Kptn|1.27014756;Ddr2|1.152542373;Brk1|0.831082628;Pcolce|1.145654506;Kif3a|1.110261145;Tulp3|1.102496715	13	2683	195	55638	http://www.ebi.ac.uk/QuickGO/GTerm?id=GO:0032403
5	5	SUMO binding	GO:0032183	1.52e-01	3.13e-01	Pml|1.109148431	1	47	195	55638	http://www.ebi.ac.uk/QuickGO/GTerm?id=GO:0032183
6	5,6	phosphatidic acid binding	GO:0070300	1.55e-01	3.17e-01	Gsdmdc1|1.137590168	1	48	195	55638	http://www.ebi.ac.uk/QuickGO/GTerm?id=GO:0070300
6	6	single-stranded RNA binding	GO:0003727	1.56e-01	3.17e-01	Rbpms|1.111668427;Lactb2|1.289270386	2	200	195	55638	http://www.ebi.ac.uk/QuickGO/GTerm?id=GO:0003727
3	3	macromolecular complex binding	GO:0044877	1.56e-01	3.17e-01	Tagln2|1.122313611;Tagln|1.161577952;Fkbp1a|1.172413793;Mad1l1|1.112490098;Hmga2|1.200220022;Cd2bp2|1.103575184;Myo9b|1.243129557;Dag1|0.890359168;RASA1|1.151425498;Kptn|1.27014756;Bcas3|1.20143093;Ddr2|1.152542373;Wdr82|1.122546419;Maip1|0.878169014;Brk1|0.831082628;Crtc2|0.899121766;Pcolce|1.145654506;Kif3a|1.110261145;Tulp3|1.102496715	19	4215	195	55638	http://www.ebi.ac.uk/QuickGO/GTerm?id=GO:0044877
7	7	inositol phosphate phosphatase activity	GO:0052745	1.58e-01	3.21e-01	Impad1|0.853370396	1	49	195	55638	http://www.ebi.ac.uk/QuickGO/GTerm?id=GO:0052745
4	4	transferase activity, transferring sulfur-containing groups	GO:0016782	1.63e-01	3.30e-01	Urm1|1.148536127;Nfs1|1.384798808	2	206	195	55638	http://www.ebi.ac.uk/QuickGO/GTerm?id=GO:0016782
6	6	small GTPase binding	GO:0031267	1.67e-01	3.36e-01	Rilpl1|1.154861298;Cdc42ep1|1.110817942;Brk1|0.831082628;Optn|1.248805173;Kif3a|1.110261145	5	829	195	55638	http://www.ebi.ac.uk/QuickGO/GTerm?id=GO:0031267
4	4	phosphoprotein binding	GO:0051219	1.68e-01	3.36e-01	Yes1|0.881467545;RASA1|1.151425498	2	210	195	55638	http://www.ebi.ac.uk/QuickGO/GTerm?id=GO:0051219
5	5	protein phosphatase regulator activity	GO:0019888	1.69e-01	3.36e-01	Ppp4r2|1.120328651;Ppp2r5c|1.114164905	2	211	195	55638	http://www.ebi.ac.uk/QuickGO/GTerm?id=GO:0019888
9	7,9	amino acid transmembrane transporter activity	GO:0015171	1.69e-01	3.36e-01	Slc7a2|0.867616157;Slc7a5|0.876407129	2	211	195	55638	http://www.ebi.ac.uk/QuickGO/GTerm?id=GO:0015171
4	4	carbon-oxygen lyase activity	GO:0016835	1.69e-01	3.36e-01	Hmga2|1.200220022;Ca13|1.312138728	2	211	195	55638	http://www.ebi.ac.uk/QuickGO/GTerm?id=GO:0016835
5	5	SUMO transferase activity	GO:0019789	1.70e-01	3.36e-01	Sumo1|1.131894484	1	53	195	55638	http://www.ebi.ac.uk/QuickGO/GTerm?id=GO:0019789
5	5	C2H2 zinc finger domain binding	GO:0070742	1.70e-01	3.36e-01	Hmga2|1.200220022	1	53	195	55638	http://www.ebi.ac.uk/QuickGO/GTerm?id=GO:0070742
6	6	endonuclease activity	GO:0004519	1.71e-01	3.38e-01	Hmga2|1.200220022;Exog|1.239014833;Lactb2|1.289270386	3	406	195	55638	http://www.ebi.ac.uk/QuickGO/GTerm?id=GO:0004519
9	9	microfilament motor activity	GO:0000146	1.73e-01	3.40e-01	Myo9b|1.243129557	1	54	195	55638	http://www.ebi.ac.uk/QuickGO/GTerm?id=GO:0000146
4	4	fibronectin binding	GO:0001968	1.76e-01	3.44e-01	Itgav|0.907486886	1	55	195	55638	http://www.ebi.ac.uk/QuickGO/GTerm?id=GO:0001968
6	6	alpha-tubulin binding	GO:0043014	1.79e-01	3.48e-01	Arl8b|0.898220641	1	56	195	55638	http://www.ebi.ac.uk/QuickGO/GTerm?id=GO:0043014
4	4	protein binding involved in cell adhesion	GO:0098631	1.79e-01	3.48e-01	Cdc42ep1|1.110817942	1	56	195	55638	http://www.ebi.ac.uk/QuickGO/GTerm?id=GO:0098631
5	5	protein homodimerization activity	GO:0042803	1.82e-01	3.50e-01	Prdx4|1.156603774;Hmgcs1|0.88791883;Gsr|1.163061114;Fkbp1a|1.172413793;Idh1|0.899097816;Pml|1.109148431;Gstm1|1.108592514;Mad2l1|1.15544181;Pvr|0.887682869;Nfs1|1.384798808	10	2043	195	55638	http://www.ebi.ac.uk/QuickGO/GTerm?id=GO:0042803
5	5	RNA polymerase II transcription cofactor activity	GO:0001104	1.83e-01	3.50e-01	Med30|1.182537517;Prrx1|0.855089265	2	222	195	55638	http://www.ebi.ac.uk/QuickGO/GTerm?id=GO:0001104
5	5	cadherin binding	GO:0045296	1.83e-01	3.50e-01	Tagln2|1.122313611;Idh1|0.899097816;Cdc42ep1|1.110817942	3	420	195	55638	http://www.ebi.ac.uk/QuickGO/GTerm?id=GO:0045296
13	7,8,13	cation-transporting ATPase activity	GO:0019829	1.84e-01	3.50e-01	Atp2b4|0.908158397;Tcirg1|0.881232361	2	223	195	55638	http://www.ebi.ac.uk/QuickGO/GTerm?id=GO:0019829
6	6	carbonate dehydratase activity	GO:0004089	1.84e-01	3.50e-01	Ca13|1.312138728	1	58	195	55638	http://www.ebi.ac.uk/QuickGO/GTerm?id=GO:0004089
9	8,9	phosphatidylinositol-3,4-bisphosphate binding	GO:0043325	1.84e-01	3.50e-01	Sh3pxd2a|0.881467545	1	58	195	55638	http://www.ebi.ac.uk/QuickGO/GTerm?id=GO:0043325
7	7	K63-linked polyubiquitin binding	GO:0070530	1.84e-01	3.50e-01	Optn|1.248805173	1	58	195	55638	http://www.ebi.ac.uk/QuickGO/GTerm?id=GO:0070530
4	4	beta-catenin binding	GO:0008013	1.86e-01	3.50e-01	Tax1bp3|0.883682599;Sufu|1.100840336	2	224	195	55638	http://www.ebi.ac.uk/QuickGO/GTerm?id=GO:0008013
4	4	dioxygenase activity	GO:0051213	1.86e-01	3.50e-01	Alkbh5|1.187260798;Kdm5d|1.164502165	2	224	195	55638	http://www.ebi.ac.uk/QuickGO/GTerm?id=GO:0051213
12	6,7,12	ATPase coupled ion transmembrane transporter activity	GO:0042625	1.86e-01	3.50e-01	Atp2b4|0.908158397;Tcirg1|0.881232361	2	224	195	55638	http://www.ebi.ac.uk/QuickGO/GTerm?id=GO:0042625
5	5	acid-amino acid ligase activity	GO:0016881	1.87e-01	3.50e-01	Fpgs|0.874443664	1	59	195	55638	http://www.ebi.ac.uk/QuickGO/GTerm?id=GO:0016881
5	5	tropomyosin binding	GO:0005523	1.87e-01	3.50e-01	Tmod2|0.647107268	1	59	195	55638	http://www.ebi.ac.uk/QuickGO/GTerm?id=GO:0005523
9	5,9	MAP kinase kinase kinase activity	GO:0004709	1.87e-01	3.50e-01	Taok3|1.277255907	1	59	195	55638	http://www.ebi.ac.uk/QuickGO/GTerm?id=GO:0004709
8	8	poly(A) binding	GO:0008143	1.87e-01	3.50e-01	Rbpms|1.111668427	1	59	195	55638	http://www.ebi.ac.uk/QuickGO/GTerm?id=GO:0008143
5	5	oxidoreductase activity, acting on the CH-CH group of donors, NAD or NADP as acceptor	GO:0016628	1.90e-01	3.54e-01	Lbr|0.892147588	1	60	195	55638	http://www.ebi.ac.uk/QuickGO/GTerm?id=GO:0016628
7	7	protein serine/threonine kinase activity	GO:0004674	1.92e-01	3.56e-01	Hmga2|1.200220022;Prkacb|1.412545235;Cdk5|1.113606341;Trio|1.211501244;Taok3|1.277255907;Bub1b|0.901140684;Akap13|0.909069212;Lats1|0.874853527	8	1579	195	55638	http://www.ebi.ac.uk/QuickGO/GTerm?id=GO:0004674
6	5,6	actin filament binding	GO:0051015	1.94e-01	3.59e-01	Tagln2|1.122313611;Tagln|1.161577952;Myo9b|1.243129557;Kptn|1.27014756	4	648	195	55638	http://www.ebi.ac.uk/QuickGO/GTerm?id=GO:0051015
5	5	histone acetyltransferase binding	GO:0035035	1.96e-01	3.61e-01	Bcas3|1.20143093	1	62	195	55638	http://www.ebi.ac.uk/QuickGO/GTerm?id=GO:0035035
7	7	CCR chemokine receptor binding	GO:0048020	1.96e-01	3.61e-01	Ccl2|0.873331772	1	62	195	55638	http://www.ebi.ac.uk/QuickGO/GTerm?id=GO:0048020
4	4	oxygen transporter activity	GO:0005344	1.99e-01	3.63e-01	Hba-a2|0.795332136	1	63	195	55638	http://www.ebi.ac.uk/QuickGO/GTerm?id=GO:0005344
5	5	dystroglycan binding	GO:0002162	1.99e-01	3.63e-01	Dag1|0.890359168	1	63	195	55638	http://www.ebi.ac.uk/QuickGO/GTerm?id=GO:0002162
15	8,9,10,15	proton-transporting ATPase activity, rotational mechanism	GO:0046961	1.99e-01	3.63e-01	Tcirg1|0.881232361	1	63	195	55638	http://www.ebi.ac.uk/QuickGO/GTerm?id=GO:0046961
3	3	drug binding	GO:0008144	1.99e-01	3.63e-01	Hmgcs1|0.88791883;Fkbp1a|1.172413793	2	235	195	55638	http://www.ebi.ac.uk/QuickGO/GTerm?id=GO:0008144
5	5	insulin-like growth factor binding	GO:0005520	2.01e-01	3.66e-01	Itgav|0.907486886	1	64	195	55638	http://www.ebi.ac.uk/QuickGO/GTerm?id=GO:0005520
4	4	SMAD binding	GO:0046332	2.03e-01	3.68e-01	Fkbp1a|1.172413793;Pml|1.109148431	2	238	195	55638	http://www.ebi.ac.uk/QuickGO/GTerm?id=GO:0046332
5	5	MHC protein binding	GO:0042287	2.04e-01	3.68e-01	Krt17|1.125431836	1	65	195	55638	http://www.ebi.ac.uk/QuickGO/GTerm?id=GO:0042287
6	6	miRNA binding	GO:0035198	2.04e-01	3.68e-01	Pum1|0.770353982	1	65	195	55638	http://www.ebi.ac.uk/QuickGO/GTerm?id=GO:0035198
4	4	histone demethylase activity	GO:0032452	2.07e-01	3.72e-01	Kdm5d|1.164502165	1	66	195	55638	http://www.ebi.ac.uk/QuickGO/GTerm?id=GO:0032452
6	6	phosphatase activity	GO:0016791	2.09e-01	3.75e-01	Impad1|0.853370396;Enoph1|1.209000552;Ppm1f|1.13587827;Acp2|1.158974359;Ppm1n|1.12397133	5	899	195	55638	http://www.ebi.ac.uk/QuickGO/GTerm?id=GO:0016791
False	obselete	calcium channel regulator activity	GO:0005246	2.10e-01	3.75e-01	Fkbp1a|1.172413793	1	67	195	55638	http://www.ebi.ac.uk/QuickGO/GTerm?id=GO:0005246
4	4	heat shock protein binding	GO:0031072	2.12e-01	3.78e-01	Fkbp1a|1.172413793;Cdk5|1.113606341	2	245	195	55638	http://www.ebi.ac.uk/QuickGO/GTerm?id=GO:0031072
5	5	ATPase regulator activity	GO:0060590	2.12e-01	3.78e-01	Tor1aip2|1.125398512	1	68	195	55638	http://www.ebi.ac.uk/QuickGO/GTerm?id=GO:0060590
5	5	cAMP binding	GO:0030552	2.15e-01	3.81e-01	Prkar2b|1.129358531	1	69	195	55638	http://www.ebi.ac.uk/QuickGO/GTerm?id=GO:0030552
8	8	cyclin-dependent protein serine/threonine kinase activity	GO:0004693	2.18e-01	3.83e-01	Cdk5|1.113606341	1	70	195	55638	http://www.ebi.ac.uk/QuickGO/GTerm?id=GO:0004693
9	9	histone methyltransferase activity (H3-K4 specific)	GO:0042800	2.18e-01	3.83e-01	Wdr82|1.122546419	1	70	195	55638	http://www.ebi.ac.uk/QuickGO/GTerm?id=GO:0042800
7	7	cyclin-dependent protein kinase activity	GO:0097472	2.21e-01	3.83e-01	Cdk5|1.113606341	1	71	195	55638	http://www.ebi.ac.uk/QuickGO/GTerm?id=GO:0097472
7	7	poly-purine tract binding	GO:0070717	2.21e-01	3.83e-01	Rbpms|1.111668427	1	71	195	55638	http://www.ebi.ac.uk/QuickGO/GTerm?id=GO:0070717
7	4,7	fatty acid binding	GO:0005504	2.21e-01	3.83e-01	Dgat1|0.808318264	1	71	195	55638	http://www.ebi.ac.uk/QuickGO/GTerm?id=GO:0005504
5	4,5	phospholipid binding	GO:0005543	2.22e-01	3.83e-01	Gsdmdc1|1.137590168;Wdr45b|0.850335415;Sh3pxd2a|0.881467545;Golph3l|0.847344111;Pacsin3|1.226551628;Tulp3|1.102496715	6	1158	195	55638	http://www.ebi.ac.uk/QuickGO/GTerm?id=GO:0005543
3	3	organic cyclic compound binding	GO:0097159	2.22e-01	3.83e-01	Hist1h4a|0.904739224;Ugdh|0.855717931;Abcb1b|0.883239171;Arf2|0.850798057;Tpt1|0.902259215;Ndufv1|0.894624674;Tk1|1.114723764;Hist2h2ac|1.10832894;Cs|0.504985889;Ccdc47|0.897983393;Atp2b4|0.908158397;Chd3|1.143622722;Srsf5|1.133635636;Lbr|0.892147588;Arl8b|0.898220641;Dcps|1.141900937;Hspe1|0.89549763;Gsr|1.163061114;Fkbp1a|1.172413793;Idh1|0.899097816;Actr1b|1.20446404;Yes1|0.881467545;Prkar2b|1…	75	19807	195	55638	http://www.ebi.ac.uk/QuickGO/GTerm?id=GO:0097159
6	6	AU-rich element binding	GO:0017091	2.23e-01	3.83e-01	Tia1|0.815705856	1	72	195	55638	http://www.ebi.ac.uk/QuickGO/GTerm?id=GO:0017091
6	6	antiporter activity	GO:0015297	2.25e-01	3.83e-01	Slc7a2|0.867616157;Slc7a5|0.876407129	2	255	195	55638	http://www.ebi.ac.uk/QuickGO/GTerm?id=GO:0015297
6	6	thiol-dependent ubiquitin-specific protease activity	GO:0004843	2.25e-01	3.83e-01	Cyld|1.103049422;Vcpip1|1.151963421	2	255	195	55638	http://www.ebi.ac.uk/QuickGO/GTerm?id=GO:0004843
5	5	transcription coactivator activity	GO:0003713	2.26e-01	3.83e-01	Pml|1.109148431;Rbpms|1.111668427;Sfr1|1.190580504;Prrx1|0.855089265	4	692	195	55638	http://www.ebi.ac.uk/QuickGO/GTerm?id=GO:0003713
6	6	frizzled binding	GO:0005109	2.26e-01	3.83e-01	Sdcbp|1.215789474	1	73	195	55638	http://www.ebi.ac.uk/QuickGO/GTerm?id=GO:0005109
8	8	androgen receptor binding	GO:0050681	2.26e-01	3.83e-01	Kdm5d|1.164502165	1	73	195	55638	http://www.ebi.ac.uk/QuickGO/GTerm?id=GO:0050681
4	4	dynein binding	GO:0045502	2.26e-01	3.83e-01	Rilpl1|1.154861298	1	73	195	55638	http://www.ebi.ac.uk/QuickGO/GTerm?id=GO:0045502
4	4	laminin binding	GO:0043236	2.26e-01	3.83e-01	Dag1|0.890359168	1	73	195	55638	http://www.ebi.ac.uk/QuickGO/GTerm?id=GO:0043236
9	9	purine NTP-dependent helicase activity	GO:0070035	2.26e-01	3.83e-01	Chd3|1.143622722;Chd6|1.10581732	2	256	195	55638	http://www.ebi.ac.uk/QuickGO/GTerm?id=GO:0070035
10	10	ATP-dependent helicase activity	GO:0008026	2.26e-01	3.83e-01	Chd3|1.143622722;Chd6|1.10581732	2	256	195	55638	http://www.ebi.ac.uk/QuickGO/GTerm?id=GO:0008026
4	4	phosphatase regulator activity	GO:0019208	2.31e-01	3.90e-01	Ppp4r2|1.120328651;Ppp2r5c|1.114164905	2	260	195	55638	http://www.ebi.ac.uk/QuickGO/GTerm?id=GO:0019208
4	4	proline-rich region binding	GO:0070064	2.32e-01	3.90e-01	Cyld|1.103049422	1	75	195	55638	http://www.ebi.ac.uk/QuickGO/GTerm?id=GO:0070064
5	5	nucleosomal DNA binding	GO:0031492	2.34e-01	3.94e-01	Hmga2|1.200220022	1	76	195	55638	http://www.ebi.ac.uk/QuickGO/GTerm?id=GO:0031492
9	8,9	phosphatidylinositol-3,5-bisphosphate binding	GO:0080025	2.37e-01	3.95e-01	Wdr45b|0.850335415	1	77	195	55638	http://www.ebi.ac.uk/QuickGO/GTerm?id=GO:0080025
7	7	protein serine/threonine kinase inhibitor activity	GO:0030291	2.37e-01	3.95e-01	Prkar2b|1.129358531	1	77	195	55638	http://www.ebi.ac.uk/QuickGO/GTerm?id=GO:0030291
3	3	heterocyclic compound binding	GO:1901363	2.38e-01	3.95e-01	Hist1h4a|0.904739224;Ugdh|0.855717931;Abcb1b|0.883239171;Arf2|0.850798057;Tpt1|0.902259215;Ndufv1|0.894624674;Tk1|1.114723764;Hist2h2ac|1.10832894;Cs|0.504985889;Ccdc47|0.897983393;Atp2b4|0.908158397;Chd3|1.143622722;Srsf5|1.133635636;Lbr|0.892147588;Arl8b|0.898220641;Dcps|1.141900937;Hspe1|0.89549763;Gsr|1.163061114;Fkbp1a|1.172413793;Idh1|0.899097816;Actr1b|1.20446404;Yes1|0.881467545;Prkar2b|1…	74	19624	195	55638	http://www.ebi.ac.uk/QuickGO/GTerm?id=GO:1901363
6	6	alpha-actinin binding	GO:0051393	2.40e-01	3.95e-01	Dag1|0.890359168	1	78	195	55638	http://www.ebi.ac.uk/QuickGO/GTerm?id=GO:0051393
7	7	tRNA methyltransferase activity	GO:0008175	2.40e-01	3.95e-01	Trmt1|0.885458402	1	78	195	55638	http://www.ebi.ac.uk/QuickGO/GTerm?id=GO:0008175
4	4	receptor activator activity	GO:0030546	2.40e-01	3.95e-01	Cdk5|1.113606341	1	78	195	55638	http://www.ebi.ac.uk/QuickGO/GTerm?id=GO:0030546
3	3	structural constituent of muscle	GO:0008307	2.40e-01	3.95e-01	Dag1|0.890359168	1	78	195	55638	http://www.ebi.ac.uk/QuickGO/GTerm?id=GO:0008307
3	3	isomerase activity	GO:0016853	2.40e-01	3.96e-01	Hmgcs1|0.88791883;Fkbp1a|1.172413793;Trub1|1.157497303	3	483	195	55638	http://www.ebi.ac.uk/QuickGO/GTerm?id=GO:0016853
4	4	ubiquitinyl hydrolase activity	GO:0101005	2.42e-01	3.96e-01	Cyld|1.103049422;Vcpip1|1.151963421	2	268	195	55638	http://www.ebi.ac.uk/QuickGO/GTerm?id=GO:0101005
5	5	Hsp90 protein binding	GO:0051879	2.42e-01	3.96e-01	Cdk5|1.113606341	1	79	195	55638	http://www.ebi.ac.uk/QuickGO/GTerm?id=GO:0051879
10	8,9,10	calcium-transporting ATPase activity	GO:0005388	2.45e-01	3.96e-01	Atp2b4|0.908158397	1	80	195	55638	http://www.ebi.ac.uk/QuickGO/GTerm?id=GO:0005388
6	6	epidermal growth factor receptor binding	GO:0005154	2.45e-01	3.96e-01	Yes1|0.881467545	1	80	195	55638	http://www.ebi.ac.uk/QuickGO/GTerm?id=GO:0005154
4	4	histone binding	GO:0042393	2.45e-01	3.96e-01	Hist1h4a|0.904739224;Bcas3|1.20143093;Hjurp|1.119205298	3	488	195	55638	http://www.ebi.ac.uk/QuickGO/GTerm?id=GO:0042393
2	2	catalytic activity	GO:0003824	2.45e-01	3.96e-01	Ugdh|0.855717931;Abcb1b|0.883239171;Cul1|1.101654846;Prdx4|1.156603774;Ndufv1|0.894624674;Tk1|1.114723764;Cs|0.504985889;Impad1|0.853370396;Hmgcs1|0.88791883;Nln|0.901830283;Atp2b4|0.908158397;Chd3|1.143622722;Lbr|0.892147588;Dcps|1.141900937;Gsr|1.163061114;Fkbp1a|1.172413793;Idh1|0.899097816;Yes1|0.881467545;Gstm1|1.108592514;Ndufs3|0.881260287;Dera|1.458064516;Hmga2|1.200220022;Prkacb|1.412545…	75	19947	195	55638	http://www.ebi.ac.uk/QuickGO/GTerm?id=GO:0003824
3	3	carbohydrate derivative binding	GO:0097367	2.45e-01	3.96e-01	Abcb1b|0.883239171;Arf2|0.850798057;Ndufv1|0.894624674;Tk1|1.114723764;Atp2b4|0.908158397;Chd3|1.143622722;Arl8b|0.898220641;Hspe1|0.89549763;Actr1b|1.20446404;Yes1|0.881467545;Prkar2b|1.129358531;Prkacb|1.412545235;Myo9b|1.243129557;Dag1|0.890359168;Rhot2|0.89549763;Ndufa13|0.900926586;Serpinc1|0.867849638;Chd6|1.10581732;Cdk5|1.113606341;Abcg2|0.893727811;Fpgs|0.874443664;Ddr2|1.152542373;Fstl1…	30	7499	195	55638	http://www.ebi.ac.uk/QuickGO/GTerm?id=GO:0097367
7	6,7	transmembrane receptor protein tyrosine kinase activity	GO:0004714	2.47e-01	3.97e-01	Ddr2|1.152542373;Nrp2|1.107189887	2	272	195	55638	http://www.ebi.ac.uk/QuickGO/GTerm?id=GO:0004714
5	5	Hsp70 protein binding	GO:0030544	2.48e-01	3.97e-01	Fkbp1a|1.172413793	1	81	195	55638	http://www.ebi.ac.uk/QuickGO/GTerm?id=GO:0030544
14	8,9,14	hydrogen-exporting ATPase activity	GO:0036442	2.48e-01	3.97e-01	Tcirg1|0.881232361	1	81	195	55638	http://www.ebi.ac.uk/QuickGO/GTerm?id=GO:0036442
4	4	transferase activity, transferring acyl groups	GO:0016746	2.50e-01	4.00e-01	Cs|0.504985889;Hmgcs1|0.88791883;Naa20|1.141327623;Dgat1|0.808318264	4	724	195	55638	http://www.ebi.ac.uk/QuickGO/GTerm?id=GO:0016746
5	5	SH2 domain binding	GO:0042169	2.53e-01	4.03e-01	Dag1|0.890359168	1	83	195	55638	http://www.ebi.ac.uk/QuickGO/GTerm?id=GO:0042169
8	8	Rho GTPase binding	GO:0017048	2.53e-01	4.03e-01	Cdc42ep1|1.110817942;Brk1|0.831082628	2	277	195	55638	http://www.ebi.ac.uk/QuickGO/GTerm?id=GO:0017048
10	10	DNA-dependent ATPase activity	GO:0008094	2.53e-01	4.03e-01	Chd6|1.10581732;Dscc1|1.122015915	2	277	195	55638	http://www.ebi.ac.uk/QuickGO/GTerm?id=GO:0008094
10	8,10	neutral amino acid transmembrane transporter activity	GO:0015175	2.58e-01	4.09e-01	Slc7a5|0.876407129	1	85	195	55638	http://www.ebi.ac.uk/QuickGO/GTerm?id=GO:0015175
6	6	protein kinase activity	GO:0004672	2.59e-01	4.09e-01	Yes1|0.881467545;Hmga2|1.200220022;Prkacb|1.412545235;Cdk5|1.113606341;Ddr2|1.152542373;Trio|1.211501244;Taok3|1.277255907;Bub1b|0.901140684;Akap13|0.909069212;Lats1|0.874853527;Nrp2|1.107189887	11	2490	195	55638	http://www.ebi.ac.uk/QuickGO/GTerm?id=GO:0004672
4	4	active transmembrane transporter activity	GO:0022804	2.60e-01	4.09e-01	Abcb1b|0.883239171;Atp2b4|0.908158397;Tcirg1|0.881232361;Abcg2|0.893727811;Slc7a2|0.867616157;Slc7a5|0.876407129	6	1223	195	55638	http://www.ebi.ac.uk/QuickGO/GTerm?id=GO:0022804
4	4	intramolecular transferase activity	GO:0016866	2.61e-01	4.10e-01	Trub1|1.157497303	1	86	195	55638	http://www.ebi.ac.uk/QuickGO/GTerm?id=GO:0016866
6	4,5,6	phosphatidylserine binding	GO:0001786	2.63e-01	4.11e-01	Gsdmdc1|1.137590168	1	87	195	55638	http://www.ebi.ac.uk/QuickGO/GTerm?id=GO:0001786
5	5	thyroid hormone receptor binding	GO:0046966	2.63e-01	4.11e-01	Med30|1.182537517	1	87	195	55638	http://www.ebi.ac.uk/QuickGO/GTerm?id=GO:0046966
6	6	cation transmembrane transporter activity	GO:0008324	2.64e-01	4.11e-01	Atp2b4|0.908158397;Itgav|0.907486886;Piezo1|0.907032181;Tcirg1|0.881232361;Cox4i1|0.890122873;Slc7a2|0.867616157;Slc7a5|0.876407129;Magt1|0.889466226;Slc39a7|0.867413632;Ncs1|1.125398512	10	2244	195	55638	http://www.ebi.ac.uk/QuickGO/GTerm?id=GO:0008324
9	9	calcium ion transmembrane transporter activity	GO:0015085	2.66e-01	4.11e-01	Atp2b4|0.908158397;Itgav|0.907486886;Ncs1|1.125398512	3	510	195	55638	http://www.ebi.ac.uk/QuickGO/GTerm?id=GO:0015085
5	5	disulfide oxidoreductase activity	GO:0015036	2.66e-01	4.11e-01	Gsr|1.163061114	1	88	195	55638	http://www.ebi.ac.uk/QuickGO/GTerm?id=GO:0015036
13	7,8,13	ATPase activity, coupled to transmembrane movement of ions, rotational mechanism	GO:0044769	2.66e-01	4.11e-01	Tcirg1|0.881232361	1	88	195	55638	http://www.ebi.ac.uk/QuickGO/GTerm?id=GO:0044769
6	6	RNA polymerase II transcription coactivator activity	GO:0001105	2.66e-01	4.11e-01	Prrx1|0.855089265	1	88	195	55638	http://www.ebi.ac.uk/QuickGO/GTerm?id=GO:0001105
5	5	glutathione transferase activity	GO:0004364	2.69e-01	4.14e-01	Gstm1|1.108592514	1	89	195	55638	http://www.ebi.ac.uk/QuickGO/GTerm?id=GO:0004364
5	5	ADP binding	GO:0043531	2.71e-01	4.17e-01	Myo9b|1.243129557	1	90	195	55638	http://www.ebi.ac.uk/QuickGO/GTerm?id=GO:0043531
5	5	heme binding	GO:0020037	2.71e-01	4.17e-01	Hba-a2|0.795332136;Suox|1.333722287;Sdhc|1.183679039	3	516	195	55638	http://www.ebi.ac.uk/QuickGO/GTerm?id=GO:0020037
6	6	transcriptional repressor activity, RNA polymerase II activating transcription factor binding	GO:0098811	2.74e-01	4.19e-01	Prrx1|0.855089265	1	91	195	55638	http://www.ebi.ac.uk/QuickGO/GTerm?id=GO:0098811
6	6	transforming growth factor beta receptor binding	GO:0005160	2.79e-01	4.26e-01	Fkbp1a|1.172413793	1	93	195	55638	http://www.ebi.ac.uk/QuickGO/GTerm?id=GO:0005160
9	9	transition metal ion transmembrane transporter activity	GO:0046915	2.81e-01	4.29e-01	Slc39a7|0.867413632	1	94	195	55638	http://www.ebi.ac.uk/QuickGO/GTerm?id=GO:0046915
4	4	tetrapyrrole binding	GO:0046906	2.83e-01	4.30e-01	Hba-a2|0.795332136;Suox|1.333722287;Sdhc|1.183679039	3	528	195	55638	http://www.ebi.ac.uk/QuickGO/GTerm?id=GO:0046906
4	4	ribonucleoprotein complex binding	GO:0043021	2.88e-01	4.38e-01	Cd2bp2|1.103575184;Maip1|0.878169014	2	304	195	55638	http://www.ebi.ac.uk/QuickGO/GTerm?id=GO:0043021
5	5	actin binding	GO:0003779	2.91e-01	4.39e-01	Tagln2|1.122313611;Tagln|1.161577952;Myo9b|1.243129557;Dag1|0.890359168;Kptn|1.27014756;Tmod2|0.647107268;Crocc|0.8735363	7	1530	195	55638	http://www.ebi.ac.uk/QuickGO/GTerm?id=GO:0003779
3	3	lyase activity	GO:0016829	2.91e-01	4.39e-01	Dera|1.458064516;Hmga2|1.200220022;Ca13|1.312138728	3	537	195	55638	http://www.ebi.ac.uk/QuickGO/GTerm?id=GO:0016829
False	obselete	potassium channel regulator activity	GO:0015459	2.91e-01	4.39e-01	Sumo1|1.131894484	1	98	195	55638	http://www.ebi.ac.uk/QuickGO/GTerm?id=GO:0015459
4	4	protein N-terminus binding	GO:0047485	2.94e-01	4.41e-01	Rassf1|1.160994057;Sdcbp|1.215789474	2	308	195	55638	http://www.ebi.ac.uk/QuickGO/GTerm?id=GO:0047485
8	8	estrogen receptor binding	GO:0030331	2.94e-01	4.41e-01	Lats1|0.874853527	1	99	195	55638	http://www.ebi.ac.uk/QuickGO/GTerm?id=GO:0030331
5	5	RNA polymerase binding	GO:0070063	2.96e-01	4.43e-01	Phrf1|0.824401368	1	100	195	55638	http://www.ebi.ac.uk/QuickGO/GTerm?id=GO:0070063
5	5	ion channel inhibitor activity	GO:0008200	2.99e-01	4.46e-01	Fkbp1a|1.172413793	1	101	195	55638	http://www.ebi.ac.uk/QuickGO/GTerm?id=GO:0008200
7	7	protein tyrosine kinase activity	GO:0004713	3.00e-01	4.47e-01	Yes1|0.881467545;Ddr2|1.152542373;Nrp2|1.107189887	3	546	195	55638	http://www.ebi.ac.uk/QuickGO/GTerm?id=GO:0004713
6	6	N-methyltransferase activity	GO:0008170	3.01e-01	4.47e-01	Trmt1|0.885458402;Wdr82|1.122546419	2	314	195	55638	http://www.ebi.ac.uk/QuickGO/GTerm?id=GO:0008170
5	5	thiol-dependent ubiquitinyl hydrolase activity	GO:0036459	3.01e-01	4.47e-01	Cyld|1.103049422;Vcpip1|1.151963421	2	314	195	55638	http://www.ebi.ac.uk/QuickGO/GTerm?id=GO:0036459
4	4	channel inhibitor activity	GO:0016248	3.04e-01	4.48e-01	Fkbp1a|1.172413793	1	103	195	55638	http://www.ebi.ac.uk/QuickGO/GTerm?id=GO:0016248
5	5	peptidase activator activity	GO:0016504	3.04e-01	4.48e-01	Pcolce|1.145654506	1	103	195	55638	http://www.ebi.ac.uk/QuickGO/GTerm?id=GO:0016504
3	3	channel regulator activity	GO:0016247	3.05e-01	4.49e-01	Fkbp1a|1.172413793;Sumo1|1.131894484	2	317	195	55638	http://www.ebi.ac.uk/QuickGO/GTerm?id=GO:0016247
5	5	cyclic nucleotide binding	GO:0030551	3.09e-01	4.53e-01	Prkar2b|1.129358531	1	105	195	55638	http://www.ebi.ac.uk/QuickGO/GTerm?id=GO:0030551
7	7	Ras GTPase binding	GO:0017016	3.09e-01	4.53e-01	Cdc42ep1|1.110817942;Brk1|0.831082628;Optn|1.248805173;Kif3a|1.110261145	4	801	195	55638	http://www.ebi.ac.uk/QuickGO/GTerm?id=GO:0017016
6	6	O-acyltransferase activity	GO:0008374	3.11e-01	4.55e-01	Dgat1|0.808318264	1	106	195	55638	http://www.ebi.ac.uk/QuickGO/GTerm?id=GO:0008374
3	3	lipid binding	GO:0008289	3.17e-01	4.63e-01	Gstm1|1.108592514;Gsdmdc1|1.137590168;Wdr45b|0.850335415;Sh3pxd2a|0.881467545;Golph3l|0.847344111;Dgat1|0.808318264;Pacsin3|1.226551628;Tulp3|1.102496715	8	1838	195	55638	http://www.ebi.ac.uk/QuickGO/GTerm?id=GO:0008289
5	5	actinin binding	GO:0042805	3.18e-01	4.63e-01	Dag1|0.890359168	1	109	195	55638	http://www.ebi.ac.uk/QuickGO/GTerm?id=GO:0042805
4	4	protein kinase A binding	GO:0051018	3.23e-01	4.69e-01	Prkar2b|1.129358531	1	111	195	55638	http://www.ebi.ac.uk/QuickGO/GTerm?id=GO:0051018
4	4	growth factor binding	GO:0019838	3.24e-01	4.70e-01	Col1a1|0.870673527;Itgav|0.907486886	2	332	195	55638	http://www.ebi.ac.uk/QuickGO/GTerm?id=GO:0019838
5	5	ephrin receptor binding	GO:0046875	3.25e-01	4.70e-01	Cdk5|1.113606341	1	112	195	55638	http://www.ebi.ac.uk/QuickGO/GTerm?id=GO:0046875
6	5,6	transmembrane receptor protein kinase activity	GO:0019199	3.26e-01	4.70e-01	Ddr2|1.152542373;Nrp2|1.107189887	2	333	195	55638	http://www.ebi.ac.uk/QuickGO/GTerm?id=GO:0019199
7	6,7	chemokine activity	GO:0008009	3.30e-01	4.75e-01	Ccl2|0.873331772	1	114	195	55638	http://www.ebi.ac.uk/QuickGO/GTerm?id=GO:0008009
5	5	GDP binding	GO:0019003	3.32e-01	4.78e-01	Arl8b|0.898220641	1	115	195	55638	http://www.ebi.ac.uk/QuickGO/GTerm?id=GO:0019003
4	4	ubiquitin-like protein binding	GO:0032182	3.35e-01	4.80e-01	Pml|1.109148431;Optn|1.248805173	2	340	195	55638	http://www.ebi.ac.uk/QuickGO/GTerm?id=GO:0032182
7	7	manganese ion binding	GO:0030145	3.37e-01	4.82e-01	Ppm1n|1.12397133	1	117	195	55638	http://www.ebi.ac.uk/QuickGO/GTerm?id=GO:0030145
5	5	oxidoreductase activity, acting on a heme group of donors, oxygen as acceptor	GO:0016676	3.39e-01	4.82e-01	Cox4i1|0.890122873	1	118	195	55638	http://www.ebi.ac.uk/QuickGO/GTerm?id=GO:0016676
4	4	heme-copper terminal oxidase activity	GO:0015002	3.39e-01	4.82e-01	Cox4i1|0.890122873	1	118	195	55638	http://www.ebi.ac.uk/QuickGO/GTerm?id=GO:0015002
6	3,5,6	cytochrome-c oxidase activity	GO:0004129	3.39e-01	4.82e-01	Cox4i1|0.890122873	1	118	195	55638	http://www.ebi.ac.uk/QuickGO/GTerm?id=GO:0004129
8	6,8	carboxylic acid transmembrane transporter activity	GO:0046943	3.41e-01	4.82e-01	Slc7a2|0.867616157;Slc7a5|0.876407129	2	345	195	55638	http://www.ebi.ac.uk/QuickGO/GTerm?id=GO:0046943
6	6	monocarboxylic acid binding	GO:0033293	3.42e-01	4.82e-01	Dgat1|0.808318264	1	119	195	55638	http://www.ebi.ac.uk/QuickGO/GTerm?id=GO:0033293
4	4	oxidoreductase activity, acting on a heme group of donors	GO:0016675	3.42e-01	4.82e-01	Cox4i1|0.890122873	1	119	195	55638	http://www.ebi.ac.uk/QuickGO/GTerm?id=GO:0016675
5	5	Rab guanyl-nucleotide exchange factor activity	GO:0017112	3.44e-01	4.85e-01	Wdr41|1.125398512	1	120	195	55638	http://www.ebi.ac.uk/QuickGO/GTerm?id=GO:0017112
7	7	ubiquitin-like protein-specific protease activity	GO:0019783	3.46e-01	4.86e-01	Cyld|1.103049422;Vcpip1|1.151963421	2	349	195	55638	http://www.ebi.ac.uk/QuickGO/GTerm?id=GO:0019783
3	3	guanyl-nucleotide exchange factor activity	GO:0005085	3.50e-01	4.91e-01	Trio|1.211501244;Arhgef40|1.135308247;Akap13|0.909069212;Wdr41|1.125398512	4	853	195	55638	http://www.ebi.ac.uk/QuickGO/GTerm?id=GO:0005085
6	6	calcium ion binding	GO:0005509	3.51e-01	4.92e-01	Tpt1|0.902259215;Ccdc47|0.897983393;S100a4|1.127060074;Dag1|0.890359168;Rhot2|0.89549763;Fstl1|0.892831796;Cdh11|1.179242713;Ncs1|1.125398512;Try5|0.879257693	9	2170	195	55638	http://www.ebi.ac.uk/QuickGO/GTerm?id=GO:0005509
6	6	tRNA binding	GO:0000049	3.53e-01	4.93e-01	Trmt1|0.885458402	1	124	195	55638	http://www.ebi.ac.uk/QuickGO/GTerm?id=GO:0000049
4	4	transcription factor activity, RNA polymerase II transcription factor binding	GO:0001076	3.56e-01	4.96e-01	Med30|1.182537517;Prrx1|0.855089265	2	357	195	55638	http://www.ebi.ac.uk/QuickGO/GTerm?id=GO:0001076
8	8	Rab GTPase binding	GO:0017137	3.60e-01	5.00e-01	Optn|1.248805173;Kif3a|1.110261145	2	360	195	55638	http://www.ebi.ac.uk/QuickGO/GTerm?id=GO:0017137
5	5	spectrin binding	GO:0030507	3.65e-01	5.05e-01	Kif3a|1.110261145	1	129	195	55638	http://www.ebi.ac.uk/QuickGO/GTerm?id=GO:0030507
4	4	nucleosome binding	GO:0031491	3.65e-01	5.05e-01	Hmga2|1.200220022	1	129	195	55638	http://www.ebi.ac.uk/QuickGO/GTerm?id=GO:0031491
5	5	nuclease activity	GO:0004518	3.66e-01	5.05e-01	Hmga2|1.200220022;Exog|1.239014833;Lactb2|1.289270386	3	615	195	55638	http://www.ebi.ac.uk/QuickGO/GTerm?id=GO:0004518
6	6	microtubule binding	GO:0008017	3.69e-01	5.09e-01	Tpt1|0.902259215;Myo9b|1.243129557;Cfap157|0.898884405;Kif3a|1.110261145	4	877	195	55638	http://www.ebi.ac.uk/QuickGO/GTerm?id=GO:0008017
5	5	peptidyl-prolyl cis-trans isomerase activity	GO:0003755	3.71e-01	5.11e-01	Fkbp1a|1.172413793	1	132	195	55638	http://www.ebi.ac.uk/QuickGO/GTerm?id=GO:0003755
7	7	transcriptional activator activity, RNA polymerase II transcription factor binding	GO:0001190	3.73e-01	5.12e-01	Prrx1|0.855089265	1	133	195	55638	http://www.ebi.ac.uk/QuickGO/GTerm?id=GO:0001190
5	5	ribosome binding	GO:0043022	3.76e-01	5.14e-01	Maip1|0.878169014	1	134	195	55638	http://www.ebi.ac.uk/QuickGO/GTerm?id=GO:0043022
5	5	organic acid transmembrane transporter activity	GO:0005342	3.79e-01	5.17e-01	Slc7a2|0.867616157;Slc7a5|0.876407129	2	375	195	55638	http://www.ebi.ac.uk/QuickGO/GTerm?id=GO:0005342
6	6	ligand-dependent nuclear receptor transcription coactivator activity	GO:0030374	3.80e-01	5.17e-01	Sfr1|1.190580504	1	136	195	55638	http://www.ebi.ac.uk/QuickGO/GTerm?id=GO:0030374
4	4	cis-trans isomerase activity	GO:0016859	3.80e-01	5.17e-01	Fkbp1a|1.172413793	1	136	195	55638	http://www.ebi.ac.uk/QuickGO/GTerm?id=GO:0016859
5	5	ion transmembrane transporter activity	GO:0015075	3.84e-01	5.22e-01	Atp2b4|0.908158397;Itgav|0.907486886;Piezo1|0.907032181;Lrrc8c|1.128525812;Tcirg1|0.881232361;Cox4i1|0.890122873;Sfxn2|1.120890774;Slc7a2|0.867616157;Slc7a5|0.876407129;Magt1|0.889466226;Slc39a7|0.867413632;Ncs1|1.125398512	12	3054	195	55638	http://www.ebi.ac.uk/QuickGO/GTerm?id=GO:0015075
3	3	receptor regulator activity	GO:0030545	3.87e-01	5.23e-01	Cdk5|1.113606341	1	139	195	55638	http://www.ebi.ac.uk/QuickGO/GTerm?id=GO:0030545
5	5	oxidoreductase activity, acting on the aldehyde or oxo group of donors, NAD or NADP as acceptor	GO:0016620	3.87e-01	5.23e-01	Aldh5a1|1.15285253	1	139	195	55638	http://www.ebi.ac.uk/QuickGO/GTerm?id=GO:0016620
6	6	chemokine receptor binding	GO:0042379	3.89e-01	5.23e-01	Ccl2|0.873331772	1	140	195	55638	http://www.ebi.ac.uk/QuickGO/GTerm?id=GO:0042379
4	4	receptor binding	GO:0005102	3.90e-01	5.23e-01	Serpine1|0.895946907;Fkbp1a|1.172413793;Idh1|0.899097816;Yes1|0.881467545;Krt17|1.125431836;RASA1|1.151425498;Cdk5|1.113606341;Sumo1|1.131894484;Bcas3|1.20143093;Ccl2|0.873331772;Med30|1.182537517;Pvr|0.887682869;Fgb|1.186663023;Sdcbp|1.215789474;Lats1|0.874853527;Kdm5d|1.164502165	16	4168	195	55638	http://www.ebi.ac.uk/QuickGO/GTerm?id=GO:0005102
8	8	peptide N-acetyltransferase activity	GO:0034212	3.91e-01	5.23e-01	Naa20|1.141327623	1	141	195	55638	http://www.ebi.ac.uk/QuickGO/GTerm?id=GO:0034212
5	5	receptor tyrosine kinase binding	GO:0030971	3.91e-01	5.23e-01	RASA1|1.151425498	1	141	195	55638	http://www.ebi.ac.uk/QuickGO/GTerm?id=GO:0030971
5	5	oxidoreductase activity, acting on the CH-OH group of donors, NAD or NADP as acceptor	GO:0016616	3.91e-01	5.23e-01	Ugdh|0.855717931;Idh1|0.899097816	2	385	195	55638	http://www.ebi.ac.uk/QuickGO/GTerm?id=GO:0016616
9	9	Rac GTPase binding	GO:0048365	4.01e-01	5.36e-01	Brk1|0.831082628	1	146	195	55638	http://www.ebi.ac.uk/QuickGO/GTerm?id=GO:0048365
7	6,7	adenyl ribonucleotide binding	GO:0032559	4.03e-01	5.37e-01	Abcb1b|0.883239171;Tk1|1.114723764;Atp2b4|0.908158397;Chd3|1.143622722;Hspe1|0.89549763;Actr1b|1.20446404;Yes1|0.881467545;Prkar2b|1.129358531;Prkacb|1.412545235;Myo9b|1.243129557;Ndufa13|0.900926586;Chd6|1.10581732;Cdk5|1.113606341;Abcg2|0.893727811;Fpgs|0.874443664;Ddr2|1.152542373;Trio|1.211501244;Bub1b|0.901140684;Lats1|0.874853527;Kif3a|1.110261145	20	5313	195	55638	http://www.ebi.ac.uk/QuickGO/GTerm?id=GO:0032559
10	8,10	calcium channel activity	GO:0005262	4.05e-01	5.38e-01	Itgav|0.907486886;Ncs1|1.125398512	2	396	195	55638	http://www.ebi.ac.uk/QuickGO/GTerm?id=GO:0005262
6	6	polyubiquitin binding	GO:0031593	4.06e-01	5.38e-01	Optn|1.248805173	1	148	195	55638	http://www.ebi.ac.uk/QuickGO/GTerm?id=GO:0031593
13	7,8,13	ATPase activity, coupled to transmembrane movement of ions, phosphorylative mechanism	GO:0015662	4.08e-01	5.38e-01	Atp2b4|0.908158397	1	149	195	55638	http://www.ebi.ac.uk/QuickGO/GTerm?id=GO:0015662
7	7	endoribonuclease activity	GO:0004521	4.08e-01	5.38e-01	Lactb2|1.289270386	1	149	195	55638	http://www.ebi.ac.uk/QuickGO/GTerm?id=GO:0004521
6	6	adenyl nucleotide binding	GO:0030554	4.09e-01	5.38e-01	Abcb1b|0.883239171;Tk1|1.114723764;Atp2b4|0.908158397;Chd3|1.143622722;Hspe1|0.89549763;Actr1b|1.20446404;Yes1|0.881467545;Prkar2b|1.129358531;Prkacb|1.412545235;Myo9b|1.243129557;Ndufa13|0.900926586;Chd6|1.10581732;Cdk5|1.113606341;Abcg2|0.893727811;Fpgs|0.874443664;Ddr2|1.152542373;Trio|1.211501244;Bub1b|0.901140684;Lats1|0.874853527;Kif3a|1.110261145	20	5331	195	55638	http://www.ebi.ac.uk/QuickGO/GTerm?id=GO:0030554
3	3	transmembrane transporter activity	GO:0022857	4.10e-01	5.38e-01	Abcb1b|0.883239171;Atp2b4|0.908158397;Itgav|0.907486886;Piezo1|0.907032181;Lrrc8c|1.128525812;Tcirg1|0.881232361;Cox4i1|0.890122873;Sfxn2|1.120890774;Abcg2|0.893727811;Slc7a2|0.867616157;Slc7a5|0.876407129;Magt1|0.889466226;Slc39a7|0.867413632;Ncs1|1.125398512	14	3666	195	55638	http://www.ebi.ac.uk/QuickGO/GTerm?id=GO:0022857
6	6	nucleobase-containing compound kinase activity	GO:0019205	4.10e-01	5.38e-01	Tk1|1.114723764	1	150	195	55638	http://www.ebi.ac.uk/QuickGO/GTerm?id=GO:0019205
3	3	oxygen binding	GO:0019825	4.12e-01	5.40e-01	Hba-a2|0.795332136	1	151	195	55638	http://www.ebi.ac.uk/QuickGO/GTerm?id=GO:0019825
8	8	non-membrane spanning protein tyrosine kinase activity	GO:0004715	4.24e-01	5.54e-01	Yes1|0.881467545	1	157	195	55638	http://www.ebi.ac.uk/QuickGO/GTerm?id=GO:0004715
4	4	ligase activity, forming carbon-nitrogen bonds	GO:0016879	4.24e-01	5.54e-01	Fpgs|0.874443664	1	157	195	55638	http://www.ebi.ac.uk/QuickGO/GTerm?id=GO:0016879
5	5	hydro-lyase activity	GO:0016836	4.26e-01	5.55e-01	Ca13|1.312138728	1	158	195	55638	http://www.ebi.ac.uk/QuickGO/GTerm?id=GO:0016836
8	8	helicase activity	GO:0004386	4.28e-01	5.56e-01	Chd3|1.143622722;Chd6|1.10581732	2	415	195	55638	http://www.ebi.ac.uk/QuickGO/GTerm?id=GO:0004386
6	6	RNA methyltransferase activity	GO:0008173	4.30e-01	5.58e-01	Trmt1|0.885458402	1	160	195	55638	http://www.ebi.ac.uk/QuickGO/GTerm?id=GO:0008173
7	7	endodeoxyribonuclease activity	GO:0004520	4.32e-01	5.60e-01	Hmga2|1.200220022	1	161	195	55638	http://www.ebi.ac.uk/QuickGO/GTerm?id=GO:0004520
4	4	hydrolase activity, acting on ester bonds	GO:0016788	4.34e-01	5.61e-01	Impad1|0.853370396;Hmga2|1.200220022;Enoph1|1.209000552;Ppm1f|1.13587827;Pon2|0.85162037;Acp2|1.158974359;Exog|1.239014833;Lactb2|1.289270386;Ppm1n|1.12397133	9	2335	195	55638	http://www.ebi.ac.uk/QuickGO/GTerm?id=GO:0016788
4	4	oxidoreductase activity, acting on the aldehyde or oxo group of donors	GO:0016903	4.36e-01	5.62e-01	Aldh5a1|1.15285253	1	163	195	55638	http://www.ebi.ac.uk/QuickGO/GTerm?id=GO:0016903
4	4	scaffold protein binding	GO:0097110	4.36e-01	5.62e-01	Krt5|1.132764596	1	163	195	55638	http://www.ebi.ac.uk/QuickGO/GTerm?id=GO:0097110
7	7	protein tyrosine kinase binding	GO:1990782	4.38e-01	5.63e-01	RASA1|1.151425498	1	164	195	55638	http://www.ebi.ac.uk/QuickGO/GTerm?id=GO:1990782
9	9	hydrogen ion transmembrane transporter activity	GO:0015078	4.40e-01	5.63e-01	Tcirg1|0.881232361;Cox4i1|0.890122873	2	425	195	55638	http://www.ebi.ac.uk/QuickGO/GTerm?id=GO:0015078
4	4	vitamin B6 binding	GO:0070279	4.40e-01	5.63e-01	Nfs1|1.384798808	1	165	195	55638	http://www.ebi.ac.uk/QuickGO/GTerm?id=GO:0070279
4	4	oxidoreductase activity, acting on CH-OH group of donors	GO:0016614	4.41e-01	5.63e-01	Ugdh|0.855717931;Idh1|0.899097816	2	426	195	55638	http://www.ebi.ac.uk/QuickGO/GTerm?id=GO:0016614
5	5	protein kinase regulator activity	GO:0019887	4.43e-01	5.65e-01	Prkar2b|1.129358531;Ahsg|0.844593037	2	428	195	55638	http://www.ebi.ac.uk/QuickGO/GTerm?id=GO:0019887
4	4	ribonucleotide binding	GO:0032553	4.46e-01	5.66e-01	Abcb1b|0.883239171;Arf2|0.850798057;Ndufv1|0.894624674;Tk1|1.114723764;Atp2b4|0.908158397;Chd3|1.143622722;Arl8b|0.898220641;Hspe1|0.89549763;Actr1b|1.20446404;Yes1|0.881467545;Prkar2b|1.129358531;Prkacb|1.412545235;Myo9b|1.243129557;Rhot2|0.89549763;Ndufa13|0.900926586;Chd6|1.10581732;Cdk5|1.113606341;Abcg2|0.893727811;Fpgs|0.874443664;Ddr2|1.152542373;Trio|1.211501244;Bub1b|0.901140684;Lats1|0.…	24	6566	195	55638	http://www.ebi.ac.uk/QuickGO/GTerm?id=GO:0032553
5	5	cytokine receptor binding	GO:0005126	4.46e-01	5.66e-01	Fkbp1a|1.172413793;Ccl2|0.873331772;Sdcbp|1.215789474	3	701	195	55638	http://www.ebi.ac.uk/QuickGO/GTerm?id=GO:0005126
5	5	phosphotransferase activity, alcohol group as acceptor	GO:0016773	4.47e-01	5.66e-01	Yes1|0.881467545;Hmga2|1.200220022;Prkacb|1.412545235;Cdk5|1.113606341;Ddr2|1.152542373;Trio|1.211501244;Taok3|1.277255907;Bub1b|0.901140684;Akap13|0.909069212;Lats1|0.874853527;Nrp2|1.107189887	11	2919	195	55638	http://www.ebi.ac.uk/QuickGO/GTerm?id=GO:0016773
5	5	phosphoric ester hydrolase activity	GO:0042578	4.51e-01	5.69e-01	Impad1|0.853370396;Enoph1|1.209000552;Ppm1f|1.13587827;Acp2|1.158974359;Ppm1n|1.12397133	5	1257	195	55638	http://www.ebi.ac.uk/QuickGO/GTerm?id=GO:0042578
5	5	transcription factor activity, RNA polymerase II core promoter proximal region sequence-specific binding	GO:0000982	4.51e-01	5.69e-01	Hmga2|1.200220022;Sp2|0.868722261;Zgpat|0.77170062;Prrx1|0.855089265	4	981	195	55638	http://www.ebi.ac.uk/QuickGO/GTerm?id=GO:0000982
4	4	carbon-carbon lyase activity	GO:0016830	4.52e-01	5.69e-01	Dera|1.458064516	1	171	195	55638	http://www.ebi.ac.uk/QuickGO/GTerm?id=GO:0016830
6	5,6	active ion transmembrane transporter activity	GO:0022853	4.54e-01	5.70e-01	Atp2b4|0.908158397;Tcirg1|0.881232361	2	437	195	55638	http://www.ebi.ac.uk/QuickGO/GTerm?id=GO:0022853
5	4,5	pyridoxal phosphate binding	GO:0030170	4.58e-01	5.74e-01	Nfs1|1.384798808	1	174	195	55638	http://www.ebi.ac.uk/QuickGO/GTerm?id=GO:0030170
6	6	ATP binding	GO:0005524	4.60e-01	5.76e-01	Abcb1b|0.883239171;Tk1|1.114723764;Atp2b4|0.908158397;Chd3|1.143622722;Hspe1|0.89549763;Actr1b|1.20446404;Yes1|0.881467545;Prkacb|1.412545235;Myo9b|1.243129557;Ndufa13|0.900926586;Chd6|1.10581732;Cdk5|1.113606341;Abcg2|0.893727811;Fpgs|0.874443664;Ddr2|1.152542373;Trio|1.211501244;Bub1b|0.901140684;Lats1|0.874853527;Kif3a|1.110261145	19	5200	195	55638	http://www.ebi.ac.uk/QuickGO/GTerm?id=GO:0005524
5	5	transcriptional repressor activity, RNA polymerase II transcription factor binding	GO:0001191	4.65e-01	5.80e-01	Prrx1|0.855089265	1	178	195	55638	http://www.ebi.ac.uk/QuickGO/GTerm?id=GO:0001191
4	4	transferase activity, transferring alkyl or aryl (other than methyl) groups	GO:0016765	4.65e-01	5.80e-01	Gstm1|1.108592514	1	178	195	55638	http://www.ebi.ac.uk/QuickGO/GTerm?id=GO:0016765
5	5	transcription corepressor activity	GO:0003714	4.68e-01	5.82e-01	Drap1|0.874004684;Sufu|1.100840336	2	449	195	55638	http://www.ebi.ac.uk/QuickGO/GTerm?id=GO:0003714
4	4	substrate-specific transmembrane transporter activity	GO:0022891	4.70e-01	5.84e-01	Atp2b4|0.908158397;Itgav|0.907486886;Piezo1|0.907032181;Lrrc8c|1.128525812;Tcirg1|0.881232361;Cox4i1|0.890122873;Sfxn2|1.120890774;Slc7a2|0.867616157;Slc7a5|0.876407129;Magt1|0.889466226;Slc39a7|0.867413632;Ncs1|1.125398512	12	3253	195	55638	http://www.ebi.ac.uk/QuickGO/GTerm?id=GO:0022891
7	7	inorganic cation transmembrane transporter activity	GO:0022890	4.75e-01	5.89e-01	Atp2b4|0.908158397;Itgav|0.907486886;Tcirg1|0.881232361;Cox4i1|0.890122873;Magt1|0.889466226;Slc39a7|0.867413632;Ncs1|1.125398512	7	1854	195	55638	http://www.ebi.ac.uk/QuickGO/GTerm?id=GO:0022890
5	5	kinase activity	GO:0016301	4.78e-01	5.91e-01	Tk1|1.114723764;Yes1|0.881467545;Hmga2|1.200220022;Prkacb|1.412545235;Cdk5|1.113606341;Ddr2|1.152542373;Trio|1.211501244;Taok3|1.277255907;Bub1b|0.901140684;Akap13|0.909069212;Lats1|0.874853527;Nrp2|1.107189887	12	3271	195	55638	http://www.ebi.ac.uk/QuickGO/GTerm?id=GO:0016301
9	9	microtubule motor activity	GO:0003777	4.88e-01	6.03e-01	Myo9b|1.243129557;Kif3a|1.110261145	2	467	195	55638	http://www.ebi.ac.uk/QuickGO/GTerm?id=GO:0003777
7	7	mRNA 3'-UTR binding	GO:0003730	4.95e-01	6.10e-01	Pum1|0.770353982	1	194	195	55638	http://www.ebi.ac.uk/QuickGO/GTerm?id=GO:0003730
6	6	deoxyribonuclease activity	GO:0004536	5.00e-01	6.15e-01	Hmga2|1.200220022	1	197	195	55638	http://www.ebi.ac.uk/QuickGO/GTerm?id=GO:0004536
6	6	pyrophosphatase activity	GO:0016462	5.01e-01	6.15e-01	Abcb1b|0.883239171;Atp2b4|0.908158397;Chd3|1.143622722;Dcps|1.141900937;Myo9b|1.243129557;Rhot2|0.89549763;Tcirg1|0.881232361;Chd6|1.10581732;Abcg2|0.893727811;Dscc1|1.122015915;Kif3a|1.110261145	11	3040	195	55638	http://www.ebi.ac.uk/QuickGO/GTerm?id=GO:0016462
4	4	calmodulin binding	GO:0005516	5.01e-01	6.15e-01	Atp2b4|0.908158397;Myo9b|1.243129557	2	479	195	55638	http://www.ebi.ac.uk/QuickGO/GTerm?id=GO:0005516
8	8	histone-lysine N-methyltransferase activity	GO:0018024	5.03e-01	6.15e-01	Wdr82|1.122546419	1	199	195	55638	http://www.ebi.ac.uk/QuickGO/GTerm?id=GO:0018024
5	5	hydrolase activity, acting on acid anhydrides, in phosphorus-containing anhydrides	GO:0016818	5.04e-01	6.15e-01	Abcb1b|0.883239171;Atp2b4|0.908158397;Chd3|1.143622722;Dcps|1.141900937;Myo9b|1.243129557;Rhot2|0.89549763;Tcirg1|0.881232361;Chd6|1.10581732;Abcg2|0.893727811;Dscc1|1.122015915;Kif3a|1.110261145	11	3048	195	55638	http://www.ebi.ac.uk/QuickGO/GTerm?id=GO:0016818
5	5	carboxylic acid binding	GO:0031406	5.05e-01	6.15e-01	Aldh5a1|1.15285253;Dgat1|0.808318264	2	482	195	55638	http://www.ebi.ac.uk/QuickGO/GTerm?id=GO:0031406
7	7	cysteine-type endopeptidase inhibitor activity	GO:0004869	5.05e-01	6.15e-01	Ahsg|0.844593037	1	200	195	55638	http://www.ebi.ac.uk/QuickGO/GTerm?id=GO:0004869
4	4	hydrolase activity, acting on acid anhydrides	GO:0016817	5.06e-01	6.15e-01	Abcb1b|0.883239171;Atp2b4|0.908158397;Chd3|1.143622722;Dcps|1.141900937;Myo9b|1.243129557;Rhot2|0.89549763;Tcirg1|0.881232361;Chd6|1.10581732;Abcg2|0.893727811;Dscc1|1.122015915;Kif3a|1.110261145	11	3053	195	55638	http://www.ebi.ac.uk/QuickGO/GTerm?id=GO:0016817
7	7	organic anion transmembrane transporter activity	GO:0008514	5.07e-01	6.15e-01	Slc7a2|0.867616157;Slc7a5|0.876407129	2	484	195	55638	http://www.ebi.ac.uk/QuickGO/GTerm?id=GO:0008514
4	4	kinase regulator activity	GO:0019207	5.11e-01	6.19e-01	Prkar2b|1.129358531;Ahsg|0.844593037	2	488	195	55638	http://www.ebi.ac.uk/QuickGO/GTerm?id=GO:0019207
6	5,6	purine ribonucleotide binding	GO:0032555	5.19e-01	6.26e-01	Abcb1b|0.883239171;Arf2|0.850798057;Tk1|1.114723764;Atp2b4|0.908158397;Chd3|1.143622722;Arl8b|0.898220641;Hspe1|0.89549763;Actr1b|1.20446404;Yes1|0.881467545;Prkar2b|1.129358531;Prkacb|1.412545235;Myo9b|1.243129557;Rhot2|0.89549763;Ndufa13|0.900926586;Chd6|1.10581732;Cdk5|1.113606341;Abcg2|0.893727811;Fpgs|0.874443664;Ddr2|1.152542373;Trio|1.211501244;Bub1b|0.901140684;Lats1|0.874853527;Kif3a|1.1…	23	6518	195	55638	http://www.ebi.ac.uk/QuickGO/GTerm?id=GO:0032555
6	6	S-adenosylmethionine-dependent methyltransferase activity	GO:0008757	5.20e-01	6.26e-01	Trmt1|0.885458402;Wdr82|1.122546419	2	496	195	55638	http://www.ebi.ac.uk/QuickGO/GTerm?id=GO:0008757
4	4	chromatin DNA binding	GO:0031490	5.21e-01	6.26e-01	Hmga2|1.200220022	1	209	195	55638	http://www.ebi.ac.uk/QuickGO/GTerm?id=GO:0031490
4	4	p53 binding	GO:0002039	5.22e-01	6.27e-01	Cdk5|1.113606341	1	210	195	55638	http://www.ebi.ac.uk/QuickGO/GTerm?id=GO:0002039
8	4,8	signal transducer, downstream of receptor, with serine/threonine kinase activity	GO:0004702	5.24e-01	6.28e-01	Taok3|1.277255907	1	211	195	55638	http://www.ebi.ac.uk/QuickGO/GTerm?id=GO:0004702
5	5	purine nucleotide binding	GO:0017076	5.29e-01	6.33e-01	Abcb1b|0.883239171;Arf2|0.850798057;Tk1|1.114723764;Atp2b4|0.908158397;Chd3|1.143622722;Arl8b|0.898220641;Hspe1|0.89549763;Actr1b|1.20446404;Yes1|0.881467545;Prkar2b|1.129358531;Prkacb|1.412545235;Myo9b|1.243129557;Rhot2|0.89549763;Ndufa13|0.900926586;Chd6|1.10581732;Cdk5|1.113606341;Abcg2|0.893727811;Fpgs|0.874443664;Ddr2|1.152542373;Trio|1.211501244;Bub1b|0.901140684;Lats1|0.874853527;Kif3a|1.1…	23	6549	195	55638	http://www.ebi.ac.uk/QuickGO/GTerm?id=GO:0017076
7	7	lysine N-methyltransferase activity	GO:0016278	5.39e-01	6.41e-01	Wdr82|1.122546419	1	220	195	55638	http://www.ebi.ac.uk/QuickGO/GTerm?id=GO:0016278
7	7	protein-lysine N-methyltransferase activity	GO:0016279	5.39e-01	6.41e-01	Wdr82|1.122546419	1	220	195	55638	http://www.ebi.ac.uk/QuickGO/GTerm?id=GO:0016279
6	6	exonuclease activity	GO:0004527	5.39e-01	6.41e-01	Exog|1.239014833	1	220	195	55638	http://www.ebi.ac.uk/QuickGO/GTerm?id=GO:0004527
6	6	ubiquitin protein ligase activity	GO:0061630	5.40e-01	6.42e-01	Cul1|1.101654846;Med30|1.182537517	2	515	195	55638	http://www.ebi.ac.uk/QuickGO/GTerm?id=GO:0061630
7	7	anion channel activity	GO:0005253	5.42e-01	6.43e-01	Lrrc8c|1.128525812	1	222	195	55638	http://www.ebi.ac.uk/QuickGO/GTerm?id=GO:0005253
4	4	steroid binding	GO:0005496	5.50e-01	6.50e-01	Gstm1|1.108592514	1	227	195	55638	http://www.ebi.ac.uk/QuickGO/GTerm?id=GO:0005496
5	5	ubiquitin-like protein ligase activity	GO:0061659	5.51e-01	6.50e-01	Cul1|1.101654846;Med30|1.182537517	2	525	195	55638	http://www.ebi.ac.uk/QuickGO/GTerm?id=GO:0061659
5	5	transferase activity, transferring hexosyl groups	GO:0016758	5.56e-01	6.55e-01	Sdf2|1.135308247;Pofut1|1.103312303	2	530	195	55638	http://www.ebi.ac.uk/QuickGO/GTerm?id=GO:0016758
5	5	flavin adenine dinucleotide binding	GO:0050660	5.64e-01	6.64e-01	Gsr|1.163061114	1	236	195	55638	http://www.ebi.ac.uk/QuickGO/GTerm?id=GO:0050660
5	5	purine ribonucleoside triphosphate binding	GO:0035639	5.66e-01	6.65e-01	Abcb1b|0.883239171;Arf2|0.850798057;Tk1|1.114723764;Atp2b4|0.908158397;Chd3|1.143622722;Arl8b|0.898220641;Hspe1|0.89549763;Actr1b|1.20446404;Yes1|0.881467545;Prkacb|1.412545235;Myo9b|1.243129557;Rhot2|0.89549763;Ndufa13|0.900926586;Chd6|1.10581732;Cdk5|1.113606341;Abcg2|0.893727811;Fpgs|0.874443664;Ddr2|1.152542373;Trio|1.211501244;Bub1b|0.901140684;Lats1|0.874853527;Kif3a|1.110261145	22	6380	195	55638	http://www.ebi.ac.uk/QuickGO/GTerm?id=GO:0035639
7	7	N-acetyltransferase activity	GO:0008080	5.67e-01	6.65e-01	Naa20|1.141327623	1	238	195	55638	http://www.ebi.ac.uk/QuickGO/GTerm?id=GO:0008080
5	5	PDZ domain binding	GO:0030165	5.70e-01	6.67e-01	Atp2b4|0.908158397	1	240	195	55638	http://www.ebi.ac.uk/QuickGO/GTerm?id=GO:0030165
10	10	RNA polymerase II core promoter proximal region sequence-specific DNA binding	GO:0000978	5.74e-01	6.68e-01	Hmga2|1.200220022;Sp2|0.868722261;Zgpat|0.77170062;Prrx1|0.855089265	4	1148	195	55638	http://www.ebi.ac.uk/QuickGO/GTerm?id=GO:0000978
3	3	substrate-specific transporter activity	GO:0022892	5.74e-01	6.68e-01	Atp2b4|0.908158397;Itgav|0.907486886;Piezo1|0.907032181;Lrrc8c|1.128525812;Tcirg1|0.881232361;Cox4i1|0.890122873;Sfxn2|1.120890774;Slc7a2|0.867616157;Hba-a2|0.795332136;Slc7a5|0.876407129;Magt1|0.889466226;Slc39a7|0.867413632;Ncs1|1.125398512	13	3792	195	55638	http://www.ebi.ac.uk/QuickGO/GTerm?id=GO:0022892
8	8	metal ion transmembrane transporter activity	GO:0046873	5.75e-01	6.68e-01	Atp2b4|0.908158397;Itgav|0.907486886;Magt1|0.889466226;Slc39a7|0.867413632;Ncs1|1.125398512	5	1447	195	55638	http://www.ebi.ac.uk/QuickGO/GTerm?id=GO:0046873
7	7	histone methyltransferase activity	GO:0042054	5.75e-01	6.68e-01	Wdr82|1.122546419	1	243	195	55638	http://www.ebi.ac.uk/QuickGO/GTerm?id=GO:0042054
6	6	anion transmembrane transporter activity	GO:0008509	5.77e-01	6.70e-01	Lrrc8c|1.128525812;Slc7a2|0.867616157;Slc7a5|0.876407129	3	854	195	55638	http://www.ebi.ac.uk/QuickGO/GTerm?id=GO:0008509
8	8	motor activity	GO:0003774	5.80e-01	6.71e-01	Myo9b|1.243129557;Kif3a|1.110261145	2	554	195	55638	http://www.ebi.ac.uk/QuickGO/GTerm?id=GO:0003774
7	7	nucleoside-triphosphatase activity	GO:0017111	5.83e-01	6.72e-01	Abcb1b|0.883239171;Atp2b4|0.908158397;Chd3|1.143622722;Myo9b|1.243129557;Rhot2|0.89549763;Tcirg1|0.881232361;Chd6|1.10581732;Abcg2|0.893727811;Dscc1|1.122015915;Kif3a|1.110261145	10	2937	195	55638	http://www.ebi.ac.uk/QuickGO/GTerm?id=GO:0017111
2	2	transporter activity	GO:0005215	5.83e-01	6.72e-01	Abcb1b|0.883239171;Atp2b4|0.908158397;Itgav|0.907486886;Piezo1|0.907032181;Lrrc8c|1.128525812;Tcirg1|0.881232361;Cox4i1|0.890122873;Sfxn2|1.120890774;Abcg2|0.893727811;Slc7a2|0.867616157;Hba-a2|0.795332136;Slc7a5|0.876407129;Magt1|0.889466226;Slc39a7|0.867413632;Ncs1|1.125398512	15	4400	195	55638	http://www.ebi.ac.uk/QuickGO/GTerm?id=GO:0005215
4	4	nucleic acid binding	GO:0003676	5.83e-01	6.72e-01	Hist1h4a|0.904739224;Tpt1|0.902259215;Hist2h2ac|1.10832894;Cs|0.504985889;Ccdc47|0.897983393;Chd3|1.143622722;Srsf5|1.133635636;Lbr|0.892147588;Dcps|1.141900937;Hspe1|0.89549763;Pml|1.109148431;Mrpl4|0.895971564;Hmga2|1.200220022;Rbm42|1.199615067;Tia1|0.815705856;Bod1l|0.887446909;Trmt1|0.885458402;Rbpms|1.111668427;Srbd1|1.115282919;Chd6|1.10581732;Drap1|0.874004684;Nsrp1|1.215729715;Hist2h2ab|…	44	12787	195	55638	http://www.ebi.ac.uk/QuickGO/GTerm?id=GO:0003676
3	3	structural constituent of ribosome	GO:0003735	5.85e-01	6.72e-01	Mrpl4|0.895971564;Mrps25|1.131361577	2	559	195	55638	http://www.ebi.ac.uk/QuickGO/GTerm?id=GO:0003735
6	6	transition metal ion binding	GO:0046914	5.86e-01	6.72e-01	Tk1|1.114723764;Chd3|1.143622722;Pml|1.109148431;Gstm1|1.108592514;S100a4|1.127060074;Cyld|1.103049422;Ca13|1.312138728;Hba-a2|0.795332136;Suox|1.333722287;Lactb2|1.289270386;Phrf1|0.824401368;Kdm5d|1.164502165;Ppm1n|1.12397133	13	3824	195	55638	http://www.ebi.ac.uk/QuickGO/GTerm?id=GO:0046914
7	7	translation initiation factor activity	GO:0003743	5.87e-01	6.72e-01	Eif2d|0.821908449	1	251	195	55638	http://www.ebi.ac.uk/QuickGO/GTerm?id=GO:0003743
7	7	sequence-specific double-stranded DNA binding	GO:1990837	5.91e-01	6.75e-01	Hmga2|1.200220022;Sp2|0.868722261;Zgpat|0.77170062;Prrx1|0.855089265;Gtf3c5|1.115018509	5	1473	195	55638	http://www.ebi.ac.uk/QuickGO/GTerm?id=GO:1990837
4	4	unfolded protein binding	GO:0051082	5.94e-01	6.76e-01	Hspe1|0.89549763	1	256	195	55638	http://www.ebi.ac.uk/QuickGO/GTerm?id=GO:0051082
4	4	oxidoreductase activity, acting on paired donors, with incorporation or reduction of molecular oxygen	GO:0016705	5.94e-01	6.76e-01	Alkbh5|1.187260798;Kdm5d|1.164502165	2	569	195	55638	http://www.ebi.ac.uk/QuickGO/GTerm?id=GO:0016705
5	5	G-protein coupled receptor binding	GO:0001664	5.94e-01	6.76e-01	Ccl2|0.873331772;Sdcbp|1.215789474	2	569	195	55638	http://www.ebi.ac.uk/QuickGO/GTerm?id=GO:0001664
7	7	phosphoprotein phosphatase activity	GO:0004721	5.95e-01	6.76e-01	Ppm1f|1.13587827;Ppm1n|1.12397133	2	570	195	55638	http://www.ebi.ac.uk/QuickGO/GTerm?id=GO:0004721
9	8,9	voltage-gated cation channel activity	GO:0022843	5.96e-01	6.76e-01	Itgav|0.907486886;Ncs1|1.125398512	2	571	195	55638	http://www.ebi.ac.uk/QuickGO/GTerm?id=GO:0022843
5	5	transferase activity, transferring acyl groups other than amino-acyl groups	GO:0016747	5.97e-01	6.76e-01	Naa20|1.141327623;Dgat1|0.808318264	2	572	195	55638	http://www.ebi.ac.uk/QuickGO/GTerm?id=GO:0016747
8	8	core promoter proximal region DNA binding	GO:0001159	6.03e-01	6.79e-01	Hmga2|1.200220022;Sp2|0.868722261;Zgpat|0.77170062;Prrx1|0.855089265	4	1191	195	55638	http://www.ebi.ac.uk/QuickGO/GTerm?id=GO:0001159
9	9	core promoter proximal region sequence-specific DNA binding	GO:0000987	6.03e-01	6.79e-01	Hmga2|1.200220022;Sp2|0.868722261;Zgpat|0.77170062;Prrx1|0.855089265	4	1191	195	55638	http://www.ebi.ac.uk/QuickGO/GTerm?id=GO:0000987
6	6	mRNA binding	GO:0003729	6.07e-01	6.83e-01	Nsrp1|1.215729715;Pum1|0.770353982	2	582	195	55638	http://www.ebi.ac.uk/QuickGO/GTerm?id=GO:0003729
5	5	histone deacetylase binding	GO:0042826	6.15e-01	6.91e-01	Sp2|0.868722261	1	271	195	55638	http://www.ebi.ac.uk/QuickGO/GTerm?id=GO:0042826
6	6	ribonuclease activity	GO:0004540	6.16e-01	6.91e-01	Lactb2|1.289270386	1	272	195	55638	http://www.ebi.ac.uk/QuickGO/GTerm?id=GO:0004540
6	6	cysteine-type peptidase activity	GO:0008234	6.29e-01	7.04e-01	Cyld|1.103049422;Vcpip1|1.151963421	2	606	195	55638	http://www.ebi.ac.uk/QuickGO/GTerm?id=GO:0008234
4	4	glycoprotein binding	GO:0001948	6.36e-01	7.09e-01	Dag1|0.890359168	1	287	195	55638	http://www.ebi.ac.uk/QuickGO/GTerm?id=GO:0001948
6	6	N-acyltransferase activity	GO:0016410	6.37e-01	7.09e-01	Naa20|1.141327623	1	288	195	55638	http://www.ebi.ac.uk/QuickGO/GTerm?id=GO:0016410
5	5	ubiquitin binding	GO:0043130	6.37e-01	7.09e-01	Optn|1.248805173	1	288	195	55638	http://www.ebi.ac.uk/QuickGO/GTerm?id=GO:0043130
3	3	transferase activity	GO:0016740	6.37e-01	7.09e-01	Cul1|1.101654846;Tk1|1.114723764;Cs|0.504985889;Hmgcs1|0.88791883;Yes1|0.881467545;Gstm1|1.108592514;Hmga2|1.200220022;Prkacb|1.412545235;Trmt1|0.885458402;Sdf2|1.135308247;Cdk5|1.113606341;Naa20|1.141327623;Sumo1|1.131894484;Ddr2|1.152542373;Wdr82|1.122546419;Trio|1.211501244;Taok3|1.277255907;Pofut1|1.103312303;Urm1|1.148536127;Bub1b|0.901140684;Med30|1.182537517;Akap13|0.909069212;Lats1|0.8748…	26	7790	195	55638	http://www.ebi.ac.uk/QuickGO/GTerm?id=GO:0016740
6	6	acetyltransferase activity	GO:0016407	6.40e-01	7.10e-01	Naa20|1.141327623	1	290	195	55638	http://www.ebi.ac.uk/QuickGO/GTerm?id=GO:0016407
3	3	signal transducer activity, downstream of receptor	GO:0005057	6.50e-01	7.20e-01	Taok3|1.277255907	1	298	195	55638	http://www.ebi.ac.uk/QuickGO/GTerm?id=GO:0005057
4	4	serine hydrolase activity	GO:0017171	6.69e-01	7.40e-01	Nceh1|0.896846099;Try5|0.879257693	2	653	195	55638	http://www.ebi.ac.uk/QuickGO/GTerm?id=GO:0017171
4	4	transferase activity, transferring phosphorus-containing groups	GO:0016772	6.73e-01	7.42e-01	Tk1|1.114723764;Yes1|0.881467545;Hmga2|1.200220022;Prkacb|1.412545235;Cdk5|1.113606341;Ddr2|1.152542373;Trio|1.211501244;Taok3|1.277255907;Bub1b|0.901140684;Akap13|0.909069212;Lats1|0.874853527;Nrp2|1.107189887	12	3760	195	55638	http://www.ebi.ac.uk/QuickGO/GTerm?id=GO:0016772
8	8	transcription regulatory region sequence-specific DNA binding	GO:0000976	6.73e-01	7.42e-01	Hmga2|1.200220022;Sp2|0.868722261;Zgpat|0.77170062;Prrx1|0.855089265;Znf280c|0.890359168;Gtf3c5|1.115018509	6	1930	195	55638	http://www.ebi.ac.uk/QuickGO/GTerm?id=GO:0000976
6	6	protein methyltransferase activity	GO:0008276	6.84e-01	7.53e-01	Wdr82|1.122546419	1	327	195	55638	http://www.ebi.ac.uk/QuickGO/GTerm?id=GO:0008276
5	5	methyltransferase activity	GO:0008168	6.90e-01	7.58e-01	Trmt1|0.885458402;Wdr82|1.122546419	2	679	195	55638	http://www.ebi.ac.uk/QuickGO/GTerm?id=GO:0008168
5	5	carboxylic ester hydrolase activity	GO:0052689	6.92e-01	7.59e-01	Pon2|0.85162037	1	334	195	55638	http://www.ebi.ac.uk/QuickGO/GTerm?id=GO:0052689
4	4	vitamin binding	GO:0019842	7.00e-01	7.67e-01	Nfs1|1.384798808	1	342	195	55638	http://www.ebi.ac.uk/QuickGO/GTerm?id=GO:0019842
6	6	translation factor activity, RNA binding	GO:0008135	7.05e-01	7.71e-01	Eif2d|0.821908449	1	347	195	55638	http://www.ebi.ac.uk/QuickGO/GTerm?id=GO:0008135
4	4	transferase activity, transferring one-carbon groups	GO:0016741	7.11e-01	7.76e-01	Trmt1|0.885458402;Wdr82|1.122546419	2	708	195	55638	http://www.ebi.ac.uk/QuickGO/GTerm?id=GO:0016741
6	6	protein phosphatase binding	GO:0019903	7.20e-01	7.84e-01	Atp2b4|0.908158397	1	361	195	55638	http://www.ebi.ac.uk/QuickGO/GTerm?id=GO:0019903
7	7	voltage-gated channel activity	GO:0022832	7.36e-01	7.99e-01	Itgav|0.907486886;Ncs1|1.125398512	2	743	195	55638	http://www.ebi.ac.uk/QuickGO/GTerm?id=GO:0022832
8	7,8	voltage-gated ion channel activity	GO:0005244	7.36e-01	7.99e-01	Itgav|0.907486886;Ncs1|1.125398512	2	743	195	55638	http://www.ebi.ac.uk/QuickGO/GTerm?id=GO:0005244
6	6	double-stranded DNA binding	GO:0003690	7.47e-01	8.09e-01	Hmga2|1.200220022;Sp2|0.868722261;Zgpat|0.77170062;Prrx1|0.855089265;Gtf3c5|1.115018509	5	1771	195	55638	http://www.ebi.ac.uk/QuickGO/GTerm?id=GO:0003690
5	5	secondary active transmembrane transporter activity	GO:0015291	7.47e-01	8.09e-01	Slc7a2|0.867616157;Slc7a5|0.876407129	2	760	195	55638	http://www.ebi.ac.uk/QuickGO/GTerm?id=GO:0015291
7	7	cation channel activity	GO:0005261	7.50e-01	8.10e-01	Itgav|0.907486886;Piezo1|0.907032181;Ncs1|1.125398512	3	1112	195	55638	http://www.ebi.ac.uk/QuickGO/GTerm?id=GO:0005261
3	3	hydrolase activity	GO:0016787	7.53e-01	8.12e-01	Abcb1b|0.883239171;Impad1|0.853370396;Nln|0.901830283;Atp2b4|0.908158397;Chd3|1.143622722;Dcps|1.141900937;Hmga2|1.200220022;Enoph1|1.209000552;Myo9b|1.243129557;Rhot2|0.89549763;Tcirg1|0.881232361;Chd6|1.10581732;Ppm1f|1.13587827;Abcg2|0.893727811;Cyld|1.103049422;Pon2|0.85162037;Nceh1|0.896846099;Dscc1|1.122015915;Spcs2|1.13587827;Acp2|1.158974359;Exog|1.239014833;Vcpip1|1.151963421;Lactb2|1.28…	27	8558	195	55638	http://www.ebi.ac.uk/QuickGO/GTerm?id=GO:0016787
9	9	RNA polymerase II regulatory region sequence-specific DNA binding	GO:0000977	7.55e-01	8.13e-01	Hmga2|1.200220022;Sp2|0.868722261;Zgpat|0.77170062;Prrx1|0.855089265;Znf280c|0.890359168	5	1791	195	55638	http://www.ebi.ac.uk/QuickGO/GTerm?id=GO:0000977
8	8	RNA polymerase II regulatory region DNA binding	GO:0001012	7.60e-01	8.17e-01	Hmga2|1.200220022;Sp2|0.868722261;Zgpat|0.77170062;Prrx1|0.855089265;Znf280c|0.890359168	5	1801	195	55638	http://www.ebi.ac.uk/QuickGO/GTerm?id=GO:0001012
7	7	metalloendopeptidase activity	GO:0004222	7.71e-01	8.27e-01	Nln|0.901830283	1	418	195	55638	http://www.ebi.ac.uk/QuickGO/GTerm?id=GO:0004222
4	4	RNA polymerase II transcription factor activity, sequence-specific DNA binding	GO:0000981	7.82e-01	8.38e-01	Hmga2|1.200220022;Sp2|0.868722261;Zgpat|0.77170062;Prrx1|0.855089265;Znf280c|0.890359168	5	1856	195	55638	http://www.ebi.ac.uk/QuickGO/GTerm?id=GO:0000981
8	8	core promoter binding	GO:0001047	7.83e-01	8.38e-01	Hmga2|1.200220022	1	434	195	55638	http://www.ebi.ac.uk/QuickGO/GTerm?id=GO:0001047
4	4	ubiquitin-like protein transferase activity	GO:0019787	7.89e-01	8.43e-01	Cul1|1.101654846;Sumo1|1.131894484;Med30|1.182537517	3	1189	195	55638	http://www.ebi.ac.uk/QuickGO/GTerm?id=GO:0019787
6	6	ion channel activity	GO:0005216	7.90e-01	8.43e-01	Itgav|0.907486886;Piezo1|0.907032181;Lrrc8c|1.128525812;Ncs1|1.125398512	4	1539	195	55638	http://www.ebi.ac.uk/QuickGO/GTerm?id=GO:0005216
3	3	chromatin binding	GO:0003682	7.97e-01	8.47e-01	Hmga2|1.200220022;Bcas3|1.20143093;Wdr82|1.122546419;Crtc2|0.899121766	4	1554	195	55638	http://www.ebi.ac.uk/QuickGO/GTerm?id=GO:0003682
5	5	substrate-specific channel activity	GO:0022838	7.97e-01	8.47e-01	Itgav|0.907486886;Piezo1|0.907032181;Lrrc8c|1.128525812;Ncs1|1.125398512	4	1555	195	55638	http://www.ebi.ac.uk/QuickGO/GTerm?id=GO:0022838
4	4	transferase activity, transferring glycosyl groups	GO:0016757	8.00e-01	8.49e-01	Sdf2|1.135308247;Pofut1|1.103312303	2	849	195	55638	http://www.ebi.ac.uk/QuickGO/GTerm?id=GO:0016757
5	5	DNA binding	GO:0003677	8.02e-01	8.49e-01	Hist1h4a|0.904739224;Hist2h2ac|1.10832894;Chd3|1.143622722;Lbr|0.892147588;Pml|1.109148431;Hmga2|1.200220022;Bod1l|0.887446909;Chd6|1.10581732;Drap1|0.874004684;Hist2h2ab|1.185519126;0610010K14Rik|1.15397039;Orc6|1.155483697;Dscc1|1.122015915;Sp2|0.868722261;Zgpat|0.77170062;Prrx1|0.855089265;Znf280c|0.890359168;Kdm5d|1.164502165;Gtf3c5|1.115018509	19	6362	195	55638	http://www.ebi.ac.uk/QuickGO/GTerm?id=GO:0003677
6	6	GTP binding	GO:0005525	8.10e-01	8.57e-01	Arf2|0.850798057;Arl8b|0.898220641;Rhot2|0.89549763	3	1236	195	55638	http://www.ebi.ac.uk/QuickGO/GTerm?id=GO:0005525
6	6	gated channel activity	GO:0022836	8.14e-01	8.60e-01	Itgav|0.907486886;Piezo1|0.907032181;Ncs1|1.125398512	3	1245	195	55638	http://www.ebi.ac.uk/QuickGO/GTerm?id=GO:0022836
5	5	cytokine activity	GO:0005125	8.17e-01	8.61e-01	Ccl2|0.873331772	1	482	195	55638	http://www.ebi.ac.uk/QuickGO/GTerm?id=GO:0005125
5	5	channel activity	GO:0015267	8.22e-01	8.63e-01	Itgav|0.907486886;Piezo1|0.907032181;Lrrc8c|1.128525812;Ncs1|1.125398512	4	1618	195	55638	http://www.ebi.ac.uk/QuickGO/GTerm?id=GO:0015267
4	4	passive transmembrane transporter activity	GO:0022803	8.22e-01	8.63e-01	Itgav|0.907486886;Piezo1|0.907032181;Lrrc8c|1.128525812;Ncs1|1.125398512	4	1618	195	55638	http://www.ebi.ac.uk/QuickGO/GTerm?id=GO:0022803
7	7	zinc ion binding	GO:0008270	8.23e-01	8.63e-01	Tk1|1.114723764;Chd3|1.143622722;Pml|1.109148431;Cyld|1.103049422;Ca13|1.312138728;Lactb2|1.289270386;Phrf1|0.824401368;Kdm5d|1.164502165	8	2972	195	55638	http://www.ebi.ac.uk/QuickGO/GTerm?id=GO:0008270
7	6,7	guanyl ribonucleotide binding	GO:0032561	8.29e-01	8.68e-01	Arf2|0.850798057;Arl8b|0.898220641;Rhot2|0.89549763	3	1280	195	55638	http://www.ebi.ac.uk/QuickGO/GTerm?id=GO:0032561
6	6	guanyl nucleotide binding	GO:0019001	8.33e-01	8.70e-01	Arf2|0.850798057;Arl8b|0.898220641;Rhot2|0.89549763	3	1292	195	55638	http://www.ebi.ac.uk/QuickGO/GTerm?id=GO:0019001
5	5	phosphatase binding	GO:0019902	8.34e-01	8.70e-01	Atp2b4|0.908158397	1	509	195	55638	http://www.ebi.ac.uk/QuickGO/GTerm?id=GO:0019902
7	7	transcription regulatory region DNA binding	GO:0044212	8.42e-01	8.76e-01	Hmga2|1.200220022;Sp2|0.868722261;Zgpat|0.77170062;Prrx1|0.855089265;Znf280c|0.890359168;Gtf3c5|1.115018509	6	2371	195	55638	http://www.ebi.ac.uk/QuickGO/GTerm?id=GO:0044212
6	6	regulatory region DNA binding	GO:0000975	8.42e-01	8.76e-01	Hmga2|1.200220022;Sp2|0.868722261;Zgpat|0.77170062;Prrx1|0.855089265;Znf280c|0.890359168;Gtf3c5|1.115018509	6	2371	195	55638	http://www.ebi.ac.uk/QuickGO/GTerm?id=GO:0000975
5	5	regulatory region nucleic acid binding	GO:0001067	8.43e-01	8.76e-01	Hmga2|1.200220022;Sp2|0.868722261;Zgpat|0.77170062;Prrx1|0.855089265;Znf280c|0.890359168;Gtf3c5|1.115018509	6	2376	195	55638	http://www.ebi.ac.uk/QuickGO/GTerm?id=GO:0001067
7	7	iron ion binding	GO:0005506	8.56e-01	8.88e-01	Hba-a2|0.795332136	1	550	195	55638	http://www.ebi.ac.uk/QuickGO/GTerm?id=GO:0005506
6	6	structure-specific DNA binding	GO:0043566	8.68e-01	8.98e-01	Hmga2|1.200220022	1	573	195	55638	http://www.ebi.ac.uk/QuickGO/GTerm?id=GO:0043566
7	6,7	serine-type endopeptidase activity	GO:0004252	8.70e-01	9.00e-01	Try5|0.879257693	1	579	195	55638	http://www.ebi.ac.uk/QuickGO/GTerm?id=GO:0004252
4	4	peptidase activity	GO:0008233	8.94e-01	9.22e-01	Nln|0.901830283;Cyld|1.103049422;Spcs2|1.13587827;Vcpip1|1.151963421;Try5|0.879257693	5	2226	195	55638	http://www.ebi.ac.uk/QuickGO/GTerm?id=GO:0008233
6	5,6	serine-type peptidase activity	GO:0008236	8.96e-01	9.22e-01	Try5|0.879257693	1	640	195	55638	http://www.ebi.ac.uk/QuickGO/GTerm?id=GO:0008236
6	6	metallopeptidase activity	GO:0008237	8.96e-01	9.22e-01	Nln|0.901830283	1	642	195	55638	http://www.ebi.ac.uk/QuickGO/GTerm?id=GO:0008237
5	5	ubiquitin-protein transferase activity	GO:0004842	9.11e-01	9.35e-01	Cul1|1.101654846;Med30|1.182537517	2	1140	195	55638	http://www.ebi.ac.uk/QuickGO/GTerm?id=GO:0004842
6	6	transcriptional activator activity, RNA polymerase II core promoter proximal region sequence-specific binding	GO:0001077	9.12e-01	9.35e-01	Hmga2|1.200220022	1	687	195	55638	http://www.ebi.ac.uk/QuickGO/GTerm?id=GO:0001077
6	6	sequence-specific DNA binding	GO:0043565	9.28e-01	9.50e-01	Hmga2|1.200220022;Drap1|0.874004684;Sp2|0.868722261;Zgpat|0.77170062;Prrx1|0.855089265;Znf280c|0.890359168;Gtf3c5|1.115018509	7	3141	195	55638	http://www.ebi.ac.uk/QuickGO/GTerm?id=GO:0043565
3	3	carbohydrate binding	GO:0030246	9.35e-01	9.56e-01	Krt1|1.126494818	1	773	195	55638	http://www.ebi.ac.uk/QuickGO/GTerm?id=GO:0030246
8	8	monovalent inorganic cation transmembrane transporter activity	GO:0015077	9.38e-01	9.58e-01	Tcirg1|0.881232361;Cox4i1|0.890122873	2	1268	195	55638	http://www.ebi.ac.uk/QuickGO/GTerm?id=GO:0015077
5	5	peptidase activity, acting on L-amino acid peptides	GO:0070011	9.44e-01	9.62e-01	Nln|0.901830283;Cyld|1.103049422;Vcpip1|1.151963421;Try5|0.879257693	4	2138	195	55638	http://www.ebi.ac.uk/QuickGO/GTerm?id=GO:0070011
3	3	ligase activity	GO:0016874	9.54e-01	9.71e-01	Fpgs|0.874443664	1	873	195	55638	http://www.ebi.ac.uk/QuickGO/GTerm?id=GO:0016874
8	8	GTPase activity	GO:0003924	9.61e-01	9.76e-01	Rhot2|0.89549763	1	918	195	55638	http://www.ebi.ac.uk/QuickGO/GTerm?id=GO:0003924
5	5	transcriptional activator activity, RNA polymerase II transcription regulatory region sequence-specific binding	GO:0001228	9.69e-01	9.81e-01	Hmga2|1.200220022	1	985	195	55638	http://www.ebi.ac.uk/QuickGO/GTerm?id=GO:0001228
3	3	transcription factor activity, sequence-specific DNA binding	GO:0003700	9.71e-01	9.81e-01	Tsc22d2|1.11584237;Hmga2|1.200220022;Sp2|0.868722261;Zgpat|0.77170062;Prrx1|0.855089265;Znf280c|0.890359168;Gtf3c5|1.115018509	7	3580	195	55638	http://www.ebi.ac.uk/QuickGO/GTerm?id=GO:0003700
2	2	nucleic acid binding transcription factor activity	GO:0001071	9.71e-01	9.81e-01	Tsc22d2|1.11584237;Hmga2|1.200220022;Sp2|0.868722261;Zgpat|0.77170062;Prrx1|0.855089265;Znf280c|0.890359168;Gtf3c5|1.115018509	7	3580	195	55638	http://www.ebi.ac.uk/QuickGO/GTerm?id=GO:0001071
6	6	endopeptidase activity	GO:0004175	9.72e-01	9.81e-01	Nln|0.901830283;Try5|0.879257693	2	1536	195	55638	http://www.ebi.ac.uk/QuickGO/GTerm?id=GO:0004175
2	2	signal transducer activity	GO:0004871	1.00e+00	1.00e+00	Fkbp1a|1.172413793;Krt17|1.125431836;Sufu|1.100840336;Ddr2|1.152542373;Taok3|1.277255907;Med30|1.182537517;Nrp2|1.107189887	7	6642	195	55638	http://www.ebi.ac.uk/QuickGO/GTerm?id=GO:0004871
2	2	molecular transducer activity	GO:0060089	1.00e+00	1.00e+00	Fkbp1a|1.172413793;Krt17|1.125431836;Ddr2|1.152542373;Taok3|1.277255907;Med30|1.182537517;Pvr|0.887682869;Nrp2|1.107189887	7	6870	195	55638	http://www.ebi.ac.uk/QuickGO/GTerm?id=GO:0060089
3	3	receptor activity	GO:0004872	1.00e+00	1.00e+00	Krt17|1.125431836;Ddr2|1.152542373;Med30|1.182537517;Pvr|0.887682869;Nrp2|1.107189887	5	6355	195	55638	http://www.ebi.ac.uk/QuickGO/GTerm?id=GO:0004872
4	4	transmembrane receptor activity	GO:0099600	1.00e+00	1.00e+00	Krt17|1.125431836;Ddr2|1.152542373;Nrp2|1.107189887	3	5287	195	55638	http://www.ebi.ac.uk/QuickGO/GTerm?id=GO:0099600
4	3,4	signaling receptor activity	GO:0038023	1.00e+00	1.00e+00	Krt17|1.125431836;Ddr2|1.152542373;Med30|1.182537517;Nrp2|1.107189887	4	5963	195	55638	http://www.ebi.ac.uk/QuickGO/GTerm?id=GO:0038023
5	4,5	transmembrane signaling receptor activity	GO:0004888	1.00e+00	1.00e+00	Krt17|1.125431836;Ddr2|1.152542373;Nrp2|1.107189887	3	5447	195	55638	http://www.ebi.ac.uk/QuickGO/GTerm?id=GO:0004888
