# Supplementary material for: Effect of downregulated citrate synthase on oxidative phosphorylation signaling pathway in HEI-OC1 cells
Source: Proteome Sci. 2022 Sep 7;20:14. doi: 10.1186/s12953-022-00196-0 (PMC9450364; doi:10.1186/s12953-022-00196-0)
Supplement: Supplementary file 8 — Additional file 8: Supplementary Table6. [file 12953_2022_196_MOESM8_ESM.xls]

## Sheet: Tablib Dataset
node1	node1_gene	node1_string	node2	node2_gene	node2_string	score
P11087	Col1a1	10090.ENSMUSP00000001547	Q62356	Fstl1	10090.ENSMUSP00000110411	738
P11087	Col1a1	10090.ENSMUSP00000001547	D3YWH0	Pcolce	10090.ENSMUSP00000031731	830
P11087	Col1a1	10090.ENSMUSP00000001547	Q8R1L4	Kdelr3	10090.ENSMUSP00000010974	549
P11087	Col1a1	10090.ENSMUSP00000001547	P55288	Cdh11	10090.ENSMUSP00000074681	502
P11087	Col1a1	10090.ENSMUSP00000001547	Q8CII5	Tia1	10090.ENSMUSP00000093425	545
P11087	Col1a1	10090.ENSMUSP00000001547	Q62371	Ddr2	10090.ENSMUSP00000027985	502
P11087	Col1a1	10090.ENSMUSP00000001547	G5E899	Serpine1	10090.ENSMUSP00000039586	457
P11087	Col1a1	10090.ENSMUSP00000001547	A2AKI5	Itgav	10090.ENSMUSP00000028499	871
P14733	Lmnb1	10090.ENSMUSP00000025486	Q9Z1S0	Bub1b	10090.ENSMUSP00000037126	587
P14733	Lmnb1	10090.ENSMUSP00000025486	P52927	Hmga2	10090.ENSMUSP00000072556	908
P14733	Lmnb1	10090.ENSMUSP00000025486	P49615	Cdk5	10090.ENSMUSP00000030814	717
Q8BSL7	Arf2	10090.ENSMUSP00000051814	H3BJ12	Golph3l	10090.ENSMUSP00000134799	647
Q8BSL7	Arf2	10090.ENSMUSP00000051814	Q7SIG6	Asap2	10090.ENSMUSP00000063217	782
Q8BSL7	Arf2	10090.ENSMUSP00000051814	Q8R1L4	Kdelr3	10090.ENSMUSP00000010974	754
Q8BSL7	Arf2	10090.ENSMUSP00000051814	Q0KL02	Trio	10090.ENSMUSP00000087714	598
Q8BSL7	Arf2	10090.ENSMUSP00000051814	Q8BNY6	Ncs1	10090.ENSMUSP00000000199	629
P63028	Tpt1	10090.ENSMUSP00000106519	Q3TGY1	Rsrc1	10090.ENSMUSP00000066797	923
P63028	Tpt1	10090.ENSMUSP00000106519	Q9DCU6	Mrpl4	10090.ENSMUSP00000003386	451
P63028	Tpt1	10090.ENSMUSP00000106519	P26883	Fkbp1a	10090.ENSMUSP00000037206	412
Q9WTX6	Cul1	10090.ENSMUSP00000031697	P49615	Cdk5	10090.ENSMUSP00000030814	519
Q9WTX6	Cul1	10090.ENSMUSP00000031697	Q9Z2X2	Psmd10	10090.ENSMUSP00000033805	919
Q9WTX6	Cul1	10090.ENSMUSP00000031697	P63166	Sumo1	10090.ENSMUSP00000088935	401
P37804	Tagln	10090.ENSMUSP00000034590	G3UZ44	Prrx1	10090.ENSMUSP00000027878	469
O08807	Prdx4	10090.ENSMUSP00000026328	P49615	Cdk5	10090.ENSMUSP00000030814	548
O08807	Prdx4	10090.ENSMUSP00000026328	P47791	Gsr	10090.ENSMUSP00000033992	563
D3YUM1	Ndufv1	10090.ENSMUSP00000042967	Q9ERS2	Ndufa13	10090.ENSMUSP00000105796	968
D3YUM1	Ndufv1	10090.ENSMUSP00000042967	Q9DC70	Ndufs7	10090.ENSMUSP00000020361	999
D3YUM1	Ndufv1	10090.ENSMUSP00000042967	Q9CQ75	Ndufa2	10090.ENSMUSP00000014438	997
D3YUM1	Ndufv1	10090.ENSMUSP00000042967	B1ARW4	Ndufs5	10090.ENSMUSP00000030401	956
D3YUM1	Ndufv1	10090.ENSMUSP00000042967	Q9CQH3	Ndufb5	10090.ENSMUSP00000114963	958
D3YUM1	Ndufv1	10090.ENSMUSP00000042967	Q9CZU6	Cs	10090.ENSMUSP00000005826	440
D3YUM1	Ndufv1	10090.ENSMUSP00000042967	P47791	Gsr	10090.ENSMUSP00000033992	477
D3YUM1	Ndufv1	10090.ENSMUSP00000042967	P19783	Cox4i1	10090.ENSMUSP00000034276	796
D3YUM1	Ndufv1	10090.ENSMUSP00000042967	Q9D6J5	Ndufb8	10090.ENSMUSP00000026222	961
D3YUM1	Ndufv1	10090.ENSMUSP00000042967	Q9DCT2	Ndufs3	10090.ENSMUSP00000005647	999
D3YUM1	Ndufv1	10090.ENSMUSP00000042967	Q9CQB4	Uqcrb	10090.ENSMUSP00000021993	918
D3YUM1	Ndufv1	10090.ENSMUSP00000042967	Q9CQZ6	Ndufb3	10090.ENSMUSP00000027193	946
P04184	Tk1	10090.ENSMUSP00000026661	D3YVY9	Dscc1	10090.ENSMUSP00000023059	618
P04184	Tk1	10090.ENSMUSP00000026661	E9Q4T0	Hjurp	10090.ENSMUSP00000054263	430
P04184	Tk1	10090.ENSMUSP00000026661	Q9Z1B5	Mad2l1	10090.ENSMUSP00000098897	715
P04184	Tk1	10090.ENSMUSP00000026661	Q8C3Y4	Kntc1	10090.ENSMUSP00000031366	692
P04184	Tk1	10090.ENSMUSP00000026661	Q9Z1S0	Bub1b	10090.ENSMUSP00000037126	803
G5E899	Serpine1	10090.ENSMUSP00000039586	P10148	Ccl2	10090.ENSMUSP00000000193	737
Q9CZU6	Cs	10090.ENSMUSP00000005826	O88844	Idh1	10090.ENSMUSP00000095316	744
Q9CZU6	Cs	10090.ENSMUSP00000005826	Q9DCT2	Ndufs3	10090.ENSMUSP00000005647	529
Q9CZU6	Cs	10090.ENSMUSP00000005826	Q8BWF0	Aldh5a1	10090.ENSMUSP00000040591	851
Q9CZU6	Cs	10090.ENSMUSP00000005826	P19783	Cox4i1	10090.ENSMUSP00000034276	551
Q9CZU6	Cs	10090.ENSMUSP00000005826	Q8JZK9	Hmgcs1	10090.ENSMUSP00000136944	806
Q9D024	Ccdc47	10090.ENSMUSP00000002043	F6T4M4	Srrm1	10090.ENSMUSP00000125003	452
Q6Q477	Atp2b4	10090.ENSMUSP00000119242	P68181	Prkacb	10090.ENSMUSP00000005164	810
B1AR17	Chd3	10090.ENSMUSP00000104301	Q8C0D0	Trub1	10090.ENSMUSP00000026073	474
B1AR17	Chd3	10090.ENSMUSP00000104301	P63166	Sumo1	10090.ENSMUSP00000088935	686
B1AR17	Chd3	10090.ENSMUSP00000104301	A3KFM7	Chd6	10090.ENSMUSP00000042291	411
Q8VCG3	Wdr74	10090.ENSMUSP00000043315	Q8C0D0	Trub1	10090.ENSMUSP00000026073	565
Q8VCG3	Wdr74	10090.ENSMUSP00000043315	Q9DCU6	Mrpl4	10090.ENSMUSP00000003386	405
Q8VCG3	Wdr74	10090.ENSMUSP00000043315	Q3TX08	Trmt1	10090.ENSMUSP00000001974	651
O35326	Srsf5	10090.ENSMUSP00000105981	E9QKV6	Myo9b	10090.ENSMUSP00000129220	520
O35326	Srsf5	10090.ENSMUSP00000105981	D3Z687	0610010K14Rik	10090.ENSMUSP00000104216	509
O35326	Srsf5	10090.ENSMUSP00000105981	F6T4M4	Srrm1	10090.ENSMUSP00000125003	930
O35326	Srsf5	10090.ENSMUSP00000105981	Q8CII5	Tia1	10090.ENSMUSP00000093425	413
O35326	Srsf5	10090.ENSMUSP00000105981	Q9CWK3	Cd2bp2	10090.ENSMUSP00000044790	900
O35326	Srsf5	10090.ENSMUSP00000105981	Q3TGY1	Rsrc1	10090.ENSMUSP00000066797	506
O35326	Srsf5	10090.ENSMUSP00000105981	Q8BFQ4	Wdr82	10090.ENSMUSP00000020490	613
Q922U2	Krt5	10090.ENSMUSP00000023709	P04104	Krt1	10090.ENSMUSP00000023790	915
Q922U2	Krt5	10090.ENSMUSP00000023709	E9QKV6	Myo9b	10090.ENSMUSP00000129220	501
Q922U2	Krt5	10090.ENSMUSP00000023709	P08730	Krt13	10090.ENSMUSP00000007275	543
Q922U2	Krt5	10090.ENSMUSP00000023709	A2A513	Krt10	10090.ENSMUSP00000099420	937
Q922U2	Krt5	10090.ENSMUSP00000023709	Q9QWL7	Krt17	10090.ENSMUSP00000079699	630
Q922U2	Krt5	10090.ENSMUSP00000023709	Q8BGZ7	Krt75	10090.ENSMUSP00000036246	410
Q64433	Hspe1	10090.ENSMUSP00000074724	P61600	Naa20	10090.ENSMUSP00000002805	485
Q64433	Hspe1	10090.ENSMUSP00000074724	Q8BFQ4	Wdr82	10090.ENSMUSP00000020490	577
Q64433	Hspe1	10090.ENSMUSP00000074724	Q9CQ75	Ndufa2	10090.ENSMUSP00000014438	445
Q64433	Hspe1	10090.ENSMUSP00000074724	Q9CQB4	Uqcrb	10090.ENSMUSP00000021993	407
Q64433	Hspe1	10090.ENSMUSP00000074724	Q9CQZ6	Ndufb3	10090.ENSMUSP00000027193	514
Q64433	Hspe1	10090.ENSMUSP00000074724	Q9CQH3	Ndufb5	10090.ENSMUSP00000114963	821
Q64433	Hspe1	10090.ENSMUSP00000074724	P26883	Fkbp1a	10090.ENSMUSP00000037206	401
Q9D154	Serpinb1a	10090.ENSMUSP00000075690	P10148	Ccl2	10090.ENSMUSP00000000193	528
Q9D154	Serpinb1a	10090.ENSMUSP00000075690	Q5SXR2	Vmp1	10090.ENSMUSP00000018315	530
Q9D154	Serpinb1a	10090.ENSMUSP00000075690	Q9QUK9	Try5	10090.ENSMUSP00000064498	687
P47791	Gsr	10090.ENSMUSP00000033992	P10649	Gstm1	10090.ENSMUSP00000004140	919
P26883	Fkbp1a	10090.ENSMUSP00000037206	Q60953	Pml	10090.ENSMUSP00000082816	590
Q0VGB7	Ppp4r2	10090.ENSMUSP00000066314	Q8BFQ4	Wdr82	10090.ENSMUSP00000020490	738
Q0VGB7	Ppp4r2	10090.ENSMUSP00000066314	Q60996	Ppp2r5c	10090.ENSMUSP00000082053	727
Q0VGB7	Ppp4r2	10090.ENSMUSP00000066314	P43883	Plin2	10090.ENSMUSP00000000466	572
Q9WTX8	Mad1l1	10090.ENSMUSP00000031534	D3YVY9	Dscc1	10090.ENSMUSP00000023059	535
Q9WTX8	Mad1l1	10090.ENSMUSP00000031534	Q65Z40	Wapl	10090.ENSMUSP00000040232	943
Q9WTX8	Mad1l1	10090.ENSMUSP00000031534	Q8C3Y4	Kntc1	10090.ENSMUSP00000031366	906
Q9WTX8	Mad1l1	10090.ENSMUSP00000031534	Q9Z1S0	Bub1b	10090.ENSMUSP00000037126	967
Q9WTX8	Mad1l1	10090.ENSMUSP00000031534	Q9Z1B5	Mad2l1	10090.ENSMUSP00000098897	998
O88844	Idh1	10090.ENSMUSP00000095316	B7ZCF5	Acp2	10090.ENSMUSP00000002172	460
O88844	Idh1	10090.ENSMUSP00000095316	Q8BWF0	Aldh5a1	10090.ENSMUSP00000040591	831
P43883	Plin2	10090.ENSMUSP00000000466	Q04736	Yes1	10090.ENSMUSP00000072154	606
Q8R5C5	Actr1b	10090.ENSMUSP00000047326	Q9D125	Mrps25	10090.ENSMUSP00000114402	412
A2AKI5	Itgav	10090.ENSMUSP00000028499	Q8K0E8	Fgb	10090.ENSMUSP00000039472	469
A2AKI5	Itgav	10090.ENSMUSP00000028499	Q04736	Yes1	10090.ENSMUSP00000072154	496
A2A513	Krt10	10090.ENSMUSP00000099420	Q3TTY5	Krt2	10090.ENSMUSP00000023712	852
A2A513	Krt10	10090.ENSMUSP00000099420	Q8BGZ7	Krt75	10090.ENSMUSP00000036246	551
A2A513	Krt10	10090.ENSMUSP00000099420	P04104	Krt1	10090.ENSMUSP00000023790	985
Q8BGZ7	Krt75	10090.ENSMUSP00000036246	P08730	Krt13	10090.ENSMUSP00000007275	414
Q8BGZ7	Krt75	10090.ENSMUSP00000036246	P04104	Krt1	10090.ENSMUSP00000023790	443
Q8BGZ7	Krt75	10090.ENSMUSP00000036246	E9QKV6	Myo9b	10090.ENSMUSP00000129220	501
Q04736	Yes1	10090.ENSMUSP00000072154	Q62165	Dag1	10090.ENSMUSP00000079294	704
Q04736	Yes1	10090.ENSMUSP00000072154	P10148	Ccl2	10090.ENSMUSP00000000193	710
Q04736	Yes1	10090.ENSMUSP00000072154	Q8CGA0	Ppm1f	10090.ENSMUSP00000027373	604
Q04736	Yes1	10090.ENSMUSP00000072154	E9PW37	Rasal2	10090.ENSMUSP00000077423	412
Q04736	Yes1	10090.ENSMUSP00000072154	O89032	Sh3pxd2a	10090.ENSMUSP00000080325	592
Q04736	Yes1	10090.ENSMUSP00000072154	Q8BGL1	Ppm1n	10090.ENSMUSP00000032560	599
P31324	Prkar2b	10090.ENSMUSP00000003079	Q8K3K8	Optn	10090.ENSMUSP00000027986	900
P31324	Prkar2b	10090.ENSMUSP00000003079	Q8CGA0	Ppm1f	10090.ENSMUSP00000027373	423
P31324	Prkar2b	10090.ENSMUSP00000003079	Q8R502	Lrrc8c	10090.ENSMUSP00000066015	692
P31324	Prkar2b	10090.ENSMUSP00000003079	Q5SXR2	Vmp1	10090.ENSMUSP00000018315	422
P31324	Prkar2b	10090.ENSMUSP00000003079	Q60996	Ppp2r5c	10090.ENSMUSP00000082053	586
P31324	Prkar2b	10090.ENSMUSP00000003079	P68181	Prkacb	10090.ENSMUSP00000005164	997
P31324	Prkar2b	10090.ENSMUSP00000003079	P10148	Ccl2	10090.ENSMUSP00000000193	501
P31324	Prkar2b	10090.ENSMUSP00000003079	P49615	Cdk5	10090.ENSMUSP00000030814	450
P31324	Prkar2b	10090.ENSMUSP00000003079	Q8BYR2	Lats1	10090.ENSMUSP00000041915	406
Q60953	Pml	10090.ENSMUSP00000082816	P63166	Sumo1	10090.ENSMUSP00000088935	996
Q9DCT2	Ndufs3	10090.ENSMUSP00000005647	Q9DC70	Ndufs7	10090.ENSMUSP00000020361	999
Q9DCT2	Ndufs3	10090.ENSMUSP00000005647	Q9D6J5	Ndufb8	10090.ENSMUSP00000026222	989
Q9DCT2	Ndufs3	10090.ENSMUSP00000005647	B1ARW4	Ndufs5	10090.ENSMUSP00000030401	990
Q9DCT2	Ndufs3	10090.ENSMUSP00000005647	Q9ERS2	Ndufa13	10090.ENSMUSP00000105796	993
Q9DCT2	Ndufs3	10090.ENSMUSP00000005647	Q9CQB4	Uqcrb	10090.ENSMUSP00000021993	946
Q9DCT2	Ndufs3	10090.ENSMUSP00000005647	Q9CQZ6	Ndufb3	10090.ENSMUSP00000027193	974
Q9DCT2	Ndufs3	10090.ENSMUSP00000005647	Q9DCU6	Mrpl4	10090.ENSMUSP00000003386	431
Q9DCT2	Ndufs3	10090.ENSMUSP00000005647	Q9CQH3	Ndufb5	10090.ENSMUSP00000114963	995
Q9DCT2	Ndufs3	10090.ENSMUSP00000005647	P19783	Cox4i1	10090.ENSMUSP00000034276	809
Q9DCT2	Ndufs3	10090.ENSMUSP00000005647	Q9CQ75	Ndufa2	10090.ENSMUSP00000014438	998
Q9DCU6	Mrpl4	10090.ENSMUSP00000003386	Q3TGY1	Rsrc1	10090.ENSMUSP00000066797	586
Q9DCU6	Mrpl4	10090.ENSMUSP00000003386	Q9DC70	Ndufs7	10090.ENSMUSP00000020361	456
Q9DCU6	Mrpl4	10090.ENSMUSP00000003386	Q8C0D0	Trub1	10090.ENSMUSP00000026073	543
P68181	Prkacb	10090.ENSMUSP00000005164	Q8R502	Lrrc8c	10090.ENSMUSP00000066015	530
P68181	Prkacb	10090.ENSMUSP00000005164	Q9Z0P7	Sufu	10090.ENSMUSP00000107498	422
P68181	Prkacb	10090.ENSMUSP00000005164	Q60996	Ppp2r5c	10090.ENSMUSP00000082053	510
Q9CWK3	Cd2bp2	10090.ENSMUSP00000044790	F6T4M4	Srrm1	10090.ENSMUSP00000125003	900
Q8CII5	Tia1	10090.ENSMUSP00000093425	Q9D0R8	Lsm12	10090.ENSMUSP00000021297	428
Q8CII5	Tia1	10090.ENSMUSP00000093425	Q8BWF0	Aldh5a1	10090.ENSMUSP00000040591	400
Q9CPT4	Mydgf	10090.ENSMUSP00000019723	Q3UMB9	Washc4	10090.ENSMUSP00000039322	536
Q65Z40	Wapl	10090.ENSMUSP00000040232	D3YVY9	Dscc1	10090.ENSMUSP00000023059	498
Q65Z40	Wapl	10090.ENSMUSP00000040232	Q8C3Y4	Kntc1	10090.ENSMUSP00000031366	902
Q65Z40	Wapl	10090.ENSMUSP00000040232	Q9Z1S0	Bub1b	10090.ENSMUSP00000037126	924
Q65Z40	Wapl	10090.ENSMUSP00000040232	Q9Z1B5	Mad2l1	10090.ENSMUSP00000098897	901
E9QKV6	Myo9b	10090.ENSMUSP00000129220	O89032	Sh3pxd2a	10090.ENSMUSP00000080325	449
E9QKV6	Myo9b	10090.ENSMUSP00000129220	P49615	Cdk5	10090.ENSMUSP00000030814	420
E9QKV6	Myo9b	10090.ENSMUSP00000129220	Q8JZN7	Rhot2	10090.ENSMUSP00000044639	900
E9QKV6	Myo9b	10090.ENSMUSP00000129220	P04104	Krt1	10090.ENSMUSP00000023790	501
E9QKV6	Myo9b	10090.ENSMUSP00000129220	Q0KL02	Trio	10090.ENSMUSP00000087714	911
E9QKV6	Myo9b	10090.ENSMUSP00000129220	Q3TTY5	Krt2	10090.ENSMUSP00000023712	501
Q3TX08	Trmt1	10090.ENSMUSP00000001974	Q8C0D0	Trub1	10090.ENSMUSP00000026073	743
Q9D0R8	Lsm12	10090.ENSMUSP00000021297	Q80U78	Pum1	10090.ENSMUSP00000030315	597
Q62165	Dag1	10090.ENSMUSP00000079294	Q6IFX2	Krt42	10090.ENSMUSP00000017270	550
Q62165	Dag1	10090.ENSMUSP00000079294	Q9QWL7	Krt17	10090.ENSMUSP00000079699	550
Q8JZN7	Rhot2	10090.ENSMUSP00000044639	Q0KL02	Trio	10090.ENSMUSP00000087714	900
Q9QWL7	Krt17	10090.ENSMUSP00000079699	G3UZ44	Prrx1	10090.ENSMUSP00000027878	548
Q9QWL7	Krt17	10090.ENSMUSP00000079699	P19783	Cox4i1	10090.ENSMUSP00000034276	548
Q8R502	Lrrc8c	10090.ENSMUSP00000066015	Q8BYR2	Lats1	10090.ENSMUSP00000041915	442
Q8R502	Lrrc8c	10090.ENSMUSP00000066015	Q6NWW9	Fndc3b	10090.ENSMUSP00000041495	470
Q9CQH3	Ndufb5	10090.ENSMUSP00000114963	Q9DC70	Ndufs7	10090.ENSMUSP00000020361	994
Q9CQH3	Ndufb5	10090.ENSMUSP00000114963	P19783	Cox4i1	10090.ENSMUSP00000034276	476
Q9CQH3	Ndufb5	10090.ENSMUSP00000114963	Q9D6J5	Ndufb8	10090.ENSMUSP00000026222	985
Q9CQH3	Ndufb5	10090.ENSMUSP00000114963	Q9ERS2	Ndufa13	10090.ENSMUSP00000105796	981
Q9CQH3	Ndufb5	10090.ENSMUSP00000114963	B1ARW4	Ndufs5	10090.ENSMUSP00000030401	970
Q9CQH3	Ndufb5	10090.ENSMUSP00000114963	Q9CQB4	Uqcrb	10090.ENSMUSP00000021993	979
Q9CQH3	Ndufb5	10090.ENSMUSP00000114963	Q9CQ75	Ndufa2	10090.ENSMUSP00000014438	999
Q9CQH3	Ndufb5	10090.ENSMUSP00000114963	Q9CQZ6	Ndufb3	10090.ENSMUSP00000027193	979
Q9D125	Mrps25	10090.ENSMUSP00000114402	Q9D6J5	Ndufb8	10090.ENSMUSP00000026222	401
Q9D125	Mrps25	10090.ENSMUSP00000114402	Q80U78	Pum1	10090.ENSMUSP00000030315	440
Q9ERS2	Ndufa13	10090.ENSMUSP00000105796	Q9CQZ6	Ndufb3	10090.ENSMUSP00000027193	976
Q9ERS2	Ndufa13	10090.ENSMUSP00000105796	Q9D6J5	Ndufb8	10090.ENSMUSP00000026222	988
Q9ERS2	Ndufa13	10090.ENSMUSP00000105796	P19783	Cox4i1	10090.ENSMUSP00000034276	849
Q9ERS2	Ndufa13	10090.ENSMUSP00000105796	Q9DC70	Ndufs7	10090.ENSMUSP00000020361	992
Q9ERS2	Ndufa13	10090.ENSMUSP00000105796	Q9CQ75	Ndufa2	10090.ENSMUSP00000014438	999
Q9ERS2	Ndufa13	10090.ENSMUSP00000105796	Q9CQB4	Uqcrb	10090.ENSMUSP00000021993	962
Q9ERS2	Ndufa13	10090.ENSMUSP00000105796	B1ARW4	Ndufs5	10090.ENSMUSP00000030401	984
P19783	Cox4i1	10090.ENSMUSP00000034276	Q9CQB4	Uqcrb	10090.ENSMUSP00000021993	983
P19783	Cox4i1	10090.ENSMUSP00000034276	Q9DC70	Ndufs7	10090.ENSMUSP00000020361	780
P19783	Cox4i1	10090.ENSMUSP00000034276	B1ARW4	Ndufs5	10090.ENSMUSP00000030401	692
P19783	Cox4i1	10090.ENSMUSP00000034276	Q9CQ75	Ndufa2	10090.ENSMUSP00000014438	747
P19783	Cox4i1	10090.ENSMUSP00000034276	Q9D6J5	Ndufb8	10090.ENSMUSP00000026222	826
P19783	Cox4i1	10090.ENSMUSP00000034276	Q6IFX2	Krt42	10090.ENSMUSP00000017270	548
P19783	Cox4i1	10090.ENSMUSP00000034276	Q9CQZ6	Ndufb3	10090.ENSMUSP00000027193	631
P32261	Serpinc1	10090.ENSMUSP00000068971	Q8K0E8	Fgb	10090.ENSMUSP00000039472	924
P32261	Serpinc1	10090.ENSMUSP00000068971	P29699	Ahsg	10090.ENSMUSP00000023583	730
P08730	Krt13	10090.ENSMUSP00000007275	P04104	Krt1	10090.ENSMUSP00000023790	423
P08730	Krt13	10090.ENSMUSP00000007275	Q3TTY5	Krt2	10090.ENSMUSP00000023712	441
Q9Z1B5	Mad2l1	10090.ENSMUSP00000098897	P49615	Cdk5	10090.ENSMUSP00000030814	531
Q9Z1B5	Mad2l1	10090.ENSMUSP00000098897	Q9Z2X2	Psmd10	10090.ENSMUSP00000033805	910
Q9Z1B5	Mad2l1	10090.ENSMUSP00000098897	Q9Z1S0	Bub1b	10090.ENSMUSP00000037126	999
Q9Z1B5	Mad2l1	10090.ENSMUSP00000098897	Q8BHE0	Prr11	10090.ENSMUSP00000060803	457
Q9Z1B5	Mad2l1	10090.ENSMUSP00000098897	Q8BGZ4	Cdc23	10090.ENSMUSP00000122420	992
Q9Z1B5	Mad2l1	10090.ENSMUSP00000098897	D3YVY9	Dscc1	10090.ENSMUSP00000023059	825
Q9Z1B5	Mad2l1	10090.ENSMUSP00000098897	Q8C3Y4	Kntc1	10090.ENSMUSP00000031366	992
Q9Z2X2	Psmd10	10090.ENSMUSP00000033805	Q8BGZ4	Cdc23	10090.ENSMUSP00000122420	900
Q9Z2X2	Psmd10	10090.ENSMUSP00000033805	Q9Z1S0	Bub1b	10090.ENSMUSP00000037126	902
P49615	Cdk5	10090.ENSMUSP00000030814	Q9Z1S0	Bub1b	10090.ENSMUSP00000037126	481
P49615	Cdk5	10090.ENSMUSP00000030814	Q8BGZ4	Cdc23	10090.ENSMUSP00000122420	583
Q9CQ75	Ndufa2	10090.ENSMUSP00000014438	Q9DC70	Ndufs7	10090.ENSMUSP00000020361	999
Q9CQ75	Ndufa2	10090.ENSMUSP00000014438	Q9D6J5	Ndufb8	10090.ENSMUSP00000026222	999
Q9CQ75	Ndufa2	10090.ENSMUSP00000014438	Q9CQZ6	Ndufb3	10090.ENSMUSP00000027193	999
Q9CQ75	Ndufa2	10090.ENSMUSP00000014438	B1ARW4	Ndufs5	10090.ENSMUSP00000030401	999
Q9CQ75	Ndufa2	10090.ENSMUSP00000014438	Q9CQB4	Uqcrb	10090.ENSMUSP00000021993	948
Q6IFX2	Krt42	10090.ENSMUSP00000017270	G3UZ44	Prrx1	10090.ENSMUSP00000027878	548
F6T4M4	Srrm1	10090.ENSMUSP00000125003	Q3TGY1	Rsrc1	10090.ENSMUSP00000066797	514
Q9Z0P7	Sufu	10090.ENSMUSP00000107498	P28741	Kif3a	10090.ENSMUSP00000112782	404
P63166	Sumo1	10090.ENSMUSP00000088935	Q9Z1S0	Bub1b	10090.ENSMUSP00000037126	444
P63166	Sumo1	10090.ENSMUSP00000088935	Q9D2P4	Urm1	10090.ENSMUSP00000088676	669
P63166	Sumo1	10090.ENSMUSP00000088935	Q5SXR2	Vmp1	10090.ENSMUSP00000018315	471
Q9D6J5	Ndufb8	10090.ENSMUSP00000026222	Q9CQZ6	Ndufb3	10090.ENSMUSP00000027193	962
Q9D6J5	Ndufb8	10090.ENSMUSP00000026222	B1ARW4	Ndufs5	10090.ENSMUSP00000030401	967
Q9D6J5	Ndufb8	10090.ENSMUSP00000026222	Q9DC70	Ndufs7	10090.ENSMUSP00000020361	988
Q9D6J5	Ndufb8	10090.ENSMUSP00000026222	Q9CQB4	Uqcrb	10090.ENSMUSP00000021993	962
Q8BGZ4	Cdc23	10090.ENSMUSP00000122420	Q9Z1S0	Bub1b	10090.ENSMUSP00000037126	992
Q60996	Ppp2r5c	10090.ENSMUSP00000082053	Q8BFQ4	Wdr82	10090.ENSMUSP00000020490	720
F7CPM1	Bcas3	10090.ENSMUSP00000074416	Q3TSG4	Alkbh5	10090.ENSMUSP00000049116	564
Q9CQB4	Uqcrb	10090.ENSMUSP00000021993	B1ARW4	Ndufs5	10090.ENSMUSP00000030401	985
Q9CQB4	Uqcrb	10090.ENSMUSP00000021993	Q9CQZ6	Ndufb3	10090.ENSMUSP00000027193	964
Q9CQB4	Uqcrb	10090.ENSMUSP00000021993	Q9DC70	Ndufs7	10090.ENSMUSP00000020361	946
Q62371	Ddr2	10090.ENSMUSP00000027985	D3YWH0	Pcolce	10090.ENSMUSP00000031731	435
Q8C0D0	Trub1	10090.ENSMUSP00000026073	Q3TGY1	Rsrc1	10090.ENSMUSP00000066797	761
Q62356	Fstl1	10090.ENSMUSP00000110411	P55288	Cdh11	10090.ENSMUSP00000074681	454
Q62356	Fstl1	10090.ENSMUSP00000110411	D3YWH0	Pcolce	10090.ENSMUSP00000031731	630
D3YVY9	Dscc1	10090.ENSMUSP00000023059	Q9Z1S0	Bub1b	10090.ENSMUSP00000037126	733
D3YVY9	Dscc1	10090.ENSMUSP00000023059	Q8C3Y4	Kntc1	10090.ENSMUSP00000031366	758
B1ARW4	Ndufs5	10090.ENSMUSP00000030401	Q9CQZ6	Ndufb3	10090.ENSMUSP00000027193	987
B1ARW4	Ndufs5	10090.ENSMUSP00000030401	Q9DC70	Ndufs7	10090.ENSMUSP00000020361	981
Q9D2P4	Urm1	10090.ENSMUSP00000088676	Q9Z1J3	Nfs1	10090.ENSMUSP00000029147	544
Q9Z1S0	Bub1b	10090.ENSMUSP00000037126	Q8BHE0	Prr11	10090.ENSMUSP00000060803	461
Q9Z1S0	Bub1b	10090.ENSMUSP00000037126	Q8C3Y4	Kntc1	10090.ENSMUSP00000031366	986
Q9Z1S0	Bub1b	10090.ENSMUSP00000037126	E9Q4T0	Hjurp	10090.ENSMUSP00000054263	543
D3YWH0	Pcolce	10090.ENSMUSP00000031731	Q8R1L4	Kdelr3	10090.ENSMUSP00000010974	503
Q8C3Y4	Kntc1	10090.ENSMUSP00000031366	Q8BHE0	Prr11	10090.ENSMUSP00000060803	478
A2ADH1	Magt1	10090.ENSMUSP00000033583	Q8R1L4	Kdelr3	10090.ENSMUSP00000010974	526
Q9DC70	Ndufs7	10090.ENSMUSP00000020361	Q9CQZ6	Ndufb3	10090.ENSMUSP00000027193	982
Q99MK9	Rassf1	10090.ENSMUSP00000091301	Q8BYR2	Lats1	10090.ENSMUSP00000041915	679
Q7SIG6	Asap2	10090.ENSMUSP00000063217	Q8R1L4	Kdelr3	10090.ENSMUSP00000010974	669
Q8K0E8	Fgb	10090.ENSMUSP00000039472	P29699	Ahsg	10090.ENSMUSP00000023583	704
